# Supplementary material for: 5,5-Di­chloro-6-hy­droxy­dihydro­pyrimidine-2,4(1H,3H)-dione: mol­ecular and crystal structure, Hirshfeld surface analysis and the new route for synthesis with Mg(ReO4)2 as a new catalyst
Source: Acta Crystallogr E Crystallogr Commun. 2020 Sep 4;76(Pt 10):1557–61. doi: 10.1107/S2056989020011809 (PMC7534223; doi:10.1107/S2056989020011809)
Supplement: Supplementary file 1 [file e-76-01557-sup1.cif]

##############################################################################
#                                                                            #
# This CIF contains the data in a paper accepted for publication in          #
# Acta Crystallographica Section E. It conforms to the requirements of       #
# Notes for Authors for Acta Crystallographica Section E, and has been       #
# peer reviewed under the auspices of the IUCr Commission on Journals.       #
#                                                                            #
# Full details of the Crystallographic Information File format               #
# are given in the paper "The Crystallographic Information File (CIF):       #
# a New Standard Archive File for Crystallography" by S. R. Hall, F. H.      #
# Allen and I. D. Brown [Acta Cryst. (1991), A47, 655-685].                  #
#                                                                            #
# The current version of the core CIF dictionary is obtainable from          #
# ftp://ftp.iucr.org/pub/cif_core.dic.                                       #
#                                                                            #
# Software is freely available for graphical display of the structure(s)     #
# in this CIF. For information consult the CIF software page                 #
# http://www.iucr.org/resources/cif/software.                                #
#                                                                            #
# This file may be used for bona fide research purposes within the           #
# scientific community so long as proper attribution is given to the journal # 
# article from which it was obtained.                                        #
#                                                                            #
##############################################################################
data_I
_audit_creation_method     'SHELXL-2018/3'
_chemical_name_systematic
;
5,5-Dichloro-6-hydroxydihydropyrimidine-2,4(1<i>H</i>,3<i>H</i>)-dione
;
_chemical_name_common     ?
_chemical_formula_moiety     'C4 H4 Cl2 N2 O3'
_chemical_formula_sum     'C4 H4 Cl2 N2 O3'
_chemical_formula_iupac     'C4 H4 Cl2 N2 O3'
_chemical_formula_weight     198.99
_chemical_melting_point     ?
_space_group_crystal_system     monoclinic
_space_group_name_H-M_alt     'C 2/c'
_space_group_name_Hall     '-C 2yc'
loop_
    _space_group_symop_operation_xyz
    'x, y, z'
    '-x, y, -z+1/2'
    'x+1/2, y+1/2, z'
    '-x+1/2, y+1/2, -z+1/2'
    '-x, -y, -z'
    'x, -y, z-1/2'
    '-x+1/2, -y+1/2, -z'
    'x+1/2, -y+1/2, z-1/2'
_cell_length_a     19.9042(10)
_cell_length_b     6.6243(4)
_cell_length_c     10.5636(7)
_cell_angle_alpha     90
_cell_angle_beta     90.819(4)
_cell_angle_gamma     90
_cell_volume     1392.68(14)
_cell_formula_units_Z     8
_cell_measurement_reflns_used     3314
_cell_measurement_theta_min     3.76
_cell_measurement_theta_max     34.72
_cell_measurement_temperature     100(2)
_exptl_crystal_description     'needle'
_exptl_crystal_colour     'colourless'
_exptl_crystal_size_max     0.500
_exptl_crystal_size_mid     0.100
_exptl_crystal_size_min     0.020
_exptl_crystal_density_diffrn     1.898
_exptl_crystal_density_meas     ?
_exptl_crystal_density_method     ?
_exptl_crystal_F_000     800
_exptl_absorpt_coefficient_mu     0.885
_exptl_absorpt_correction_type     multi-scan
_exptl_absorpt_process_details
;
(SADABS; Bruker, 2008)
;
_exptl_absorpt_correction_T_min     0.802
_exptl_absorpt_correction_T_max     0.983
_diffrn_ambient_temperature     100(2)
_diffrn_source     ?
_diffrn_radiation_type     MoK\a
_diffrn_radiation_wavelength     0.71073
_diffrn_measurement_device_type
                              'Bruker Kappa APEXII area-detector diffractometer'
_diffrn_measurement_method     '\f and \w scans'
_diffrn_detector_area_resol_mean     ?
_diffrn_reflns_number     12430
_diffrn_reflns_av_R_equivalents     0.0449
_diffrn_reflns_av_unetI/netI     0.0486
_diffrn_reflns_theta_min     4.096
_diffrn_reflns_theta_max     34.984
_diffrn_reflns_theta_full     25.242
_diffrn_measured_fraction_theta_max     0.995
_diffrn_measured_fraction_theta_full     0.994
_diffrn_reflns_limit_h_min     -32
_diffrn_reflns_limit_h_max     31
_diffrn_reflns_limit_k_min     -9
_diffrn_reflns_limit_k_max     10
_diffrn_reflns_limit_l_min     -17
_diffrn_reflns_limit_l_max     16
_refine_special_details     ?
_reflns_number_total     3046
_reflns_number_gt     2128
_reflns_threshold_expression     'I > 2\s(I)'
_refine_ls_structure_factor_coef     Fsqd
_refine_ls_matrix_type     full
_refine_ls_R_factor_all     0.0711
_refine_ls_R_factor_gt     0.0419
_refine_ls_wR_factor_gt     0.0919
_refine_ls_wR_factor_ref     0.1029
_refine_ls_goodness_of_fit_ref     1.020
_refine_ls_restrained_S_all     1.019
_refine_ls_number_reflns     3046
_refine_ls_number_parameters     109
_refine_ls_number_restraints     3
_refine_ls_hydrogen_treatment     mixed
_refine_ls_weighting_scheme     calc
_refine_ls_weighting_details
              'w=1/[\s^2^(Fo^2^)+(0.0468P)^2^+0.9220P] where P=(Fo^2^+2Fc^2^)/3'
_atom_sites_solution_hydrogens     mixed
_atom_sites_solution_primary     ?
_atom_sites_solution_secondary     ?
_refine_ls_shift/su_max     0.000
_refine_ls_shift/su_mean     0.000
_refine_diff_density_max     0.912
_refine_diff_density_min     -0.545
_refine_ls_extinction_method     none
_refine_ls_extinction_coef     .
loop_
    _atom_type_symbol
    _atom_type_description
    _atom_type_scat_dispersion_real
    _atom_type_scat_dispersion_imag
    _atom_type_scat_source
    'C' 'C' 0.0033 0.0016
                         'International Tables Vol C Tables 4.2.6.8 and 6.1.1.4'
    'H' 'H' 0.0000 0.0000
                         'International Tables Vol C Tables 4.2.6.8 and 6.1.1.4'
    'N' 'N' 0.0061 0.0033
                         'International Tables Vol C Tables 4.2.6.8 and 6.1.1.4'
    'O' 'O' 0.0106 0.0060
                         'International Tables Vol C Tables 4.2.6.8 and 6.1.1.4'
    'Cl' 'Cl' 0.1484 0.1585
                         'International Tables Vol C Tables 4.2.6.8 and 6.1.1.4'
_computing_data_collection
;
APEX2 (Bruker, 2012)
;
_computing_cell_refinement
;
SAINT-Plus (Bruker, 2012)
;
_computing_data_reduction
;
SAINT-Plus (Bruker, 2012)
;
_computing_structure_solution
;
SHELXS97 (Sheldrick, 2008)
;
_computing_structure_refinement
;
SHELXL2018 (Sheldrick, 2015)
;
_computing_molecular_graphics     ?
_computing_publication_material     ?
loop_
    _atom_site_type_symbol
    _atom_site_label
    _atom_site_fract_x
    _atom_site_fract_y
    _atom_site_fract_z
    _atom_site_U_iso_or_equiv
    _atom_site_adp_type
    _atom_site_calc_flag
    _atom_site_occupancy
    _atom_site_disorder_assembly
    _atom_site_disorder_group
    Cl Cl1 0.18354(2) 0.69299(6) 0.90632(4) 0.02208(10) Uani d 1 . .
    Cl Cl2 0.22188(2) 0.68819(7) 0.64394(4) 0.02409(11) Uani d 1 . .
    O O1 0.11148(7) 0.36996(19) 0.76917(14) 0.0270(3) Uani d 1 . .
    O O2 0.01449(6) 0.75547(19) 0.46558(12) 0.0218(3) Uani d 1 . .
    O O3 0.07140(7) 0.9344(2) 0.82106(14) 0.0296(3) Uani d 1 . .
    H H3 0.0619(12) 1.052(3) 0.828(2) 0.036 Uiso d 1 . .
    N N1 0.05958(6) 0.57272(19) 0.62634(13) 0.0142(2) Uani d 1 . .
    H H1A 0.0352(10) 0.469(3) 0.598(2) 0.017 Uiso d 1 . .
    N N3 0.08836(7) 0.9086(2) 0.60091(15) 0.0209(3) Uani d 1 . .
    H H3A 0.0803(11) 1.010(4) 0.564(2) 0.025 Uiso d 1 . .
    C C2 0.05203(8) 0.7500(2) 0.55987(15) 0.0160(3) Uani d 1 . .
    C C4 0.11860(8) 0.9140(2) 0.72628(16) 0.0177(3) Uani d 1 . .
    H H4A 0.152164 1.026060 0.731982 0.021 Uiso calc 1 . .
    C C5 0.15341(7) 0.7110(2) 0.74935(15) 0.0135(3) Uani d 1 . .
    C C6 0.10627(7) 0.5334(2) 0.71907(15) 0.0148(3) Uani d 1 . .
loop_
    _atom_site_aniso_label
    _atom_site_aniso_U_11
    _atom_site_aniso_U_22
    _atom_site_aniso_U_33
    _atom_site_aniso_U_12
    _atom_site_aniso_U_13
    _atom_site_aniso_U_23
    Cl1 0.02396(18) 0.0258(2) 0.01618(18) -0.00256(15) -0.01093(14) 0.00345(15)
    Cl2 0.01459(16) 0.0329(2) 0.0248(2) -0.00212(15) 0.00148(14) -0.00355(17)
    O1 0.0290(6) 0.0180(6) 0.0334(8) -0.0055(5) -0.0147(5) 0.0107(5)
    O2 0.0269(6) 0.0176(5) 0.0204(6) -0.0034(4) -0.0153(5) 0.0025(5)
    O3 0.0226(6) 0.0338(7) 0.0323(8) 0.0093(5) -0.0071(5) -0.0185(6)
    N1 0.0149(5) 0.0114(5) 0.0160(6) -0.0017(4) -0.0059(4) 0.0003(5)
    N3 0.0280(7) 0.0099(6) 0.0242(8) -0.0025(5) -0.0163(6) 0.0042(5)
    C2 0.0174(6) 0.0133(6) 0.0169(7) -0.0003(5) -0.0075(5) 0.0008(5)
    C4 0.0195(7) 0.0133(6) 0.0200(7) 0.0019(5) -0.0104(6) -0.0028(6)
    C5 0.0122(5) 0.0149(6) 0.0132(6) 0.0001(5) -0.0038(5) 0.0013(5)
    C6 0.0147(6) 0.0143(6) 0.0152(7) -0.0011(5) -0.0048(5) 0.0025(5)
_geom_special_details
;
 All esds (except the esd in the dihedral angle between two l.s. planes)
 are estimated using the full covariance matrix.  The cell esds are taken
 into account individually in the estimation of esds in distances, angles
 and torsion angles; correlations between esds in cell parameters are only
 used when they are defined by crystal symmetry.  An approximate (isotropic)
 treatment of cell esds is used for estimating esds involving l.s. planes.
;
loop_
    _geom_bond_atom_site_label_1
    _geom_bond_atom_site_label_2
    _geom_bond_site_symmetry_2
    _geom_bond_distance
    _geom_bond_publ_flag
    Cl1 C5 . 1.7592(15) ?
    Cl2 C5 . 1.7787(16) ?
    O1 C6 . 1.2086(19) ?
    O2 C2 . 1.2371(18) ?
    O3 C4 . 1.389(2) ?
    O3 H3 . 0.805(16) ?
    N1 C6 . 1.3658(19) y
    N1 C2 . 1.375(2) y
    N1 H1A . 0.89(2) ?
    N3 C2 . 1.344(2) y
    N3 C4 . 1.447(2) y
    N3 H3A . 0.79(2) ?
    C4 C5 . 1.531(2) y
    C4 H4A . 1.0000 ?
    C5 C6 . 1.536(2) y
loop_
    _geom_angle_atom_site_label_1
    _geom_angle_atom_site_label_2
    _geom_angle_atom_site_label_3
    _geom_angle_site_symmetry_1
    _geom_angle_site_symmetry_3
    _geom_angle
    _geom_angle_publ_flag
    C4 O3 H3 . . 109.1(19) ?
    C6 N1 C2 . . 126.69(13) y
    C6 N1 H1A . . 117.2(13) ?
    C2 N1 H1A . . 115.5(13) ?
    C2 N3 C4 . . 121.97(14) ?
    C2 N3 H3A . . 113.8(17) ?
    C4 N3 H3A . . 120.2(17) ?
    O2 C2 N3 . . 123.56(15) ?
    O2 C2 N1 . . 119.77(14) ?
    N3 C2 N1 . . 116.65(13) ?
    O3 C4 N3 . . 112.65(13) ?
    O3 C4 C5 . . 106.26(14) ?
    N3 C4 C5 . . 107.77(13) ?
    O3 C4 H4A . . 110.0 ?
    N3 C4 H4A . . 110.0 ?
    C5 C4 H4A . . 110.0 ?
    C4 C5 C6 . . 111.48(12) ?
    C4 C5 Cl1 . . 110.91(11) ?
    C6 C5 Cl1 . . 110.09(10) ?
    C4 C5 Cl2 . . 108.90(11) ?
    C6 C5 Cl2 . . 106.02(11) ?
    Cl1 C5 Cl2 . . 109.29(8) y
    O1 C6 N1 . . 122.56(14) ?
    O1 C6 C5 . . 123.13(13) ?
    N1 C6 C5 . . 114.24(13) ?
loop_
    _geom_torsion_atom_site_label_1
    _geom_torsion_atom_site_label_2
    _geom_torsion_atom_site_label_3
    _geom_torsion_atom_site_label_4
    _geom_torsion_site_symmetry_1
    _geom_torsion_site_symmetry_2
    _geom_torsion_site_symmetry_3
    _geom_torsion_site_symmetry_4
    _geom_torsion
    _geom_torsion_publ_flag
    C4 N3 C2 O2 . . . . 164.69(16) ?
    C4 N3 C2 N1 . . . . -17.2(2) ?
    C6 N1 C2 O2 . . . . 169.06(16) ?
    C6 N1 C2 N3 . . . . -9.1(3) ?
    C2 N3 C4 O3 . . . . -70.5(2) ?
    C2 N3 C4 C5 . . . . 46.4(2) ?
    O3 C4 C5 C6 . . . . 70.70(16) ?
    N3 C4 C5 C6 . . . . -50.28(18) ?
    O3 C4 C5 Cl1 . . . . -52.36(14) ?
    N3 C4 C5 Cl1 . . . . -173.35(11) ?
    O3 C4 C5 Cl2 . . . . -172.67(10) ?
    N3 C4 C5 Cl2 . . . . 66.35(14) ?
    C2 N1 C6 O1 . . . . -176.62(17) ?
    C2 N1 C6 C5 . . . . 0.6(2) ?
    C4 C5 C6 O1 . . . . -152.65(17) ?
    Cl1 C5 C6 O1 . . . . -29.1(2) ?
    Cl2 C5 C6 O1 . . . . 88.98(18) ?
    C4 C5 C6 N1 . . . . 30.10(19) ?
    Cl1 C5 C6 N1 . . . . 153.63(12) ?
    Cl2 C5 C6 N1 . . . . -88.27(14) ?
loop_
    _geom_hbond_atom_site_label_D
    _geom_hbond_atom_site_label_H
    _geom_hbond_atom_site_label_A
    _geom_hbond_site_symmetry_A
    _geom_hbond_distance_DH
    _geom_hbond_distance_HA
    _geom_hbond_distance_DA
    _geom_hbond_angle_DHA
    _geom_hbond_publ_flag
    O3 H3 O1 1_565 0.805(16) 2.41(2) 3.045(2) 136(2) yes
    O3 H3 O2 6_576 0.805(16) 2.16(2) 2.8076(18) 138(2) yes
    N1 H1A O2 5_566 0.89(2) 1.91(2) 2.7932(17) 178(2) yes
    N3 H3A O2 5_576 0.79(2) 2.46(2) 3.0978(19) 138(2) yes
    N3 H3A O3 6_575 0.79(2) 2.60(2) 3.147(2) 128(2) yes
    C4 H4A O1 1_565 1.00 2.45 3.058(2) 118.5 yes
_shelx_space_group_comment
;
The symmetry employed for this shelxl refinement is uniquely defined
by the following loop, which should always be used as a source of
symmetry information in preference to the above space-group names.
They are only intended as comments.
;
_shelx_estimated_absorpt_T_min     0.666
_shelx_estimated_absorpt_T_max     0.983
_shelx_hkl_file
;
   2   0   0   -0.07    0.07
   2   0   0   -0.04    0.05
   2   0   0   -0.13    0.06
   2   0   0   -0.05    0.06
  -2   0   0   -0.14    0.07
  -2   0   0   -0.08    0.03
  -2   0   0   -0.03    0.05
  -2   0   0   -0.03    0.03
   2   0   0   -0.10    0.07
  -2   0   0    0.03    0.07
  -4   0   0   48.99    1.63
  -4   0   0   46.48    1.63
   4   0   0   48.20    1.64
   4   0   0   51.41    1.87
  -4   0   0   46.61    1.63
  -4   0   0   51.45    1.88
   4   0   0   47.97    1.63
   4   0   0   48.24    1.78
   4   0   0   49.17    1.63
  -4   0   0   48.44    1.78
   6   0   0   77.27    2.56
  -6   0   0   75.65    2.78
  -6   0   0   79.58    2.93
  -6   0   0   76.54    2.55
  -6   0   0   75.09    2.55
   6   0   0   78.01    2.56
   6   0   0   75.45    2.78
   6   0   0   78.23    2.92
   6   0   0   74.66    2.54
  -6   0   0   74.40    2.55
  -8   0   0   75.77    2.63
   8   0   0   77.93    2.63
   8   0   0   75.41    2.85
   8   0   0   79.68    2.62
  -8   0   0   76.96    2.86
  -8   0   0   80.01    3.02
  -8   0   0   78.05    2.62
 -10   0   0   62.86    2.42
  10   0   0   64.43    2.27
 -10   0   0   62.52    2.20
 -10   0   0   66.56    2.59
 -10   0   0   63.48    2.27
  12   0   0    1.00    0.40
 -12   0   0    1.22    0.45
 -12   0   0    1.08    0.40
 -12   0   0    0.94    0.24
 -12   0   0    0.73    0.30
 -14   0   0   -0.06    0.31
 -14   0   0    0.08    0.24
 -14   0   0    0.08    0.45
  14   0   0   -0.24    0.39
 -14   0   0    0.56    0.44
 -16   0   0    2.39    0.54
 -16   0   0    1.58    0.42
 -16   0   0    1.80    0.57
  16   0   0    2.89    0.56
 -18   0   0   79.10    2.94
 -18   0   0   76.59    3.31
  18   0   0   77.87    2.92
 -20   0   0   32.19    1.68
 -20   0   0   32.15    1.78
  20   0   0   28.23    1.60
 -22   0   0   11.79    1.16
  22   0   0   12.91    1.11
 -22   0   0   12.81    1.22
  24   0   0   47.70    2.21
 -24   0   0   48.42    2.36
 -24   0   0   46.84    2.47
 -26   0   0    3.55    0.98
  26   0   0    1.99    0.79
 -28   0   0    1.49    0.97
  28   0   0    1.93    0.80
  30   0   0   29.14    1.86
 -30   0   0   29.96    2.12
 -32   0   0    9.39    1.49
  -1  -1   0   -0.20    0.08
  -1  -1   0   -0.21    0.09
   1  -1   0   -0.12    0.08
   1  -1   0    0.08    0.12
   1  -1   0    0.12    0.12
   3  -1   0   51.93    2.19
   3  -1   0   62.60    1.99
   3  -1   0   61.58    2.02
  -3  -1   0   53.83    1.90
  -3  -1   0   48.89    2.17
   3  -1   0   62.24    2.18
   3  -1   0   62.40    1.93
  -3   1   0   60.86    2.18
  -3   1   0   58.52    1.92
  -3   1   0   61.60    2.01
   5  -1   0   84.67    2.87
   5  -1   0   90.69    3.20
   5  -1   0   85.63    2.78
   5  -1   0   85.46    2.83
  -5  -1   0   76.76    2.75
  -5  -1   0   85.91    3.16
  -5   1   0   83.99    2.86
  -5   1   0   88.20    2.84
   5   1   0   79.15    2.74
  -5   1   0   83.69    3.11
  -5   1   0   89.32    3.19
  -5   1   0   81.40    2.76
   7  -1   0    1.10    0.36
   7  -1   0    0.84    0.32
  -7  -1   0    0.89    0.29
   7  -1   0    1.17    0.32
   7  -1   0    1.03    0.28
  -7  -1   0    0.88    0.33
   7  -1   0    0.60    0.27
  -7   1   0    0.99    0.35
  -7   1   0    1.31    0.31
  -7   1   0    1.21    0.28
  -7   1   0    1.12    0.30
   7   1   0    0.86    0.27
  -9  -1   0   12.04    0.78
  -9  -1   0   12.64    0.63
   9  -1   0   16.05    0.88
   9  -1   0   13.44    0.82
   9  -1   0   13.55    0.69
   9  -1   0   14.60    0.80
  -9  -1   0   12.64    0.82
  -9   1   0   14.38    0.82
   9   1   0   11.10    0.74
  -9   1   0   14.71    0.85
  -9   1   0   13.66    0.83
  -9   1   0   14.71    0.70
  11  -1   0    9.34    0.70
 -11  -1   0    7.81    0.72
  11  -1   0    9.18    0.61
  11  -1   0    9.53    0.77
 -11  -1   0    7.96    0.54
 -11  -1   0    8.74    0.74
 -11   1   0    8.82    0.72
 -11   1   0    8.54    0.76
 -11   1   0    9.25    0.58
  11   1   0    8.19    0.70
 -11   1   0    8.76    0.74
  13  -1   0   22.14    1.00
 -13  -1   0   20.41    0.96
  13  -1   0   22.33    1.08
 -13  -1   0   20.99    1.13
 -13  -1   0   22.27    1.20
  13  -1   0   20.96    1.14
 -13   1   0   22.21    1.13
 -13   1   0   21.73    1.20
 -13   1   0   19.57    1.14
  13   1   0   20.02    1.09
 -13   1   0   19.44    0.96
  15  -1   0   12.11    0.99
  15  -1   0   11.47    0.88
 -15  -1   0   12.08    0.99
 -15  -1   0   13.64    0.98
 -15   1   0   13.41    0.95
 -15   1   0   13.44    1.03
 -15   1   0   11.00    0.98
  15   1   0   12.97    0.97
 -15   1   0   14.11    0.76
 -17  -1   0   15.40    1.12
 -17  -1   0   15.65    1.15
  17  -1   0   14.34    1.12
 -17   1   0   14.58    1.12
 -17   1   0   14.59    1.13
  17   1   0   15.57    1.10
  19  -1   0    9.70    0.93
 -19  -1   0    9.53    0.91
 -19  -1   0    8.29    0.93
 -19   1   0    9.72    0.91
 -19   1   0    9.79    1.01
  19   1   0    8.62    0.86
 -21  -1   0    1.64    0.72
 -21  -1   0    1.03    0.66
  21  -1   0    1.50    0.66
  21   1   0    1.70    0.62
 -21   1   0    0.75    0.69
 -21   1   0    1.55    0.62
 -23  -1   0    0.67    0.75
 -23  -1   0    0.66    0.70
  23  -1   0    1.21    0.70
  23   1   0    1.13    0.65
 -23   1   0    0.09    0.72
 -25  -1   0   20.45    1.61
  25  -1   0   18.21    1.45
 -25  -1   0   17.68    1.57
 -25   1   0   19.16    1.61
  25   1   0   17.25    1.40
 -27  -1   0    3.48    1.04
  27  -1   0    3.25    0.91
 -27  -1   0    3.89    0.97
 -27   1   0    3.41    1.02
 -29  -1   0    0.37    0.99
  29  -1   0    0.88    0.82
 -29   1   0    1.82    1.03
 -31  -1   0   -0.20    1.05
  31  -1   0   -0.41    0.80
 -31   1   0    0.00    1.05
   0  -2   0  215.98    7.55
   0  -2   0  215.87    7.01
   0   2   0  214.11    7.01
   0   2   0  205.58    7.22
   0   2   0  215.63    7.47
   2  -2   0  177.79    5.84
  -2  -2   0  174.14    5.78
  -2  -2   0  167.70    6.22
   2  -2   0  177.20    5.54
   2  -2   0  179.07    6.29
  -2   2   0  172.11    5.99
   2   2   0  179.52    5.79
  -2   2   0  175.78    5.83
  -2   2   0  184.01    6.19
  -2   2   0  174.05    6.30
   2   2   0  175.43    6.20
  -4  -2   0  211.43    6.88
  -4  -2   0  219.27    7.13
   4  -2   0  215.28    7.96
   4  -2   0  216.48    6.91
   4  -2   0  223.07    7.24
  -4   2   0  221.02    7.23
   4   2   0  221.90    7.65
  -4   2   0  214.45    7.81
  -4   2   0  222.82    7.64
  -4   2   0  221.84    6.89
   6  -2   0  274.14    8.53
   6  -2   0  271.49    8.88
   6  -2   0  279.55    8.72
  -6  -2   0  255.33    8.49
  -6  -2   0  277.38    9.80
   6  -2   0  280.46    9.84
  -6   2   0  274.15    9.61
  -6   2   0  262.41    9.35
   6   2   0  264.58    9.37
  -6   2   0  255.57    8.50
  -6   2   0  275.12    8.89
   6   2   0  262.87    8.47
   8  -2   0    1.89    0.36
   8  -2   0    2.62    0.42
   8  -2   0    2.60    0.43
  -8  -2   0    3.22    0.40
  -8  -2   0    2.36    0.36
   8  -2   0    1.88    0.37
  -8   2   0    3.20    0.44
  -8   2   0    2.47    0.35
  -8   2   0    3.47    0.37
  -8   2   0    2.32    0.37
  -8   2   0    2.49    0.40
   8   2   0    2.48    0.32
   8   2   0    3.25    0.38
  10  -2   0    1.84    0.41
 -10  -2   0    2.37    0.43
  10  -2   0    1.71    0.37
  10  -2   0    2.17    0.43
  10  -2   0    2.80    0.49
 -10  -2   0    2.19    0.39
 -10   2   0    2.25    0.38
 -10   2   0    1.61    0.35
  10   2   0    2.15    0.35
 -10   2   0    1.69    0.42
  10   2   0    1.94    0.34
 -10   2   0    1.81    0.41
  12  -2   0    2.22    0.49
 -12  -2   0    3.03    0.47
 -12  -2   0    3.24    0.53
  12  -2   0    2.37    0.48
  12  -2   0    2.42    0.42
 -12   2   0    1.60    0.47
  12   2   0    3.49    0.39
 -12   2   0    3.32    0.46
 -12   2   0    1.98    0.48
 -12   2   0    2.09    0.40
  12   2   0    2.90    0.43
 -14  -2   0    0.02    0.46
  14  -2   0    0.27    0.35
  14  -2   0   -0.12    0.42
  14  -2   0    0.54    0.46
 -14  -2   0    0.25    0.41
 -14   2   0    0.53    0.42
 -14   2   0    0.27    0.33
 -14   2   0   -0.51    0.41
  14   2   0   -0.44    0.35
 -14   2   0    0.67    0.44
 -16  -2   0    3.52    0.65
 -16  -2   0    3.08    0.58
  16  -2   0    3.35    0.59
  16  -2   0    2.73    0.61
 -16   2   0    3.16    0.59
 -16   2   0    4.09    0.66
 -16   2   0    4.15    0.54
  16   2   0    3.60    0.56
 -16   2   0    3.94    0.62
 -18  -2   0    6.34    0.84
 -18  -2   0    6.77    0.79
  18  -2   0    7.65    0.84
  18  -2   0    7.02    0.74
  18   2   0    7.11    0.73
 -18   2   0    7.22    0.80
 -18   2   0    9.16    0.91
 -20  -2   0    8.45    1.00
 -20  -2   0    7.80    0.91
  20  -2   0    9.40    0.89
  20  -2   0    9.17    0.97
  20   2   0    9.00    0.87
 -20   2   0    9.74    0.95
 -22  -2   0   32.19    1.80
 -22  -2   0   27.57    1.79
  22  -2   0   28.78    1.69
 -22   2   0   34.88    1.82
  22   2   0   31.71    1.66
 -24  -2   0    6.99    1.08
  24  -2   0    9.71    1.11
 -24  -2   0    8.32    1.13
 -24   2   0    8.05    1.06
  26  -2   0    0.07    0.78
 -26  -2   0   -0.57    0.87
 -26  -2   0    0.63    0.80
 -26   2   0   -1.33    0.75
 -28  -2   0   -0.10    0.76
  28  -2   0    1.37    0.87
 -28  -2   0    0.50    0.94
 -28   2   0    0.44    0.92
 -30  -2   0   12.92    1.55
  30  -2   0   17.47    1.57
 -30   2   0   13.61    1.49
  -1  -3   0   42.40    1.55
  -1  -3   0   39.07    1.63
   1  -3   0   45.44    1.61
   1   3   0   41.40    1.57
  -1   3   0   40.73    1.70
   1   3   0   40.87    1.74
  -1   3   0   39.70    1.57
   1   3   0   40.23    1.69
  -1   3   0   42.96    1.76
   3  -3   0  220.41    6.95
  -3  -3   0  217.18    7.80
   3  -3   0  229.47    7.35
  -3  -3   0  225.67    7.27
  -3   3   0  213.10    7.91
  -3   3   0  218.02    7.54
   3   3   0  224.06    7.79
  -3   3   0  225.26    7.79
  -3   3   0  209.65    7.33
  -5  -3   0  125.11    4.00
   5  -3   0  117.03    3.87
  -5  -3   0  115.13    3.81
   5  -3   0  121.22    4.12
   5  -3   0  117.45    4.44
  -5   3   0  119.34    4.35
   5   3   0  117.51    4.36
  -5   3   0  119.54    4.45
  -5   3   0  121.10    4.12
  -5   3   0  120.50    4.24
  -7  -3   0   49.81    1.88
   7  -3   0   47.02    1.93
  -7  -3   0   45.88    1.64
   7  -3   0   48.05    1.73
  -7  -3   0   44.78    1.65
   7  -3   0   46.59    1.83
   7  -3   0   48.16    1.83
  -7   3   0   46.91    1.68
  -7   3   0   46.82    1.93
  -7   3   0   48.07    1.84
   7   3   0   46.61    1.95
  -7   3   0   46.33    2.01
   9  -3   0    4.27    0.50
   9  -3   0    4.22    0.52
  -9  -3   0    4.85    0.51
   9  -3   0    4.53    0.55
  -9  -3   0    4.83    0.45
   9  -3   0    3.81    0.54
   9   3   0    4.61    0.52
  -9   3   0    4.44    0.51
   9   3   0    4.42    0.37
  -9   3   0    3.76    0.49
  -9   3   0    4.20    0.44
  -9   3   0    4.00    0.58
 -11  -3   0    1.24    0.40
  11  -3   0    0.70    0.43
  11  -3   0    0.75    0.47
 -11  -3   0    0.52    0.43
  11  -3   0    1.50    0.49
  11   3   0    1.15    0.31
 -11   3   0    1.04    0.40
 -11   3   0    1.91    0.51
 -11   3   0    1.13    0.39
  11   3   0    0.38    0.39
 -11   3   0    1.02    0.39
 -13  -3   0    2.47    0.47
  13  -3   0    2.75    0.55
  13  -3   0    2.27    0.55
 -13  -3   0    2.07    0.53
  13   3   0    1.49    0.44
 -13   3   0    2.83    0.50
 -13   3   0    2.11    0.46
 -13   3   0    3.44    0.62
  13   3   0    2.47    0.43
 -13   3   0    3.02    0.50
 -15  -3   0    3.32    0.58
  15  -3   0    4.30    0.63
  15  -3   0    4.20    0.65
 -15  -3   0    2.42    0.62
  15   3   0    3.41    0.50
 -15   3   0    3.59    0.57
  15   3   0    3.49    0.50
 -15   3   0    3.44    0.56
 -17  -3   0    9.89    0.88
  17  -3   0   10.34    0.92
 -17  -3   0    8.55    0.94
  17  -3   0   11.43    1.03
 -17   3   0   12.49    1.06
 -17   3   0   10.17    0.88
  19  -3   0    7.29    0.84
 -19  -3   0    7.07    0.92
  19  -3   0    7.21    0.89
 -19  -3   0    7.48    0.88
 -19   3   0    7.47    0.83
 -21  -3   0    0.69    0.66
  21  -3   0    0.68    0.68
 -21  -3   0    1.67    0.74
  21  -3   0    0.14    0.56
 -21   3   0    1.76    0.67
  23  -3   0    7.56    0.91
 -23  -3   0    7.30    1.02
  23  -3   0    4.91    0.93
 -23  -3   0    4.84    0.96
 -23   3   0    6.61    0.94
 -25  -3   0   11.55    1.26
  25  -3   0   13.21    1.30
 -25  -3   0   10.25    1.32
 -25   3   0   10.99    1.20
 -27  -3   0   30.77    1.90
  27  -3   0   26.48    1.82
 -27   3   0   31.48    1.94
  29  -3   0   12.28    1.39
 -29  -3   0   12.80    1.46
   0  -4   0    6.80    0.58
   0   4   0    7.46    0.61
   0   4   0    7.01    0.69
   0   4   0    6.38    0.63
  -2  -4   0    3.74    0.41
   2  -4   0    4.02    0.47
  -2   4   0    4.16    0.57
   2   4   0    3.70    0.57
  -2   4   0    3.68    0.48
  -2   4   0    3.48    0.51
   2   4   0    4.47    0.52
   4  -4   0   35.12    1.51
   4  -4   0   38.79    1.38
   4  -4   0   40.39    1.59
  -4  -4   0   39.50    1.46
  -4   4   0   36.97    1.73
  -4   4   0   36.21    1.70
   4   4   0   35.35    1.66
  -4   4   0   39.02    1.58
   4   4   0   38.01    1.76
  -6  -4   0   39.73    1.51
   6  -4   0   41.94    1.52
   6  -4   0   39.18    1.66
  -6   4   0   38.47    1.66
  -6   4   0   41.34    1.80
   6   4   0   39.54    1.86
  -6   4   0   41.11    1.83
  -8  -4   0    2.60    0.37
  -8  -4   0    2.68    0.34
   8  -4   0    2.75    0.47
  -8  -4   0    3.00    0.43
   8  -4   0    2.59    0.53
   8  -4   0    2.75    0.46
   8   4   0    3.24    0.57
  -8   4   0    2.97    0.54
  -8   4   0    2.62    0.37
  -8   4   0    2.54    0.49
 -10  -4   0    3.27    0.52
  10  -4   0    4.08    0.64
  10  -4   0    5.64    0.65
 -10  -4   0    4.02    0.47
  10  -4   0    5.62    0.62
  10   4   0    3.69    0.59
 -10   4   0    5.98    0.66
 -10   4   0    4.69    0.60
 -10   4   0    5.03    0.49
 -12  -4   0    2.01    0.47
  12  -4   0    2.21    0.58
  12  -4   0    1.95    0.54
 -12  -4   0    0.97    0.50
 -12   4   0    1.90    0.44
 -12   4   0    2.08    0.52
  12   4   0    2.21    0.54
  14  -4   0    1.71    0.58
  14  -4   0    0.54    0.52
 -14  -4   0    0.61    0.51
 -14  -4   0    0.84    0.49
 -14   4   0    0.79    0.44
  14   4   0    1.86    0.50
 -14   4   0    1.15    0.48
  16  -4   0    0.61    0.58
 -16  -4   0    0.50    0.58
  16  -4   0    0.21    0.58
 -16  -4   0    0.07    0.52
 -16   4   0    0.45    0.48
 -16   4   0    0.33    0.47
  16   4   0    0.44    0.47
  18  -4   0   -0.87    0.60
 -18  -4   0    0.39    0.62
 -18  -4   0    0.08    0.60
  18  -4   0   -0.88    0.53
 -20  -4   0    1.10    0.70
 -20  -4   0    0.78    0.72
  20  -4   0    1.32    0.65
  20  -4   0    2.11    0.77
 -22  -4   0    0.03    0.73
  22  -4   0    1.20    0.76
 -22  -4   0    0.28    0.76
  22  -4   0    0.15    0.62
  24  -4   0    0.93    0.64
  24  -4   0    0.29    0.82
 -24  -4   0   -0.19    0.76
 -24  -4   0   -0.37    0.80
 -26  -4   0    1.68    0.92
  26  -4   0    1.62    0.93
  28  -4   0   -0.21    0.86
 -28  -4   0   -1.07    0.90
  -1   5   0   29.63    1.64
  -1   5   0   27.92    1.54
   1   5   0   31.10    1.58
   1   5   0   30.07    1.61
  -3  -5   0  115.73    3.80
  -3   5   0  105.94    4.16
   3   5   0  102.46    4.14
  -3   5   0  108.98    4.03
  -3   5   0  100.22    3.85
   3   5   0  110.07    4.03
  -5  -5   0   39.39    1.47
   5  -5   0   30.91    1.45
   5  -5   0   33.57    1.35
  -5   5   0   34.92    1.80
  -5   5   0   34.05    1.74
   5   5   0   37.46    1.82
  -5   5   0   33.18    1.57
   5   5   0   34.68    1.74
   7  -5   0   26.37    1.41
  -7  -5   0   30.48    1.24
   7  -5   0   26.92    1.32
   7  -5   0   28.55    1.25
   7   5   0   28.98    1.55
  -7   5   0   25.76    1.39
   7   5   0   29.74    1.61
  -7   5   0   28.29    1.59
  -7   5   0   29.99    1.59
   9  -5   0    3.92    0.65
   9  -5   0    5.03    0.60
  -9  -5   0    3.78    0.51
  -9  -5   0    3.82    0.43
  -9  -5   0    4.34    0.46
  -9   5   0    3.63    0.63
  -9   5   0    4.65    0.70
   9   5   0    5.29    0.72
 -11  -5   0    2.15    0.49
  11  -5   0    1.91    0.60
 -11  -5   0    3.14    0.47
  11  -5   0    1.74    0.55
  11   5   0    2.62    0.63
 -11   5   0    2.15    0.64
 -11   5   0    2.31    0.58
  13  -5   0    0.85    0.58
 -13  -5   0    0.82    0.53
  13  -5   0    1.89    0.60
 -13  -5   0    0.78    0.48
  13   5   0    0.99    0.58
  15  -5   0    8.83    0.91
 -15  -5   0    7.37    0.76
 -15  -5   0    6.73    0.83
  15  -5   0    7.83    0.90
  15   5   0    7.99    0.87
 -17  -5   0    1.99    0.66
  17  -5   0    2.82    0.73
  17  -5   0    1.79    0.68
 -17  -5   0    0.91    0.66
  17   5   0    2.61    0.65
 -19  -5   0    5.98    0.92
 -19  -5   0    4.26    0.83
  19  -5   0    5.97    0.88
  19  -5   0    7.53    0.97
 -21  -5   0   -0.28    0.73
  21  -5   0   -1.50    0.69
 -21  -5   0    0.12    0.74
  21  -5   0   -0.40    0.62
  23  -5   0    4.02    0.95
  23  -5   0    3.33    0.83
 -23  -5   0    3.76    0.98
  25  -5   0    7.66    1.03
 -25  -5   0    4.83    1.07
  25  -5   0    5.87    1.07
  27  -5   0   19.61    1.59
 -27  -5   0   14.83    1.52
   0   6   0    6.41    0.88
   0   6   0    7.87    0.87
  -2   6   0   91.95    3.70
   2   6   0   86.71    3.67
   2   6   0   89.81    3.56
  -2   6   0   91.08    3.55
   4   6   0    3.46    0.76
  -4   6   0    3.59    0.74
  -4   6   0    2.82    0.72
   4   6   0    3.28    0.72
   6  -6   0    6.21    0.79
   6  -6   0    6.98    0.61
  -6   6   0    6.53    0.88
   6   6   0    5.97    0.88
   6   6   0    6.71    0.83
  -6   6   0    7.38    0.89
   8  -6   0    0.34    0.58
   8  -6   0    0.41    0.47
   8   6   0    0.21    0.57
   8   6   0   -0.71    0.57
  -8   6   0    0.71    0.61
  10  -6   0    6.32    0.71
  10  -6   0    4.65    0.78
  10   6   0    6.27    0.89
 -10   6   0    3.94    0.85
  10   6   0    6.55    0.88
 -12  -6   0    2.14    0.51
  12  -6   0    2.62    0.66
  12  -6   0    1.91    0.67
 -12  -6   0    2.07    0.57
  12   6   0    1.88    0.74
  14  -6   0    2.81    0.70
 -14  -6   0    1.90    0.62
 -14  -6   0    2.45    0.58
  14  -6   0    2.48    0.72
  14   6   0    2.40    0.75
 -16  -6   0    2.99    0.75
  16  -6   0    4.99    0.84
  16  -6   0    4.03    0.83
 -16  -6   0    3.62    0.71
  16   6   0    4.98    0.86
 -18  -6   0    0.02    0.66
 -18  -6   0   -0.46    0.69
  18  -6   0   -0.26    0.68
  18  -6   0    0.15    0.73
  20  -6   0    5.97    0.97
 -20  -6   0    4.53    0.89
  20  -6   0    5.51    0.96
 -20  -6   0    4.56    0.92
 -22  -6   0    6.07    0.99
  22  -6   0    5.38    0.95
  22  -6   0    8.13    1.11
  24  -6   0    2.27    0.96
 -24  -6   0    2.14    0.94
 -26  -6   0    1.36    0.98
  26  -6   0    1.73    0.88
   1   7   0    1.13    0.75
  -1   7   0    0.96    0.73
  -1   7   0   -0.06    0.63
   1   7   0    0.60    0.64
   3   7   0    6.44    1.00
   3   7   0    6.88    0.94
  -3   7   0    5.13    0.94
  -3   7   0    6.64    0.97
   5   7   0   33.14    1.97
  -5   7   0   32.28    1.89
   5   7   0   32.25    1.86
  -5   7   0   26.90    1.89
   7  -7   0    2.02    0.70
   7  -7   0    2.25    0.56
   7   7   0    2.25    0.76
  -7   7   0    3.04    0.81
  -7   7   0    0.06    0.75
   7   7   0    2.65    0.84
   9  -7   0   13.84    1.00
   9  -7   0   14.34    1.21
   9   7   0   12.84    1.33
   9   7   0   15.07    1.42
  -9   7   0   14.83    1.51
  11  -7   0    1.45    0.73
  11  -7   0    0.71    0.62
  11   7   0    0.10    0.74
  11   7   0    2.01    0.77
 -11   7   0    0.74    0.73
  13  -7   0   -0.28    0.64
  13  -7   0    1.53    0.69
 -13  -7   0    0.02    0.57
  13   7   0    1.11    0.82
  13   7   0    0.05    0.68
  15  -7   0   -1.04    0.65
 -15  -7   0   -0.36    0.55
  15  -7   0    0.59    0.70
 -15  -7   0    0.84    0.65
  15   7   0    0.02    0.68
  15   7   0   -0.71    0.75
  17  -7   0    0.51    0.75
 -17  -7   0    0.38    0.64
  17  -7   0    0.54    0.73
 -17  -7   0    0.40    0.70
  17   7   0    0.02    0.78
  17   7   0    0.86    0.74
  19  -7   0    0.27    0.76
  19  -7   0   -0.54    0.70
 -19  -7   0   -0.68    0.67
  21  -7   0    1.22    0.89
 -21  -7   0    1.59    0.79
  23  -7   0    0.32    0.87
 -23  -7   0   -0.23    0.78
   0   8   0   25.15    1.89
   0   8   0   26.87    1.78
   2   8   0   27.91    1.81
   2   8   0   25.44    1.92
  -2   8   0   26.24    1.91
  -2   8   0   29.38    1.92
   4  -8   0   -0.42    0.66
   4   8   0   -0.07    0.70
  -4   8   0   -0.42    0.76
   4   8   0   -0.78    0.77
  -4   8   0   -0.37    0.74
   6  -8   0   -0.59    0.68
  -6   8   0   -0.29    0.77
   6   8   0    1.23    0.75
   6   8   0   -0.73    0.80
  -6   8   0   -0.37    0.82
   8  -8   0   14.01    1.30
  -8   8   0   12.94    1.47
   8   8   0   17.52    1.56
   8   8   0   19.20    1.71
  10  -8   0    1.83    0.80
  10  -8   0    2.06    0.65
  10   8   0    0.63    0.89
  10   8   0    1.73    0.83
  12  -8   0    0.41    0.66
  12  -8   0   -1.11    0.68
  12   8   0    1.11    0.91
  12   8   0   -0.92    0.70
  14  -8   0    0.79    0.72
  14  -8   0    1.58    0.83
  14   8   0    1.10    0.87
  14   8   0    1.19    0.98
  16  -8   0   -0.01    0.74
  16   8   0   -0.26    0.89
  16   8   0    0.11    0.80
  18  -8   0   -0.36    0.78
  18   8   0    1.31    0.85
  20  -8   0    6.82    1.11
  20   8   0    7.83    1.25
  -1   9   0    0.25    0.85
  -1   9   0    0.43    0.89
   1   9   0    1.26    0.85
   1   9   0    0.38    0.95
   3  -9   0   -0.13    0.76
   3   9   0    0.10    0.77
  -3   9   0    0.84    0.89
   3   9   0    0.61    0.97
  -3   9   0    0.36    0.91
   5  -9   0   -1.13    0.72
   5   9   0    0.53    0.82
  -5   9   0    1.36    0.99
   5   9   0    1.19    1.00
  -5   9   0    1.03    0.96
   7  -9   0    2.49    0.88
   7   9   0    2.36    1.03
  -7   9   0    2.61    1.04
   7   9   0    1.36    0.90
   9  -9   0    0.50    0.83
   9   9   0    1.75    0.90
   9   9   0    1.57    1.01
  11   9   0   -0.20    0.83
  11   9   0   -0.01    0.99
  13   9   0   -0.21    0.85
  13   9   0    0.19    1.01
  15   9   0    0.42    0.80
  17  -9   0    0.48    0.78
  17   9   0    1.63    0.93
   0  10   0    5.13    1.11
   0  10   0    1.10    1.04
  -2  10   0   11.04    1.45
  -2  10   0    9.45    1.51
   2  10   0    9.92    1.54
   2  10   0   12.70    1.50
  -4  10   0    3.42    1.13
   4  10   0   -2.18    0.93
   4  10   0    0.17    0.89
   6  10   0    1.06    0.91
   6  10   0    0.72    1.09
   8  10   0    1.62    1.18
   8  10   0    0.86    0.91
  10  10   0    1.65    0.92
 -32   0   1   -0.78    1.07
 -30   0   1    0.60    1.05
  30   0  -1   -0.63    0.76
  28   0  -1    1.23    0.77
 -28   0   1    0.67    0.96
 -26   0   1   -0.06    0.84
  26   0  -1    0.30    0.70
  24   0  -1    0.71    0.67
 -24   0   1   -0.52    0.76
 -24   0   1   -0.30    0.64
 -22   0   1   -1.02    0.67
  22   0  -1   -0.31    0.60
 -22   0   1    0.07    0.57
 -20   0   1   -0.38    0.54
 -20   0   1    0.09    0.59
  20   0  -1    0.52    0.55
 -20   0   1    0.84    0.45
 -18   0   1    0.05    0.40
  18   0  -1   -0.01    0.49
 -18   0   1    0.39    0.53
 -18   0   1   -0.51    0.49
  16   0  -1   -0.40    0.43
 -16   0   1   -0.01    0.37
 -16   0   1    0.73    0.50
 -16   0   1   -0.33    0.46
  14   0  -1    0.21    0.24
 -14   0   1   -0.55    0.40
  14   0  -1    0.03    0.41
 -14   0   1    0.06    0.46
 -14   0   1   -0.20    0.33
  12   0  -1    0.21    0.36
 -12   0   1   -0.08    0.31
  12   0  -1   -0.02    0.22
 -12   0   1    0.10    0.40
 -12   0   1    0.02    0.36
 -10   0   1    0.15    0.26
 -10   0   1    0.10    0.32
 -10   0   1    0.12    0.36
  10   0  -1    0.20    0.21
  10   0  -1    0.06    0.32
  -8   0   1    0.17    0.24
   8   0  -1   -0.06    0.29
  -8   0   1   -0.05    0.28
  -8   0   1   -0.27    0.33
   8   0  -1    0.14    0.19
  -6   0   1    0.55    0.33
   6   0  -1    0.21    0.28
   6   0  -1    0.30    0.31
  -6   0   1    0.26    0.24
   6   0  -1    0.25    0.20
  -6   0   1    0.20    0.27
   4   0  -1   -0.29    0.21
  -4   0   1   -0.48    0.19
   4   0  -1   -0.60    0.23
  -4   0   1   -0.39    0.25
  -4   0   1   -0.57    0.21
   2   0  -1   -1.42    0.11
  -2   0   1   -1.43    0.10
   0   0  -1   -0.15    0.06
   0   0   1   -0.17    0.06
  -2   0  -1   -0.06    0.13
   2   0   1   -0.11    0.11
  -2   0  -1   -0.11    0.12
   2   0   1   -0.04    0.12
   4   0   1   -0.04    0.22
   4   0   1    0.08    0.16
  -4   0  -1   -0.09    0.24
  -4   0  -1   -0.07    0.24
  -4   0  -1    0.08    0.15
   4   0   1    0.12    0.24
  -6   0  -1   -0.46    0.32
   6   0   1   -0.37    0.21
   6   0   1    0.07    0.31
   6   0   1   -0.26    0.27
  -6   0  -1   -0.45    0.29
  -6   0  -1   -0.31    0.21
   6   0   1   -0.26    0.20
  -6   0  -1   -0.18    0.20
   8   0   1    0.10    0.24
  -8   0  -1    0.37    0.35
  -8   0  -1    0.37    0.32
   8   0   1    0.14    0.22
  -8   0  -1   -0.02    0.23
  -8   0  -1    0.07    0.19
   8   0   1   -0.03    0.29
 -10   0  -1   -0.13    0.20
  10   0   1   -0.16    0.32
 -10   0  -1    0.04    0.36
  10   0   1    0.21    0.23
 -10   0  -1    0.04    0.34
  10   0   1   -0.03    0.27
 -12   0  -1    0.23    0.40
 -12   0  -1    0.07    0.38
 -12   0  -1   -0.06    0.22
  12   0   1   -0.56    0.34
 -14   0  -1    0.47    0.26
  14   0   1    0.43    0.42
 -14   0  -1    0.75    0.48
 -14   0  -1    0.68    0.46
  16   0   1   -0.56    0.43
 -16   0  -1    0.51    0.51
 -16   0  -1    0.14    0.50
 -16   0  -1   -0.44    0.24
 -18   0  -1   -0.27    0.26
 -18   0  -1    0.39    0.51
  18   0   1   -0.78    0.46
 -18   0  -1    0.48    0.54
 -20   0  -1    0.50    0.58
  20   0   1   -0.07    0.54
 -20   0  -1   -0.46    0.56
  22   0   1   -0.17    0.57
 -22   0  -1   -0.40    0.64
 -22   0  -1   -0.28    0.58
  24   0   1    0.98    0.66
 -24   0  -1   -0.06    0.77
 -24   0  -1    0.74    0.67
  26   0   1   -0.12    0.66
 -26   0  -1    0.80    0.89
 -28   0  -1   -0.65    0.88
  28   0   1    0.17    0.70
  30   0   1    0.20    0.75
 -30   0  -1   -0.87    0.95
 -32   0  -1   -1.08    1.04
  31  -1  -1    2.99    0.97
 -31  -1   1    2.01    1.17
 -31   1   1    4.02    1.19
  29  -1  -1    4.74    1.00
 -29  -1   1    5.33    1.23
 -29   1   1    6.01    1.23
  27  -1  -1    6.31    1.03
 -27  -1   1    5.66    1.17
 -27  -1   1    8.04    1.16
  27   1  -1    6.82    0.98
 -27   1   1    5.92    1.13
 -25  -1   1   34.20    1.94
  25  -1  -1   29.95    1.82
 -25  -1   1   30.20    1.99
 -25   1   1   33.07    1.94
  25   1  -1   32.09    1.78
 -23  -1   1    0.76    0.68
  23  -1  -1    1.60    0.72
 -23  -1   1    1.42    0.79
 -23   1   1    1.40    0.78
  23   1  -1    1.84    0.70
  21  -1  -1    4.99    0.82
 -21  -1   1    3.33    0.78
 -21  -1   1    4.75    0.85
 -21   1   1    4.36    0.71
 -21   1   1    4.59    0.82
 -21   1   1    4.23    0.77
  21   1  -1    3.88    0.74
 -19  -1   1   17.87    1.28
 -19  -1   1   16.53    1.23
  19  -1  -1   18.23    1.26
 -19  -1   1   17.69    1.04
 -19   1   1   17.00    1.21
 -19   1   1   17.57    1.27
  19   1  -1   19.16    1.25
 -19   1   1   16.41    1.27
 -17  -1   1   58.91    2.36
  17  -1  -1   60.39    2.22
  17  -1  -1   55.68    2.33
 -17  -1   1   55.97    2.33
 -17  -1   1   58.63    2.61
  17   1  -1   58.54    2.31
 -17   1   1   59.55    2.50
 -17   1   1   59.21    2.62
 -17   1   1   63.04    2.38
 -15  -1   1   90.30    3.25
  15  -1  -1   91.14    3.25
 -15  -1   1   87.94    3.39
 -15  -1   1   89.49    3.68
  15  -1  -1   90.87    3.20
 -15   1   1   92.76    3.68
 -15   1   1   91.58    3.24
 -15   1   1   91.87    3.54
  15   1  -1   90.32    3.21
  13  -1  -1  100.32    3.48
 -13  -1   1   98.19    3.68
  13  -1  -1   99.60    3.51
 -13  -1   1  100.86    3.96
 -13  -1   1   97.97    3.45
  13  -1  -1   99.12    3.47
 -13   1   1  100.38    3.47
  13   1  -1   97.61    3.43
 -13   1   1  104.97    3.97
 -13   1   1  103.47    3.83
 -11  -1   1   49.37    2.07
 -11  -1   1   47.40    1.83
  11  -1  -1   48.91    1.80
 -11  -1   1   47.55    1.87
  11  -1  -1   49.71    1.86
  11  -1  -1   48.92    1.86
 -11   1   1   50.58    2.08
 -11   1   1   48.77    2.02
  11   1  -1   47.29    1.81
 -11   1   1   48.74    1.85
   9  -1  -1   99.08    3.37
   9  -1  -1   96.20    3.37
   9  -1  -1  100.13    3.31
   9  -1  -1  100.19    3.80
  -9  -1   1  105.81    3.79
  -9  -1   1   94.96    3.29
  -9  -1   1   98.11    3.56
   9   1  -1   97.05    3.28
  -9   1   1   93.93    3.67
  -9   1   1   96.65    3.30
  -9   1   1  102.16    3.79
   7  -1  -1   23.46    1.02
   7  -1  -1   24.66    1.00
  -7  -1   1   24.08    1.00
  -7  -1   1   25.16    1.12
   7  -1  -1   25.15    1.15
   7  -1  -1   23.69    1.05
  -7   1   1   24.14    1.04
  -7   1   1   24.32    1.10
  -7   1   1   24.90    1.13
   7   1  -1   22.32    1.00
   5  -1  -1   42.43    1.46
  -5  -1   1   33.65    1.43
   5  -1  -1   41.72    1.49
   5  -1  -1   43.84    1.65
   5  -1  -1   43.15    1.50
  -5   1   1   40.30    1.62
  -5   1   1   42.67    1.64
  -5   1   1   40.64    1.44
   5   1  -1   36.76    1.43
   3  -1  -1  397.65   12.48
   3  -1  -1  408.52   14.41
  -3  -1   1  387.71   12.48
   3  -1  -1  409.93   12.97
   3  -1  -1  398.45   12.71
  -3   1   1  392.16   12.48
  -3   1   1  396.05   14.00
   3   1  -1  386.53   12.47
  -3   1   1  413.82   12.72
  -1   1   1   80.41    2.91
  -1   1   1   83.12    2.64
   1   1  -1   78.65    2.67
   1  -1   1   72.68    2.33
   3  -1   1   91.01    2.95
  -3  -1  -1   83.70    2.81
   3  -1   1   89.00    2.84
   3  -1   1   87.94    3.25
  -3  -1  -1   86.39    3.22
   3   1   1   89.16    3.21
  -3   1  -1   87.40    2.95
  -3   1  -1   86.69    2.83
   5  -1   1  740.38   23.06
   5  -1   1  745.53   26.20
   5  -1   1  742.28   23.54
   5  -1   1  728.67   22.70
  -5  -1  -1  680.73   22.68
  -5  -1  -1  724.30   26.18
   5  -1   1  716.23   25.41
   5   1   1  744.11   26.16
  -5   1  -1  750.22   26.21
   5   1   1  699.74   22.67
  -5   1  -1  734.81   23.54
  -5   1  -1  708.56   22.69
  -7  -1  -1  312.41   10.18
   7  -1   1  324.44   10.33
  -7  -1  -1  325.89   11.74
   7  -1   1  312.63   11.39
   7  -1   1  334.96   11.77
   7  -1   1  335.13   10.56
   7  -1   1  314.65   10.19
  -7   1  -1  311.50   10.18
   7   1   1  316.35   10.16
  -7   1  -1  332.39   11.77
  -7   1  -1  324.17   10.55
  -9  -1  -1   31.69    1.34
   9  -1   1   33.90    1.30
  -9  -1  -1   32.32    1.46
  -9  -1  -1   32.68    1.21
   9  -1   1   32.77    1.35
  -9   1  -1   32.46    1.37
  -9   1  -1   33.63    1.30
   9   1   1   31.97    1.30
  -9   1  -1   35.34    1.51
 -11  -1  -1    0.10    0.37
  11  -1   1    0.16    0.36
 -11  -1  -1   -0.06    0.35
  11  -1   1    0.01    0.31
 -11   1  -1    0.16    0.26
 -11   1  -1   -0.05    0.36
  11   1   1    0.01    0.31
 -11   1  -1    0.65    0.37
 -13  -1  -1    0.23    0.42
  13  -1   1    0.47    0.43
 -13  -1  -1    0.55    0.44
  13  -1   1    0.91    0.38
  13   1   1    0.30    0.38
 -13   1  -1    0.23    0.42
 -13   1  -1   -0.07    0.29
 -13   1  -1   -0.18    0.40
  15  -1   1   58.08    2.28
 -15  -1  -1   62.42    2.32
 -15  -1  -1   58.26    2.55
  15  -1   1   56.95    2.20
 -15   1  -1   59.78    2.57
  15   1   1   56.33    2.25
 -15   1  -1   61.08    2.21
 -15   1  -1   58.27    2.29
 -17  -1  -1   14.43    1.13
 -17  -1  -1   15.41    1.15
  17  -1   1   12.88    1.12
  17  -1   1   13.23    0.95
 -17   1  -1   12.77    1.10
 -17   1  -1   14.97    1.17
  17   1   1   12.14    1.04
 -17   1  -1   14.32    0.82
  19  -1   1   10.50    0.96
 -19  -1  -1   11.83    1.00
 -19  -1  -1   10.96    1.11
 -19   1  -1    9.98    0.74
  19   1   1   11.39    0.94
 -19   1  -1    9.76    0.94
 -19   1  -1   10.54    1.05
 -21  -1  -1    3.46    0.76
  21  -1   1    2.88    0.72
 -21  -1  -1    3.46    0.80
  21   1   1    2.82    0.68
 -21   1  -1    3.36    0.75
 -21   1  -1    2.65    0.71
 -23  -1  -1    9.58    1.11
 -23  -1  -1    8.51    1.04
  23  -1   1    8.26    0.98
  23   1   1    8.16    0.92
 -23   1  -1    8.60    1.07
  25  -1   1    1.54    0.76
 -25  -1  -1    1.33    0.76
 -25  -1  -1    0.79    0.85
 -25   1  -1    2.12    0.88
  25   1   1    0.13    0.62
 -27  -1  -1   24.64    1.83
 -27  -1  -1   24.63    1.86
  27  -1   1   26.33    1.72
 -27   1  -1   24.55    1.85
  29  -1   1   20.88    1.59
 -29  -1  -1   16.43    1.64
 -29   1  -1   19.73    1.80
  31  -1   1    1.39    0.90
 -31  -1  -1   -0.10    1.03
 -31   1  -1   -0.30    1.03
 -30  -2   1   -0.37    1.00
  30  -2  -1    0.28    0.87
 -30   2   1   -0.80    0.87
  28  -2  -1   -0.28    0.85
 -28  -2   1    0.87    0.80
 -28  -2   1    0.41    0.97
 -28   2   1    0.73    0.93
 -26  -2   1   -0.22    0.78
 -26  -2   1   -1.61    0.85
  26  -2  -1   -0.54    0.75
 -26   2   1   -0.32    0.81
 -24  -2   1    8.93    1.13
 -24  -2   1    8.65    1.13
  24  -2  -1   10.38    1.13
 -24   2   1   10.36    1.13
  22  -2  -1   23.00    1.53
 -22  -2   1   23.43    1.58
 -22  -2   1   20.63    1.54
  22   2  -1   22.74    1.46
 -22   2   1   24.81    1.58
 -20  -2   1   27.19    1.59
 -20  -2   1   26.16    1.62
  20  -2  -1   26.56    1.57
 -20   2   1   27.35    1.57
  20   2  -1   27.17    1.49
 -20   2   1   28.58    1.62
 -18  -2   1   11.36    1.06
 -18  -2   1   12.40    1.00
  18  -2  -1   12.55    1.01
  18  -2  -1   10.59    0.96
 -18   2   1   10.46    0.93
 -18   2   1   11.83    1.08
 -18   2   1   13.42    1.01
  18   2  -1   11.74    1.01
 -16  -2   1    4.79    0.73
  16  -2  -1    5.15    0.71
 -16  -2   1    3.57    0.64
  16  -2  -1    4.13    0.64
 -16   2   1    4.68    0.65
 -16   2   1    4.98    0.65
  16   2  -1    4.31    0.60
 -16   2   1    4.66    0.67
 -14  -2   1    2.98    0.59
 -14  -2   1    3.16    0.55
  14  -2  -1    3.05    0.57
  14  -2  -1    2.93    0.47
  14  -2  -1    2.89    0.55
 -14   2   1    3.14    0.55
 -14   2   1    3.31    0.57
  14   2  -1    2.75    0.48
 -14   2   1    3.57    0.54
  12  -2  -1   64.05    2.38
  12  -2  -1   64.33    2.37
  12  -2  -1   64.47    2.40
 -12  -2   1   62.52    2.64
 -12  -2   1   63.02    2.32
  12   2  -1   62.62    2.28
 -12   2   1   63.03    2.33
 -12   2   1   64.95    2.64
 -12   2   1   64.93    2.62
 -10  -2   1   81.63    3.20
 -10  -2   1   76.08    2.78
  10  -2  -1   86.34    3.24
  10  -2  -1   83.28    2.91
  10  -2  -1   84.22    2.83
  10  -2  -1   81.64    2.89
  10   2  -1   77.16    2.76
 -10   2   1   85.96    3.21
 -10   2   1   83.18    2.95
 -10   2   1   81.70    2.80
 -10   2   1   81.98    3.17
  10   2  -1   73.62    2.96
   8  -2  -1    7.26    0.65
   8  -2  -1    6.63    0.59
   8  -2  -1    6.01    0.56
  -8  -2   1    6.91    0.60
  -8  -2   1    6.66    0.61
   8  -2  -1    6.59    0.63
  -8   2   1    6.96    0.49
  -8   2   1    6.24    0.59
  -8   2   1    5.76    0.57
   8   2  -1    6.73    0.57
  -8   2   1    6.98    0.61
   8   2  -1    6.95    0.61
   6  -2  -1   13.13    0.76
   6  -2  -1   15.27    0.77
   6  -2  -1   13.97    0.79
   6  -2  -1   14.32    0.81
  -6  -2   1   15.28    0.71
  -6   2   1   13.15    0.79
   6   2  -1   13.89    0.80
  -6   2   1   13.96    0.72
  -6   2   1   14.81    0.87
   6   2  -1   13.77    0.69
   4  -2  -1   51.57    1.71
   4  -2  -1   47.88    1.81
   4  -2  -1   53.10    1.84
  -4  -2   1   50.05    1.69
  -4  -2   1   47.13    1.71
   4  -2  -1   51.27    1.94
   4   2  -1   47.71    1.71
   4   2  -1   47.66    1.93
  -4   2   1   51.00    1.69
  -4   2   1   52.19    1.99
  -4   2   1   49.95    1.90
  -4   2   1   51.53    1.94
  -2  -2   1   81.11    2.50
   2  -2  -1   80.32    2.50
   2  -2  -1   81.24    2.70
  -2  -2   1   73.47    2.63
   2  -2  -1   78.57    2.65
   2  -2  -1   78.69    2.89
   2   2  -1   75.51    2.86
  -2   2   1   81.81    2.91
   2   2  -1   75.78    2.64
  -2   2   1   71.99    2.79
  -2   2   1   77.94    2.87
   0  -2   1    4.13    0.25
   0  -2  -1    3.25    0.31
   0  -2   1    4.52    0.41
   0  -2  -1    3.55    0.35
   0   2  -1    3.54    0.36
   0   2  -1    4.09    0.42
   0   2  -1    3.91    0.38
   0   2   1    3.26    0.33
   0   2   1    3.20    0.40
   0   2   1    3.80    0.39
   2  -2   1  193.69    6.33
   2  -2   1  193.55    6.03
   2  -2   1  187.62    6.82
   2   2   1  183.20    6.48
   2   2   1  186.88    6.72
   2   2   1  184.23    6.75
  -2   2  -1  196.73    6.34
  -2   2  -1  200.43    6.49
  -2   2  -1  194.44    6.71
  -4  -2  -1  248.50    8.09
   4  -2   1  262.52    8.49
   4  -2   1  251.61    9.37
   4  -2   1  260.22    8.13
  -4   2  -1  246.58    8.11
  -4   2  -1  265.78    8.98
   4   2   1  254.00    8.99
  -4   2  -1  266.86    8.69
  -4   2  -1  262.03    8.49
  -6  -2  -1   91.24    3.16
   6  -2   1  101.04    3.67
   6  -2   1  100.82    3.20
  -6  -2  -1   97.00    3.61
   6  -2   1  102.51    3.36
   6   2   1   91.66    3.11
  -6   2  -1   97.55    3.35
  -6   2  -1   96.74    3.18
   6   2   1   91.94    3.52
   8  -2   1   88.59    3.31
  -8  -2  -1   80.72    2.84
  -8  -2  -1   87.02    3.26
   8  -2   1   84.84    2.87
   8  -2   1   82.39    2.99
   8  -2   1   85.36    2.94
  -8   2  -1   86.33    2.99
   8   2   1   81.98    2.79
  -8   2  -1   83.39    2.87
   8   2   1   84.68    3.13
  -8   2  -1   86.93    3.28
 -10  -2  -1    9.65    0.80
  10  -2   1   10.10    0.76
  10  -2   1   11.58    0.82
  10  -2   1    9.28    0.72
  10  -2   1    9.79    0.69
 -10  -2  -1    8.45    0.71
 -10   2  -1    8.62    0.78
  10   2   1    9.28    0.66
 -10   2  -1   11.07    0.80
 -10   2  -1    9.66    0.66
  10   2   1    9.63    0.70
 -12  -2  -1   84.33    3.38
  12  -2   1   86.58    3.06
  12  -2   1   86.09    3.02
 -12  -2  -1   85.58    2.99
  12  -2   1   86.77    3.00
  12   2   1   82.34    2.90
  12   2   1   81.67    3.13
 -12   2  -1   84.87    3.05
 -12   2  -1   83.83    2.98
 -12   2  -1   87.47    3.41
  14  -2   1   11.70    0.99
 -14  -2  -1   11.50    0.91
  14  -2   1   12.24    0.87
 -14  -2  -1   11.39    0.98
  14   2   1   11.03    0.86
  14   2   1   10.77    0.77
 -14   2  -1   10.65    0.94
 -14   2  -1   12.77    0.98
 -14   2  -1   11.97    0.78
  16  -2   1    8.89    0.83
 -16  -2  -1    8.66    0.90
  16  -2   1    9.07    0.84
 -16  -2  -1    7.71    0.78
 -16   2  -1    8.31    0.73
  16   2   1    8.17    0.71
 -16   2  -1    8.35    0.80
 -16   2  -1   10.27    0.93
  18  -2   1    0.81    0.56
 -18  -2  -1    1.61    0.59
 -18  -2  -1    1.19    0.59
  18  -2   1    0.67    0.47
 -18   2  -1    0.54    0.51
 -18   2  -1    1.19    0.49
 -18   2  -1    1.38    0.44
  18   2   1   -0.12    0.45
 -20  -2  -1   14.14    1.26
  20  -2   1   14.43    1.00
  20  -2   1   14.83    1.22
 -20  -2  -1   10.34    1.00
  20   2   1   12.18    1.07
 -20   2  -1   13.01    1.17
 -20   2  -1   12.61    0.93
 -22  -2  -1    9.56    1.14
  22  -2   1   11.62    1.10
 -22  -2  -1   10.08    1.03
 -22   2  -1   10.61    1.06
 -24  -2  -1    9.80    1.15
  24  -2   1    8.18    1.07
 -24  -2  -1   10.40    1.21
 -24   2  -1    9.34    1.11
  26  -2   1    3.54    0.92
 -26  -2  -1    3.26    0.91
 -26  -2  -1    4.46    1.06
 -26   2  -1    2.48    0.93
 -28  -2  -1    0.72    0.81
  28  -2   1    0.11    0.82
 -28  -2  -1    0.64    0.97
 -28   2  -1    0.26    0.88
  30  -2   1    3.29    0.98
 -30  -2  -1    3.86    1.15
 -30   2  -1    3.87    1.09
  29  -3  -1    4.97    1.14
 -29  -3   1    4.24    1.10
  27  -3  -1    0.00    0.85
 -27  -3   1   -0.20    0.86
  25  -3  -1    3.77    0.94
 -25  -3   1    2.43    0.89
 -25  -3   1    1.99    0.87
 -25   3   1    3.30    0.85
 -23  -3   1    1.18    0.78
 -23  -3   1    1.21    0.78
  23  -3  -1    1.48    0.80
 -23   3   1    1.06    0.73
  21  -3  -1    0.20    0.66
 -21  -3   1   -0.73    0.64
  21  -3  -1    0.39    0.60
 -21  -3   1    0.79    0.67
 -21   3   1    0.33    0.61
 -19  -3   1    1.16    0.69
 -19  -3   1    1.43    0.65
  19  -3  -1    2.15    0.68
  19  -3  -1    1.43    0.63
 -19   3   1    1.38    0.66
 -19   3   1    1.88    0.61
 -17  -3   1   -0.76    0.51
  17  -3  -1    0.27    0.57
  17  -3  -1    0.35    0.53
 -17  -3   1    0.15    0.59
 -17   3   1   -0.11    0.52
 -17   3   1   -1.04    0.46
 -15  -3   1   47.04    2.26
 -15  -3   1   52.13    2.05
  15  -3  -1   51.11    2.08
  15  -3  -1   53.26    2.12
 -15   3   1   50.62    2.02
  15   3  -1   45.98    1.92
 -15   3   1   52.85    2.33
 -13  -3   1    3.66    0.62
  13  -3  -1    4.69    0.66
  13  -3  -1    4.27    0.61
 -13  -3   1    3.62    0.56
  13   3  -1    3.87    0.53
 -13   3   1    5.31    0.57
 -13   3   1    4.08    0.64
 -13   3   1    3.90    0.54
  13   3  -1    3.57    0.47
 -13   3   1    6.12    0.56
  11  -3  -1   15.65    1.00
 -11  -3   1   14.53    0.92
  11  -3  -1   16.76    1.02
  11  -3  -1   15.64    0.97
 -11  -3   1   15.10    0.97
 -11   3   1   14.91    1.07
 -11   3   1   15.91    0.93
  11   3  -1   13.41    0.96
 -11   3   1   15.32    0.96
 -11   3   1   15.94    0.92
  11   3  -1   14.72    0.84
   9  -3  -1   29.93    1.38
  -9  -3   1   27.62    1.19
   9  -3  -1   29.99    1.34
   9  -3  -1   27.54    1.31
  -9  -3   1   31.05    1.33
   9  -3  -1   30.00    1.27
  -9   3   1   28.44    1.20
   9   3  -1   26.68    1.11
  -9   3   1   28.67    1.44
  -9   3   1   28.15    1.33
   9   3  -1   26.88    1.36
  -7  -3   1    1.89    0.33
   7  -3  -1    2.37    0.38
   7  -3  -1    2.26    0.41
   7  -3  -1    1.96    0.45
   7  -3  -1    2.52    0.42
  -7   3   1    2.62    0.34
  -7   3   1    2.72    0.43
   7   3  -1    2.07    0.43
  -7   3   1    1.74    0.43
   5  -3  -1   10.92    0.72
   5  -3  -1   11.10    0.66
  -5  -3   1   10.36    0.55
  -5  -3   1   11.94    0.60
   5  -3  -1   10.23    0.75
   5  -3  -1   10.02    0.64
  -5   3   1    9.88    0.87
   5   3  -1   11.25    0.84
   5   3  -1   11.71    0.57
  -5   3   1   11.96    0.87
  -5   3   1    9.82    0.82
   3  -3  -1   22.67    1.05
   3  -3  -1   23.40    0.89
  -3  -3   1   22.90    0.95
   3   3  -1   23.35    0.96
  -3   3   1   22.87    1.14
  -3   3   1   23.13    1.18
   3   3  -1   22.71    1.17
  -3   3   1   23.83    1.20
  -1  -3   1    7.72    0.52
   1  -3  -1    9.48    0.60
   1   3  -1    7.40    0.62
  -1   3   1    8.91    0.80
  -1   3   1    8.39    0.66
   1   3  -1    7.16    0.55
  -1   3   1    8.05    0.76
   1   3  -1    7.82    0.75
   1  -3   1   58.24    2.12
  -1  -3  -1   58.79    2.21
  -1  -3  -1   60.02    2.10
   1  -3   1   58.18    1.92
   1   3   1   57.44    2.23
   1   3   1   60.92    2.32
  -1   3  -1   57.58    2.12
   1   3   1   58.24    2.24
  -1   3  -1   58.73    2.31
  -1   3  -1   56.88    2.22
   3  -3   1   80.54    2.75
  -3  -3  -1   74.81    2.81
   3  -3   1   76.35    2.53
  -3  -3  -1   76.27    2.66
  -3   3  -1   76.08    2.74
  -3   3  -1   78.95    2.93
  -3   3  -1   76.64    2.82
   3   3   1   77.08    2.95
   3   3   1   75.29    2.82
   5  -3   1  207.50    7.69
  -5  -3  -1  206.68    6.91
   5  -3   1  210.82    7.03
   5  -3   1  208.90    6.68
  -5   3  -1  204.97    6.64
  -5   3  -1  214.02    7.43
  -5   3  -1  210.82    7.03
   5   3   1  205.41    7.44
  -5   3  -1  217.87    7.21
  -7  -3  -1   19.47    0.93
  -7  -3  -1   18.83    0.90
   7  -3   1   20.68    0.97
   7  -3   1   21.05    1.01
  -7  -3  -1   19.67    0.82
   7  -3   1   21.27    1.01
   7   3   1   18.30    1.10
  -7   3  -1   19.85    1.09
  -7   3  -1   20.04    0.99
  -7   3  -1   20.01    0.91
   9  -3   1   48.58    1.81
  -9  -3  -1   42.74    1.68
   9  -3   1   45.82    1.73
  -9  -3  -1   46.10    1.88
   9  -3   1   47.47    1.96
   9  -3   1   45.29    1.83
   9   3   1   42.70    1.90
  -9   3  -1   44.34    1.69
  -9   3  -1   44.23    1.81
  11  -3   1    0.55    0.43
  11  -3   1    0.65    0.43
 -11  -3  -1    0.02    0.40
 -11  -3  -1   -0.39    0.38
  11  -3   1    0.11    0.43
 -11   3  -1    0.08    0.35
  11   3   1    0.04    0.26
 -11   3  -1    0.06    0.36
  11   3   1   -0.11    0.39
  13  -3   1    8.81    0.76
 -13  -3  -1    8.51    0.72
 -13  -3  -1    7.96    0.79
  13  -3   1    8.45    0.76
 -13   3  -1    7.74    0.78
  13   3   1    8.70    0.71
 -13   3  -1    8.47    0.69
  13   3   1    8.02    0.72
 -13   3  -1    8.73    0.73
  15  -3   1    1.19    0.51
 -15  -3  -1    1.06    0.53
 -15  -3  -1    0.49    0.52
  15  -3   1    0.23    0.50
 -15   3  -1    0.89    0.47
 -15   3  -1    0.74    0.45
 -15   3  -1    0.68    0.42
  15   3   1    1.19    0.46
  17  -3   1    3.72    0.61
 -17  -3  -1    3.40    0.66
 -17  -3  -1    3.60    0.71
  17  -3   1    3.08    0.66
 -17   3  -1    2.02    0.53
 -17   3  -1    3.72    0.61
 -19  -3  -1    8.96    1.01
  19  -3   1   11.61    0.98
  19  -3   1    8.20    0.94
 -19  -3  -1   11.62    0.98
 -19   3  -1   10.10    0.90
 -19   3  -1    8.19    0.88
  21  -3   1    8.32    0.89
 -21  -3  -1    7.60    1.03
 -21  -3  -1    8.87    0.95
  21  -3   1    7.15    0.98
 -21   3  -1    7.72    0.90
 -21   3  -1    6.76    0.80
 -23  -3  -1    1.57    0.83
  23  -3   1    1.74    0.62
 -23  -3  -1    1.06    0.79
  23  -3   1    2.40    0.84
 -23   3  -1    1.21    0.74
 -25  -3  -1   -0.59    0.76
  25  -3   1    0.11    0.77
 -25  -3  -1    0.22    0.80
 -25   3  -1   -0.34    0.73
  27  -3   1    5.78    1.06
 -27  -3  -1    5.76    1.08
 -27   3  -1    6.70    1.09
  29  -3   1    0.78    0.89
 -29  -3  -1    1.06    0.93
  28  -4  -1    0.50    0.93
 -28  -4   1    0.66    0.92
  26  -4  -1    2.13    0.97
 -26  -4   1    2.58    0.99
 -24  -4   1    3.56    0.96
 -24  -4   1    1.74    0.91
  24  -4  -1    3.09    0.84
  24  -4  -1    3.07    0.95
  22  -4  -1   33.13    1.79
 -22  -4   1   32.50    2.01
 -22  -4   1   35.87    1.91
  22  -4  -1   33.46    1.88
  20  -4  -1   43.22    2.03
  20  -4  -1   42.67    2.02
 -20  -4   1   43.14    2.01
 -20  -4   1   35.67    2.15
 -18  -4   1   24.65    1.57
  18  -4  -1   26.14    1.52
  18  -4  -1   26.91    1.55
 -18  -4   1   27.39    1.50
  16  -4  -1    6.74    0.84
 -16  -4   1    5.67    0.73
  16  -4  -1    6.49    0.83
 -16  -4   1    5.66    0.81
 -16   4   1    6.59    0.89
  14  -4  -1    5.22    0.75
 -14  -4   1    2.93    0.65
  14  -4  -1    5.04    0.69
 -14  -4   1    4.55    0.61
 -14   4   1    4.69    0.59
 -14   4   1    6.26    0.65
  14   4  -1    4.16    0.64
 -14   4   1    5.40    0.81
  12  -4  -1   33.07    1.50
 -12  -4   1   30.76    1.40
  12  -4  -1   32.29    1.57
 -12  -4   1   31.46    1.58
 -12   4   1   32.15    1.74
  12   4  -1   30.82    1.60
 -12   4   1   35.27    1.61
 -12   4   1   33.27    1.42
  10  -4  -1   41.29    1.76
  10  -4  -1   42.93    1.66
  10  -4  -1   43.07    1.84
 -10  -4   1   35.84    1.55
 -10  -4   1   36.83    1.75
 -10   4   1   41.97    1.95
 -10   4   1   41.49    1.56
 -10   4   1   41.33    1.83
  10   4  -1   35.55    1.83
   8  -4  -1    8.77    0.71
   8  -4  -1    8.71    0.78
   8  -4  -1    9.61    0.77
  -8  -4   1    8.52    0.68
  -8   4   1    8.83    0.76
   8   4  -1    7.95    0.75
  -8   4   1    9.47    0.65
  -8   4   1    8.37    0.81
   6  -4  -1    4.09    0.45
   6  -4  -1    3.25    0.54
   6  -4  -1    4.49    0.48
  -6  -4   1    4.56    0.46
  -6  -4   1    4.61    0.41
  -6  -4   1    5.84    0.51
  -6   4   1    3.78    0.57
   6   4  -1    3.91    0.60
  -6   4   1    3.17    0.56
  -6   4   1    5.14    0.66
   4  -4  -1    0.14    0.27
  -4  -4   1   -0.09    0.23
   4  -4  -1    0.43    0.27
   4  -4  -1   -0.25    0.32
   4  -4  -1    0.34    0.40
   4   4  -1    0.11    0.28
   4   4  -1   -0.89    0.37
  -4   4   1    0.32    0.42
  -4   4   1   -0.66    0.37
  -4   4   1   -0.19    0.37
  -2  -4   1   16.49    0.80
   2  -4  -1   15.65    0.88
   2   4  -1   15.91    0.80
   2   4  -1   14.42    1.07
  -2   4   1   14.12    0.96
  -2   4   1   13.94    1.03
   2   4  -1   15.67    1.04
  -2   4   1   14.86    1.08
   0  -4   1  170.15    5.39
   0  -4  -1  160.00    5.38
   0   4  -1  161.70    5.78
   0   4  -1  160.99    5.58
   0   4   1  151.84    5.76
   0   4   1  152.34    5.57
   0   4   1  150.60    5.77
   0   4  -1  157.10    5.37
   2  -4   1  138.75    4.54
   2  -4   1  131.75    4.19
  -2  -4  -1  131.45    4.47
   2   4   1  131.44    4.86
  -2   4  -1  124.21    4.66
   2   4   1  123.82    4.66
  -2   4  -1  126.22    4.51
  -2   4  -1  137.28    4.86
   4  -4   1    6.56    0.49
  -4  -4  -1    5.93    0.50
  -4  -4  -1    6.98    0.53
   4  -4   1    6.91    0.61
  -4   4  -1    7.24    0.66
   4   4   1    6.31    0.69
  -4   4  -1    6.53    0.68
   4   4   1    6.41    0.63
  -4   4  -1    6.66    0.63
   6  -4   1    1.05    0.35
   6  -4   1    2.30    0.40
  -6  -4  -1    1.78    0.32
  -6   4  -1    1.25    0.41
  -6   4  -1    1.83    0.51
   6   4   1    1.16    0.50
  -6   4  -1    1.41    0.48
   6   4   1    1.63    0.43
  -8  -4  -1   65.20    2.28
  -8  -4  -1   67.48    2.35
  -8  -4  -1   62.59    2.58
   8  -4   1   65.92    2.52
   8  -4   1   66.80    2.37
   8  -4   1   67.13    2.68
  -8   4  -1   63.38    2.54
  -8   4  -1   69.48    2.31
   8   4   1   67.59    2.74
  -8   4  -1   70.46    2.73
 -10  -4  -1  115.19    3.74
  10  -4   1  109.89    3.92
 -10  -4  -1  109.77    3.70
 -10  -4  -1  106.23    4.23
  10  -4   1  112.33    4.33
  10  -4   1  111.73    3.78
  10   4   1  108.17    4.21
 -10   4  -1  115.17    3.72
 -10   4  -1  108.05    3.99
  12  -4   1   21.47    1.18
 -12  -4  -1   21.92    1.11
  12  -4   1   22.50    1.23
 -12  -4  -1   20.04    1.16
 -12   4  -1   21.00    1.12
  12   4   1   20.45    1.29
 -12   4  -1   20.43    1.16
 -14  -4  -1   52.27    2.10
  14  -4   1   55.21    2.18
  14  -4   1   54.86    2.23
 -14  -4  -1   50.57    2.35
 -14   4  -1   53.97    2.25
 -14   4  -1   57.54    2.14
  14   4   1   55.03    2.34
  16  -4   1    2.52    0.60
  16  -4   1    2.14    0.65
 -16  -4  -1    2.26    0.64
 -16  -4  -1    2.08    0.60
 -16   4  -1    2.21    0.55
  16   4   1    2.35    0.56
 -16   4  -1    2.32    0.56
 -18  -4  -1   13.47    1.16
  18  -4   1   12.72    1.07
  18  -4   1   10.58    1.04
 -18  -4  -1   11.85    1.08
 -18   4  -1   11.74    1.02
 -20  -4  -1    8.85    1.06
 -20  -4  -1    9.93    1.05
  20  -4   1    8.86    1.03
  20  -4   1   10.82    1.02
 -20   4  -1   11.31    1.04
  22  -4   1   -0.23    0.60
  22  -4   1   -1.29    0.67
 -22  -4  -1    0.77    0.79
 -22  -4  -1   -0.01    0.75
  24  -4   1    1.17    0.65
 -24  -4  -1   -0.49    0.82
 -24  -4  -1    0.49    0.83
  24  -4   1    0.54    0.80
  26  -4   1   10.54    1.15
 -26  -4  -1   10.42    1.28
  26  -4   1   11.36    1.29
 -28  -4  -1    0.35    0.97
  28  -4   1    2.16    0.98
 -27  -5   1    0.40    0.91
  27  -5  -1   -0.76    0.86
  25  -5  -1   -0.33    0.81
 -25  -5   1   -0.86    0.82
  23  -5  -1   15.77    1.35
 -23  -5   1   16.50    1.46
  23  -5  -1   14.40    1.37
  21  -5  -1    8.32    1.06
 -21  -5   1    7.00    0.98
  21  -5  -1    5.93    1.01
 -21  -5   1    5.63    1.02
 -19  -5   1    3.16    0.81
 -19  -5   1    3.00    0.84
  19  -5  -1    4.13    0.83
  19  -5  -1    3.98    0.85
 -17  -5   1    0.54    0.60
 -17  -5   1   -0.48    0.61
  17  -5  -1    0.08    0.61
  17  -5  -1   -0.40    0.62
 -15  -5   1    4.15    0.75
  15  -5  -1    5.87    0.83
  15  -5  -1    4.75    0.80
 -15  -5   1    5.42    0.70
  15   5  -1    6.31    0.83
  13  -5  -1    5.08    0.74
  13  -5  -1    5.99    0.79
 -13  -5   1    4.49    0.68
 -13  -5   1    4.99    0.62
  13   5  -1    6.35    0.79
 -13   5   1    5.31    0.77
 -13   5   1    5.07    0.83
  11  -5  -1    0.24    0.52
 -11  -5   1    0.35    0.39
 -11  -5   1   -0.55    0.45
  11  -5  -1   -0.39    0.47
 -11   5   1    0.34    0.51
 -11   5   1   -0.05    0.54
  11   5  -1   -0.06    0.52
   9  -5  -1    1.57    0.50
  -9  -5   1    0.56    0.37
   9  -5  -1    0.82    0.55
  -9   5   1    0.89    0.52
  -9   5   1    1.45    0.62
   9   5  -1    1.07    0.57
  -7  -5   1   16.21    0.86
  -7  -5   1   18.30    0.86
   7  -5  -1   16.98    1.12
   7  -5  -1   19.00    0.97
   7  -5  -1   17.57    0.97
  -7   5   1   17.87    1.30
  -7   5   1   17.49    1.25
   7   5  -1   14.08    1.25
  -5  -5   1   86.02    2.89
   5  -5  -1   75.85    3.05
   5  -5  -1   81.20    2.69
   5  -5  -1   75.76    2.95
   5   5  -1   81.02    3.27
  -5   5   1   78.21    3.17
   5   5  -1   79.22    3.15
  -5   5   1   82.51    3.27
  -5   5   1   76.79    3.26
  -3  -5   1   14.16    0.83
   3   5  -1   13.29    1.08
   3   5  -1   14.01    1.18
  -3   5   1   13.06    1.17
  -3   5   1   13.40    1.16
   1   5  -1   17.65    1.27
  -1   5   1   21.06    1.34
   1   5  -1   18.69    1.03
   1   5  -1   20.85    1.36
  -1   5   1   19.57    1.28
  -1   5  -1   37.98    1.82
  -1   5  -1   39.33    1.66
  -1   5  -1   40.56    1.92
   1   5   1   38.90    1.84
   1   5   1   37.05    1.90
   3  -5   1    9.05    0.66
  -3  -5  -1    8.30    0.69
  -3   5  -1    9.98    0.79
  -3   5  -1    8.67    0.86
  -3   5  -1    8.90    0.82
   3   5   1    7.79    0.86
   3   5   1    7.63    0.80
   5  -5   1   30.60    1.24
  -5  -5  -1   30.12    1.28
   5  -5   1   26.90    1.28
  -5   5  -1   28.79    1.58
  -5   5  -1   29.48    1.42
  -5   5  -1   30.68    1.64
   5   5   1   27.93    1.55
   5   5   1   30.08    1.66
   7  -5   1    9.51    0.78
  -7  -5  -1    7.57    0.67
   7   5   1    9.18    0.93
  -7   5  -1    9.32    0.91
  -7   5  -1    8.20    0.85
   7   5   1    7.45    0.81
  -7   5  -1    7.36    0.75
   9  -5   1    1.42    0.54
   9  -5   1   -0.03    0.45
  -9  -5  -1   -0.31    0.33
  -9  -5  -1    0.48    0.31
   9   5   1    0.57    0.54
  -9   5  -1   -0.25    0.44
   9   5   1    0.45    0.46
  11  -5   1    2.09    0.55
 -11  -5  -1    1.66    0.42
  11  -5   1    1.57    0.58
 -11  -5  -1    0.86    0.45
 -11   5  -1    1.94    0.53
  11   5   1    1.90    0.60
  13  -5   1    0.44    0.54
 -13  -5  -1   -0.39    0.43
  13  -5   1    0.71    0.56
 -13  -5  -1    0.59    0.50
 -13   5  -1    0.27    0.50
  13   5   1    0.10    0.55
 -15  -5  -1    0.07    0.53
  15  -5   1    2.43    0.66
 -15  -5  -1    0.94    0.60
  15  -5   1    2.14    0.66
  15   5   1    1.00    0.61
 -15   5  -1    1.35    0.57
  17  -5   1    7.55    0.94
  17  -5   1    7.94    0.92
 -17  -5  -1    6.97    0.89
 -17  -5  -1    9.11    0.91
  17   5   1    9.20    0.91
  19  -5   1    4.73    0.80
 -19  -5  -1    3.68    0.81
 -19  -5  -1    3.93    0.81
  19  -5   1    4.31    0.85
 -21  -5  -1    1.99    0.80
 -21  -5  -1    0.64    0.77
  21  -5   1    0.29    0.76
  21  -5   1    2.86    0.76
 -23  -5  -1    0.23    0.83
  23  -5   1    0.24    0.63
  23  -5   1   -0.42    0.80
 -25  -5  -1    6.05    1.11
  25  -5   1    3.87    0.85
  25  -5   1    2.55    0.95
 -27  -5  -1    0.70    0.96
  27  -5   1   -0.69    0.84
  26  -6  -1    1.84    0.93
 -26  -6   1   -0.30    0.88
  24  -6  -1    6.38    1.12
 -24  -6   1    6.45    1.06
  22  -6  -1    0.86    0.84
 -22  -6   1    1.95    0.84
  22  -6  -1    2.60    0.83
  20  -6  -1    2.99    0.87
 -20  -6   1    2.57    0.78
 -20  -6   1    3.37    0.89
  20  -6  -1    4.03    0.93
  18  -6  -1   28.68    1.62
  18  -6  -1   26.17    1.64
 -18  -6   1   23.36    1.61
  16  -6  -1    4.54    0.84
  16  -6  -1    2.44    0.78
 -16  -6   1    3.01    0.65
 -16  -6   1    2.14    0.73
 -14  -6   1    9.96    0.97
  14  -6  -1   12.07    1.11
 -14  -6   1    9.31    0.82
  14  -6  -1   10.87    1.08
  14   6  -1   11.24    1.13
 -14   6   1   12.10    1.14
 -12  -6   1    7.37    0.82
 -12  -6   1    9.52    0.86
  12  -6  -1    8.88    0.88
  12  -6  -1   11.29    1.05
  12   6  -1   10.41    1.08
 -12   6   1    9.92    1.07
 -10  -6   1    0.31    0.47
  10  -6  -1    1.88    0.57
 -10  -6   1    0.07    0.41
  10  -6  -1    2.14    0.66
  10   6  -1    0.34    0.65
 -10   6   1    0.11    0.63
   8  -6  -1   14.69    0.92
   8  -6  -1   11.26    1.06
  -8   6   1   15.75    1.33
   8   6  -1   13.37    1.17
   8   6  -1   12.87    1.31
   6  -6  -1    0.48    0.40
   6  -6  -1    0.52    0.57
   6   6  -1    0.79    0.65
   6   6  -1    0.89    0.60
  -6   6   1    1.07    0.62
  -6   6   1    1.05    0.67
   4  -6  -1   22.91    1.32
   4   6  -1   22.11    1.49
  -4   6   1   23.36    1.54
  -4   6   1   22.51    1.51
   4   6  -1   23.23    1.54
   2   6  -1    8.26    0.95
  -2   6   1    7.36    0.87
   2   6  -1    8.11    0.90
  -2   6   1    5.90    0.87
   0   6  -1   77.50    3.21
   0   6   1   79.46    3.38
   0   6  -1   81.94    3.37
   0   6   1   79.24    3.22
   2   6   1   18.50    1.34
   2   6   1   19.71    1.48
  -2   6  -1   18.26    1.43
  -2   6  -1   18.26    1.11
  -2   6  -1   17.96    1.32
   4  -6   1    0.85    0.40
   4   6   1    0.14    0.61
  -4   6  -1    1.51    0.67
  -4   6  -1    0.76    0.59
   4   6   1    0.70    0.57
  -4   6  -1    0.78    0.49
   6  -6   1   -0.10    0.40
   6   6   1    0.04    0.60
  -6   6  -1   -1.11    0.40
  -6   6  -1    0.58    0.62
  -6   6  -1    0.28    0.57
   6   6   1    0.91    0.56
   8  -6   1    6.42    0.82
   8  -6   1    7.63    0.71
  -8   6  -1    6.91    0.93
   8   6   1    6.55    0.84
  -8   6  -1    7.77    0.82
  -8   6  -1    7.42    0.95
   8   6   1    6.95    0.96
  10  -6   1   29.35    1.41
  10  -6   1   27.47    1.53
  10   6   1   27.80    1.77
  10   6   1   31.26    1.77
 -10   6  -1   29.49    1.55
  12  -6   1   26.94    1.53
 -12  -6  -1   25.69    1.37
  12  -6   1   29.07    1.45
 -12  -6  -1   26.97    1.27
 -12   6  -1   24.88    1.51
  12   6   1   31.03    1.75
  12   6   1   28.13    1.71
 -14  -6  -1    0.65    0.55
  14  -6   1    0.17    0.61
  14  -6   1    0.65    0.64
 -14  -6  -1   -0.02    0.51
  14   6   1    1.08    0.64
  14   6   1   -0.36    0.64
 -16  -6  -1    1.14    0.64
 -16  -6  -1    1.31    0.62
  16  -6   1    0.48    0.63
  16  -6   1    0.51    0.68
  16   6   1    0.77    0.69
 -18  -6  -1    2.06    0.77
 -18  -6  -1    1.36    0.72
  18  -6   1    2.35    0.81
  18  -6   1    2.38    0.83
  20  -6   1    4.37    0.87
 -20  -6  -1    3.78    0.87
 -20  -6  -1    4.57    0.91
  20  -6   1    2.87    0.89
 -22  -6  -1    1.12    0.84
  22  -6   1    0.65    0.85
  22  -6   1    1.37    0.71
 -24  -6  -1    4.90    1.07
  24  -6   1    5.75    1.07
  26  -6   1    2.64    0.91
 -26  -6  -1   -0.64    0.93
  23  -7  -1    1.15    0.90
 -23  -7   1    1.09    0.84
 -21  -7   1    0.96    0.76
  21  -7  -1   -1.07    0.78
 -19  -7   1    0.96    0.71
  19  -7  -1    0.98    0.80
  19  -7  -1    0.57    0.83
  17  -7  -1   13.13    1.29
 -17  -7   1   13.97    1.16
  17  -7  -1   16.22    1.31
 -17  -7   1   10.79    1.17
  15  -7  -1   17.29    1.27
  15  -7  -1   15.41    1.32
 -15  -7   1   13.85    1.17
  15   7  -1   17.35    1.58
 -13  -7   1    6.66    0.71
 -13  -7   1    5.56    0.79
  13  -7  -1    8.95    0.90
  13  -7  -1    8.92    1.05
  13   7  -1    8.48    1.16
 -13   7   1    7.42    1.06
  13   7  -1    7.49    1.09
  11  -7  -1    0.49    0.60
  11  -7  -1    1.38    0.74
 -11  -7   1   -0.26    0.52
  11   7  -1    1.07    0.76
 -11   7   1    0.70    0.76
  11   7  -1    1.28    0.77
   9  -7  -1    1.34    0.70
   9  -7  -1    1.41    0.57
   9   7  -1    2.20    0.79
   9   7  -1    2.13    0.85
  -9   7   1    0.46    0.75
   7  -7  -1    2.54    0.74
   7  -7  -1    3.46    0.57
   7   7  -1    2.72    0.79
  -7   7   1    3.92    0.88
   7   7  -1    3.31    0.86
   5  -7  -1    5.00    0.82
   5   7  -1    6.50    1.00
  -5   7   1    4.09    0.89
   5   7  -1    5.12    0.89
  -5   7   1    5.30    0.95
   3  -7  -1    0.87    0.63
   3   7  -1    2.01    0.72
   3   7  -1    0.97    0.76
  -3   7   1    0.22    0.68
  -3   7   1    0.79    0.71
   1   7  -1    9.21    1.06
  -1   7   1   10.94    1.12
   1   7  -1   10.28    1.16
  -1   7   1    8.37    1.07
  -1   7  -1    0.32    0.73
   1   7   1   -0.77    0.60
   1   7   1   -0.67    0.61
  -1   7  -1    0.69    0.66
   3   7   1   37.78    1.98
  -3   7  -1   34.10    2.08
   3   7   1   35.44    2.07
  -3   7  -1   34.10    1.93
   5  -7   1   10.46    0.79
  -5   7  -1   10.75    1.20
   5   7   1   10.68    1.18
  -5   7  -1    9.71    1.10
   5   7   1    9.62    1.09
   7  -7   1   33.22    1.80
   7  -7   1   38.86    1.54
  -7   7  -1   38.01    2.04
  -7   7  -1   33.78    2.13
   7   7   1   34.41    1.96
   7   7   1   35.71    2.10
   9  -7   1   17.23    1.09
   9  -7   1   16.20    1.26
   9   7   1   17.54    1.45
   9   7   1   16.90    1.57
  11  -7   1    0.27    0.62
  11  -7   1    0.59    0.60
  11   7   1    0.71    0.66
  11   7   1   -0.32    0.72
 -13  -7  -1    4.70    0.71
  13  -7   1    6.19    0.94
  13  -7   1    5.54    0.86
  13   7   1    8.53    1.08
  13   7   1    7.37    1.10
  15  -7   1    1.17    0.76
  15  -7   1    0.30    0.69
 -15  -7  -1    1.23    0.63
  15   7   1    0.82    0.84
  15   7   1    2.27    0.78
  17  -7   1    2.94    0.84
 -17  -7  -1    2.87    0.78
 -17  -7  -1    3.10    0.70
  17  -7   1    2.47    0.83
  17   7   1    4.70    0.95
  17   7   1    4.53    1.01
 -19  -7  -1   -0.51    0.68
  19  -7   1    1.54    0.82
  19  -7   1    1.02    0.83
  19   7   1    2.37    0.87
 -21  -7  -1   -0.40    0.74
  21  -7   1   -0.71    0.83
  21   7   1    0.09    0.77
 -23  -7  -1    1.09    0.83
  23  -7   1    2.57    0.95
  23   7   1    4.24    0.97
  20  -8  -1   -0.61    0.82
  20   8  -1    0.70    0.85
  18  -8  -1   -1.33    0.75
  18   8  -1   -0.87    0.73
  16  -8  -1    0.08    0.73
  16   8  -1    0.98    0.83
  14  -8  -1    4.19    0.85
 -14  -8   1    4.07    0.77
  14  -8  -1    7.01    1.07
  14   8  -1    5.40    1.09
  12  -8  -1    3.94    0.80
  12  -8  -1    3.90    0.93
  12   8  -1    3.36    1.05
 -12   8   1    2.96    0.94
  12   8  -1    4.60    1.05
  10  -8  -1    6.23    1.03
  10  -8  -1    6.79    0.81
 -10   8   1    7.12    1.12
  10   8  -1    7.76    1.14
  10   8  -1    4.94    1.12
   8  -8  -1    4.99    0.96
  -8   8   1    4.23    1.01
   8   8  -1    5.41    1.11
   8   8  -1    5.76    1.07
   6  -8  -1    4.01    0.89
   6   8  -1    4.25    1.07
  -6   8   1    4.09    1.02
  -6   8   1    1.92    0.86
   6   8  -1    5.01    0.98
   4  -8  -1    0.72    0.72
  -4   8   1    0.91    0.83
  -4   8   1    0.61    0.81
   4   8  -1    0.97    0.91
   4   8  -1    1.00    0.74
   2  -8  -1    0.74    0.70
  -2   8   1    0.24    0.76
   2   8  -1   -0.38    0.71
   2   8  -1    0.84    0.86
  -2   8   1    2.40    0.88
   0   8  -1   -0.03    0.79
   0   8   1   -0.24    0.69
   0   8  -1    0.36    0.76
   0   8   1    1.61    0.83
   2   8   1    3.65    0.95
  -2   8  -1    4.52    0.96
   2   8   1    4.13    0.89
  -2   8  -1    5.41    1.05
   4   8   1    1.84    0.77
  -4   8  -1    1.21    0.86
   4   8   1    1.76    0.86
  -4   8  -1    0.86    0.81
   6  -8   1    6.69    0.98
   6   8   1    8.84    1.14
  -6   8  -1    8.72    1.18
   6   8   1    7.80    1.20
   8  -8   1    0.75    0.57
   8  -8   1    0.04    0.70
   8   8   1    0.45    0.74
   8   8   1    0.55    0.87
  10  -8   1    3.31    0.88
  10  -8   1    2.82    0.70
  10   8   1    2.07    0.85
  10   8   1    1.20    0.94
  12  -8   1    2.21    0.73
  12  -8   1    0.84    0.79
  12   8   1    1.10    0.91
  12   8   1    0.55    0.79
  14  -8   1    0.58    0.73
  14  -8   1    0.05    0.70
  14   8   1    0.35    0.73
  14   8   1    0.02    0.90
  16  -8   1   -0.37    0.76
  16   8   1   -0.44    0.85
  16   8   1    0.61    0.79
  18  -8   1    1.02    0.84
  18   8   1    0.08    0.79
  20  -8   1    0.05    0.84
  20   8   1    1.35    0.87
  17   9  -1    8.13    1.37
  15   9  -1    2.86    1.05
  13   9  -1    3.93    1.09
  11   9  -1    0.67    0.91
   9  -9  -1    1.35    0.84
  -9   9   1   -0.39    0.85
   9   9  -1   -0.09    0.85
   7  -9  -1    6.46    1.06
  -7   9   1    4.71    1.13
   7   9  -1    4.33    1.16
   7   9  -1    4.02    1.09
   5  -9  -1   -1.27    0.74
   5   9  -1    0.05    0.96
   5   9  -1    0.15    0.81
  -5   9   1    0.75    0.94
  -5   9   1    1.86    1.00
   3  -9  -1    6.74    1.02
   3   9  -1    7.56    1.17
  -3   9   1    7.84    1.23
  -3   9   1    5.57    1.15
   3   9  -1    5.73    1.24
   1   9  -1   10.45    1.44
  -1   9   1   11.74    1.46
   1   9  -1   10.77    1.31
  -1   9   1   10.38    1.32
  -1  -9  -1    3.55    0.86
  -1   9  -1    5.88    1.12
   1   9   1    3.92    1.06
   1   9   1    3.11    1.09
  -1   9  -1    5.71    1.18
  -3   9  -1    8.16    1.22
   3   9   1    7.34    1.15
   3   9   1    8.57    1.33
   5  -9   1    3.49    0.93
  -5   9  -1    3.99    1.09
   5   9   1    3.90    0.99
   5   9   1    2.87    1.07
   7  -9   1   15.88    1.42
   7   9   1   17.56    1.77
  -7   9  -1   16.07    1.62
   7   9   1   20.22    1.67
   9   9   1    1.92    0.89
   9   9   1    0.28    0.94
  11   9   1    1.90    0.86
  11   9   1    1.03    1.00
  13   9   1    2.28    0.91
  13   9   1    1.38    1.08
  15  -9   1    5.89    0.97
  15   9   1    6.34    1.31
  15   9   1    8.76    1.27
  17  -9   1    1.38    0.80
  17   9   1    2.03    1.10
  17   9   1    0.68    0.82
  10  10  -1   -0.55    0.85
   8  10  -1    3.47    1.07
  -6  10   1    0.67    0.97
   6  10  -1    0.06    0.88
  -4  10   1    1.25    1.07
   4  10  -1    0.40    0.87
  -2  10   1    1.92    1.05
   2  10  -1    0.56    0.98
  -2  10   1    0.00    0.89
   0  10  -1   -0.18    0.93
   0  10   1   -0.10    0.92
   0  10   1   -0.91    0.93
   2  10   1    0.52    0.91
  -2  10  -1    5.20    1.14
   2  10   1    0.98    1.07
   4  10   1    4.12    1.22
   4  10   1    3.91    1.05
  -4  10  -1    3.49    1.12
   6  10   1    0.43    1.07
   6  10   1   -0.01    0.83
   8  10   1    1.13    1.14
   8  10   1    0.78    0.86
  10  10   1   -0.18    0.79
  10  10   1   -0.25    1.06
 -32   0   2    0.67    1.13
 -30   0   2   14.17    1.56
  30   0  -2   12.11    1.31
 -28   0   2   -0.62    0.91
  28   0  -2   -0.25    0.73
  26   0  -2   10.96    1.16
 -26   0   2   11.14    1.30
  24   0  -2   17.82    1.39
 -24   0   2   17.11    1.46
 -24   0   2   16.41    1.53
 -22   0   2    2.28    0.59
 -22   0   2    1.60    0.76
  22   0  -2    2.52    0.71
 -22   0   2    2.39    0.69
  20   0  -2   28.43    1.58
 -20   0   2   28.82    1.51
 -20   0   2   26.76    1.62
 -20   0   2   27.36    1.62
 -18   0   2  119.13    4.18
 -18   0   2  119.38    4.50
 -18   0   2  115.61    4.74
  18   0  -2  117.78    4.18
  16   0  -2    0.64    0.27
 -16   0   2    0.36    0.49
 -16   0   2   -0.11    0.43
  16   0  -2    0.03    0.50
 -16   0   2    0.06    0.52
 -14   0   2   10.37    0.91
 -14   0   2   10.25    0.77
 -14   0   2   11.42    0.92
  14   0  -2    9.71    0.90
  14   0  -2    9.03    0.59
  12   0  -2  110.77    3.77
 -12   0   2  113.81    3.78
 -12   0   2  109.98    4.13
  12   0  -2  104.55    3.73
 -12   0   2  117.11    4.34
  10   0  -2  184.46    6.14
  10   0  -2  183.57    6.04
 -10   0   2  184.80    6.69
 -10   0   2  189.99    6.96
 -10   0   2  187.95    6.04
   8   0  -2  484.19   15.73
   8   0  -2  474.66   15.24
  -8   0   2  494.58   17.59
  -8   0   2  484.24   15.25
  -6   0   2  290.86   10.22
  -6   0   2  275.93    8.85
   6   0  -2  272.06    8.85
  -4   0   2  876.81   28.59
  -4   0   2  984.60   33.02
   4   0  -2  886.03   28.59
  -2   0   2   80.49    2.68
   2   0  -2   84.67    2.69
   0   0   2  126.16    4.06
   0   0  -2  129.33    4.07
  -2   0  -2    7.68    0.54
   2   0   2    7.62    0.53
   4   0   2   84.64    3.15
  -4   0  -2   82.08    2.76
  -4   0  -2   83.05    3.16
   4   0   2   81.50    2.75
  -6   0  -2   55.92    2.15
   6   0   2   51.88    1.78
  -6   0  -2   52.37    1.89
   6   0   2   50.98    1.87
   6   0   2   55.33    2.14
   8   0   2   21.46    0.99
  -8   0  -2   22.96    1.14
   8   0   2   22.67    1.02
  -8   0  -2   21.22    1.08
   8   0   2   23.21    0.88
 -10   0  -2  181.98    6.63
  10   0   2  173.57    6.32
  10   0   2  174.59    5.74
 -10   0  -2  178.34    5.77
  10   0   2  178.18    5.73
 -10   0  -2  172.41    5.87
 -12   0  -2  374.57   13.45
  12   0   2  371.32   11.72
 -12   0  -2  356.01   11.96
  12   0   2  359.12   11.64
 -12   0  -2  365.16   11.66
  14   0   2   31.70    1.49
 -14   0  -2   32.71    1.65
 -14   0  -2   33.45    1.56
 -14   0  -2   31.60    1.29
 -16   0  -2   33.76    1.41
 -16   0  -2   36.74    1.71
  16   0   2   34.08    1.63
 -16   0  -2   36.74    1.81
 -18   0  -2    5.25    0.52
 -18   0  -2    5.71    0.82
  18   0   2    6.08    0.75
 -18   0  -2    6.38    0.78
 -20   0  -2   25.05    1.53
 -20   0  -2   25.30    1.61
  20   0   2   24.08    1.48
 -22   0  -2   54.08    2.70
 -22   0  -2   56.16    2.46
  22   0   2   53.78    2.37
  24   0   2   10.26    1.06
 -24   0  -2   12.63    1.24
 -24   0  -2   10.71    1.22
  26   0   2   12.50    1.21
 -26   0  -2   12.99    1.33
  28   0   2    4.69    0.92
 -28   0  -2    5.18    1.13
 -30   0  -2    9.83    1.42
 -31  -1   2   -1.43    0.98
  31  -1  -2   -0.72    0.78
 -31   1   2   -2.16    0.92
 -29  -1   2   -0.73    0.96
  29  -1  -2   -1.44    0.74
 -29   1   2   -0.84    0.95
 -27  -1   2    1.32    0.81
 -27  -1   2   -0.22    0.91
  27  -1  -2    2.58    0.86
  27   1  -2    1.26    0.77
 -27   1   2    2.40    0.97
  25  -1  -2    0.93    0.79
 -25  -1   2   -0.05    0.71
 -25  -1   2    0.16    0.86
 -25   1   2   -0.01    0.81
  25   1  -2   -0.46    0.66
 -23  -1   2   -0.33    0.76
  23  -1  -2    1.16    0.71
 -23  -1   2    1.37    0.70
  23   1  -2    0.73    0.67
 -23   1   2    1.01    0.75
 -23   1   2    0.36    0.61
 -21  -1   2   -0.06    0.60
 -21  -1   2    0.88    0.68
  21  -1  -2   -0.84    0.59
  21   1  -2    0.12    0.57
 -21   1   2    0.69    0.56
 -21   1   2   -0.64    0.62
 -21   1   2   -0.16    0.51
 -19  -1   2    1.20    0.63
 -19  -1   2    1.18    0.44
  19  -1  -2    1.16    0.61
 -19  -1   2    0.75    0.59
  19   1  -2    1.25    0.56
 -19   1   2    0.01    0.56
 -19   1   2    1.05    0.54
 -19   1   2    0.80    0.54
 -17  -1   2    1.26    0.56
 -17  -1   2    2.36    0.46
  17  -1  -2    2.02    0.40
 -17  -1   2    2.70    0.65
  17  -1  -2    2.60    0.60
  17   1  -2    2.47    0.57
 -17   1   2    2.23    0.56
 -17   1   2    2.43    0.62
 -17   1   2    2.68    0.59
 -15  -1   2   39.72    1.67
  15  -1  -2   38.66    1.56
 -15  -1   2   39.35    1.72
  15  -1  -2   38.25    1.72
 -15  -1   2   40.05    1.89
 -15   1   2   39.60    1.83
 -15   1   2   38.80    1.86
  15   1  -2   37.14    1.65
 -15   1   2   38.79    1.71
 -13  -1   2   34.31    1.60
 -13  -1   2   32.34    1.48
 -13  -1   2   33.23    1.44
  13  -1  -2   31.97    1.36
  13  -1  -2   31.98    1.46
  13   1  -2   31.99    1.44
 -13   1   2   34.57    1.61
 -13   1   2   32.52    1.46
  11  -1  -2   13.98    0.91
 -11  -1   2   13.28    0.88
  11  -1  -2   13.87    0.78
  11  -1  -2   14.66    0.95
 -11  -1   2   14.83    0.91
 -11   1   2   16.20    0.95
 -11   1   2   15.43    0.91
 -11   1   2   14.30    0.91
  11   1  -2   14.68    0.89
   9  -1  -2   20.28    1.00
   9  -1  -2   20.21    0.93
   9  -1  -2   19.43    0.98
   9  -1  -2   20.44    1.09
  -9  -1   2   19.10    0.98
  -9  -1   2   20.55    1.05
   9   1  -2   19.21    0.98
  -9   1   2   20.23    1.05
  -9   1   2   21.27    0.99
  -9   1   2   21.25    1.07
  -7  -1   2    1.29    0.37
   7  -1  -2    0.68    0.34
   7  -1  -2    0.30    0.33
   7  -1  -2    0.44    0.30
   7  -1  -2    0.72    0.28
  -7  -1   2    0.59    0.31
  -7   1   2    0.67    0.30
   7   1  -2    0.51    0.30
  -7   1   2    0.97    0.35
  -7   1   2    1.01    0.32
   5  -1  -2  228.39    7.36
   5  -1  -2  225.67    7.22
  -5  -1   2  220.42    7.21
   5  -1  -2  235.25    8.32
  -5   1   2  234.70    8.32
   5   1  -2  218.01    7.21
  -5   1   2  229.56    7.21
   3  -1  -2    9.95    0.62
   3  -1  -2   10.78    0.61
  -3  -1   2   10.36    0.64
  -3   1   2   10.73    0.60
  -3   1   2   10.89    0.59
  -3   1   2   10.81    0.62
   3   1  -2    9.72    0.60
   1  -1  -2   -0.36    0.21
  -1  -1   2   -0.06    0.21
   1  -1  -2    0.08    0.22
  -1   1   2   -0.02    0.19
  -1   1   2    0.09    0.21
   1   1  -2   -0.19    0.22
  -1  -1  -2    9.27    0.51
  -1  -1  -2    8.68    0.43
   1  -1   2    9.76    0.56
   1   1   2    8.41    0.45
   1   1   2    8.23    0.50
  -1   1  -2   10.69    0.56
   1   1   2    8.24    0.50
   3  -1   2    0.28    0.26
  -3  -1  -2    0.35    0.24
  -3  -1  -2    0.35    0.26
   3   1   2    0.02    0.23
  -3   1  -2    0.15    0.30
   3   1   2   -0.20    0.23
  -5  -1  -2   54.08    2.17
   5  -1   2   56.90    1.94
   5  -1   2   56.66    2.19
  -5  -1  -2   54.51    1.92
  -5   1  -2   56.52    1.98
  -5   1  -2   56.24    1.95
   5   1   2   57.27    2.15
   5   1   2   51.31    1.89
  -7  -1  -2    1.38    0.37
   7  -1   2    1.90    0.31
  -7  -1  -2    1.85    0.36
   7  -1   2    1.78    0.39
   7  -1   2    1.52    0.35
  -7   1  -2    1.52    0.39
  -7   1  -2    1.44    0.30
   7   1   2    1.66    0.32
  -7   1  -2    1.77    0.38
  -9  -1  -2   63.99    2.35
  -9  -1  -2   64.80    2.19
   9  -1   2   65.88    2.34
   9  -1   2   65.78    2.29
  -9  -1  -2   68.19    2.66
  -9   1  -2   65.32    2.36
  -9   1  -2   67.90    2.36
   9   1   2   63.72    2.29
  -9   1  -2   69.49    2.68
  11  -1   2    7.73    0.63
 -11  -1  -2    6.80    0.50
  11  -1   2    8.19    0.62
 -11  -1  -2    7.06    0.74
 -11  -1  -2    7.95    0.64
 -11   1  -2    8.86    0.67
 -11   1  -2    7.66    0.57
  11   1   2    8.03    0.73
 -11   1  -2    7.48    0.76
 -13  -1  -2   66.91    2.75
  13  -1   2   65.35    2.41
 -13  -1  -2   67.09    2.45
  13  -1   2   65.26    2.34
 -13  -1  -2   63.82    2.27
 -13   1  -2   65.31    2.38
 -13   1  -2   63.50    2.45
 -13   1  -2   65.56    2.74
  13   1   2   62.33    2.42
  13   1   2   63.85    2.38
 -15  -1  -2    0.87    0.51
 -15  -1  -2    0.14    0.50
 -15  -1  -2    1.46    0.28
  15  -1   2    1.46    0.52
  15  -1   2    2.07    0.43
 -15   1  -2    1.32    0.36
 -15   1  -2    2.55    0.58
  15   1   2    2.37    0.50
 -15   1  -2    2.75    0.59
 -17  -1  -2   10.69    0.62
  17  -1   2   12.35    1.05
 -17  -1  -2   12.30    0.97
 -17  -1  -2    9.65    1.03
  17  -1   2   10.59    0.80
 -17   1  -2   10.29    1.07
 -17   1  -2   11.74    0.77
 -17   1  -2   12.28    1.11
  17   1   2   11.54    0.90
 -19  -1  -2   55.55    2.34
 -19  -1  -2   51.82    2.50
  19  -1   2   52.70    2.26
 -19   1  -2   55.42    2.12
  19   1   2   52.12    2.23
 -19   1  -2   52.74    2.53
 -19   1  -2   52.71    2.28
 -21  -1  -2    7.20    0.99
 -21  -1  -2    7.83    0.95
  21  -1   2    7.23    0.90
 -21   1  -2    6.50    0.88
 -21   1  -2    6.43    0.91
  21   1   2    7.72    0.86
 -23  -1  -2    0.04    0.65
 -23  -1  -2    1.65    0.76
  23  -1   2   -0.10    0.62
  23   1   2   -0.34    0.56
 -23   1  -2    0.16    0.71
 -25  -1  -2    3.93    0.93
 -25  -1  -2    2.32    0.89
  25  -1   2    4.40    0.90
  25   1   2    4.52    0.81
 -25   1  -2    5.60    0.98
  27  -1   2    0.95    0.76
 -27  -1  -2    1.68    0.93
 -27  -1  -2    0.91    0.77
 -27   1  -2    0.00    0.86
  29  -1   2    0.43    0.79
 -29  -1  -2    0.70    0.99
 -29   1  -2   -1.46    0.90
 -31  -1  -2   -0.38    1.03
  31  -1   2   -0.76    0.75
 -31   1  -2    0.19    1.04
  30  -2  -2    0.79    0.91
 -30  -2   2    1.43    1.09
 -30   2   2    0.09    0.95
  28  -2  -2    2.81    0.98
 -28  -2   2    2.76    1.06
 -28  -2   2    2.42    0.95
 -28   2   2    3.67    1.00
 -26  -2   2    1.88    0.85
 -26  -2   2    2.21    0.97
  26  -2  -2    2.66    0.89
 -26   2   2    2.91    0.92
 -24  -2   2    0.31    0.81
 -24  -2   2    0.44    0.71
  24  -2  -2    0.10    0.77
 -24   2   2   -0.95    0.72
 -22  -2   2   10.70    1.12
 -22  -2   2    9.44    1.16
  22  -2  -2   12.82    1.19
  22   2  -2   11.11    1.03
 -22   2   2   14.41    1.29
 -22   2   2   12.17    1.23
 -20  -2   2    6.89    0.96
 -20  -2   2    6.49    0.87
  20  -2  -2    7.12    0.88
 -20   2   2    5.82    0.85
 -20   2   2    7.07    0.86
  20   2  -2    7.44    0.81
 -18  -2   2    7.68    0.84
 -18  -2   2    6.67    0.89
  18  -2  -2    7.67    0.85
 -18   2   2    7.63    0.82
 -18   2   2    7.20    0.83
 -18   2   2    8.64    0.88
  18   2  -2    7.38    0.75
 -16  -2   2   18.58    0.97
 -16  -2   2   21.33    1.32
  16  -2  -2   23.47    1.30
  16  -2  -2   21.24    1.23
 -16  -2   2   21.92    1.25
 -16   2   2   21.85    1.34
 -16   2   2   20.88    1.26
  16   2  -2   21.18    1.19
 -16   2   2   22.15    1.25
 -14  -2   2    0.36    0.30
 -14  -2   2    0.26    0.51
  14  -2  -2    0.88    0.51
  14  -2  -2    0.52    0.49
 -14  -2   2    0.10    0.44
  14  -2  -2    0.54    0.37
 -14   2   2   -0.10    0.45
 -14   2   2    0.49    0.46
 -14   2   2    0.18    0.43
  14   2  -2    0.46    0.41
  12  -2  -2  114.51    3.87
  12  -2  -2  112.01    3.87
 -12  -2   2  110.22    3.75
  12  -2  -2  108.26    3.77
 -12  -2   2  108.89    4.31
 -12   2   2  111.48    3.75
  12   2  -2  105.94    3.71
 -12   2   2  110.78    4.29
 -12   2   2  109.33    4.23
  10  -2  -2  148.54    4.99
 -10  -2   2  146.28    5.53
  10  -2  -2  143.10    4.81
  10  -2  -2  153.43    5.55
 -10  -2   2  140.21    4.79
  10  -2  -2  138.57    4.92
 -10   2   2  151.50    5.52
 -10   2   2  143.51    4.79
  10   2  -2  141.35    4.77
 -10   2   2  152.11    5.17
   8  -2  -2   69.41    2.38
  -8  -2   2   71.17    2.74
   8  -2  -2   71.24    2.72
   8  -2  -2   69.05    2.49
   8  -2  -2   68.67    2.48
  -8  -2   2   65.73    2.37
  -8   2   2   68.53    2.55
   8   2  -2   62.88    2.34
  -8   2   2   68.94    2.37
  -8   2   2   69.95    2.70
  -8   2   2   69.57    2.70
   6  -2  -2   15.73    0.81
   6  -2  -2   15.83    0.80
  -6  -2   2   15.08    0.77
   6  -2  -2   14.33    0.84
   6  -2  -2   16.01    0.82
  -6   2   2   15.78    0.77
   6   2  -2   14.47    0.75
  -6   2   2   14.62    0.90
  -4  -2   2    7.37    0.55
   4  -2  -2    7.62    0.53
   4  -2  -2    7.69    0.51
   4  -2  -2    6.99    0.60
   4  -2  -2    7.42    0.60
  -4   2   2    7.74    0.66
   4   2  -2    6.44    0.45
   4   2  -2    6.26    0.51
  -4   2   2    7.51    0.48
  -4   2   2    7.13    0.52
   2  -2  -2   12.50    0.59
   2  -2  -2    9.97    0.65
   2  -2  -2   12.87    0.60
  -2  -2   2   13.23    0.64
   2   2  -2   12.64    0.63
  -2   2   2   10.85    0.74
  -2   2   2   11.27    0.81
   2   2  -2   12.28    0.59
   0  -2  -2  152.42    4.68
   0  -2   2  144.18    4.58
   0  -2  -2  158.60    4.55
   0   2   2  140.05    4.94
   0   2  -2  131.74    4.57
   0   2  -2  144.18    4.81
   0   2  -2  136.21    4.57
   0   2   2  143.13    5.16
   2  -2   2  212.56    6.67
  -2  -2  -2  203.34    6.62
   2   2   2  204.78    7.13
  -2   2  -2  219.59    7.13
  -2   2  -2  210.34    6.66
  -2   2  -2  213.43    6.98
  -4  -2  -2    0.07    0.24
  -4  -2  -2    0.38    0.27
   4  -2   2    1.04    0.29
  -4  -2  -2   -0.09    0.23
  -4   2  -2    0.52    0.29
  -4   2  -2    0.11    0.25
   4   2   2    0.11    0.25
  -4   2  -2    0.28    0.27
  -6  -2  -2    2.83    0.37
   6  -2   2    3.18    0.40
   6  -2   2    4.02    0.44
  -6  -2  -2    3.03    0.38
  -6   2  -2    3.98    0.41
  -6   2  -2    3.88    0.41
   6   2   2    3.46    0.31
  -6   2  -2    3.60    0.42
   8  -2   2   32.75    1.48
  -8  -2  -2   33.22    1.30
  -8  -2  -2   32.87    1.43
   8  -2   2   31.69    1.34
  -8   2  -2   31.30    1.34
   8   2   2   31.89    1.24
  -8   2  -2   33.05    1.34
  10  -2   2   17.05    0.89
  10  -2   2   15.44    0.92
 -10  -2  -2   15.15    0.93
 -10  -2  -2   15.27    0.98
  10   2   2   16.29    0.84
 -10   2  -2   16.61    0.86
 -10   2  -2   16.14    0.98
 -10   2  -2   16.51    0.99
  12  -2   2  136.38    4.55
  12  -2   2  131.64    4.51
 -12  -2  -2  130.71    4.50
 -12  -2  -2  139.52    5.17
 -12   2  -2  134.96    4.52
 -12   2  -2  127.52    4.64
 -12   2  -2  142.37    5.19
  12   2   2  130.38    4.43
  14  -2   2   39.33    1.62
 -14  -2  -2   38.06    1.85
  14  -2   2   36.46    1.67
 -14  -2  -2   39.27    1.73
 -14   2  -2   38.66    1.85
  14   2   2   38.02    1.60
 -14   2  -2   39.80    1.63
 -14   2  -2   39.23    1.72
  14   2   2   37.38    1.64
 -16  -2  -2   23.62    1.41
 -16  -2  -2   24.12    1.38
  16  -2   2   23.02    1.20
  16  -2   2   23.60    1.32
  16   2   2   23.80    1.23
  16   2   2   22.72    1.14
 -16   2  -2   24.17    1.39
 -16   2  -2   22.18    1.17
 -16   2  -2   22.39    1.33
 -18  -2  -2   18.62    1.34
  18  -2   2   19.41    1.12
  18  -2   2   19.41    1.28
 -18  -2  -2   18.15    1.31
 -18   2  -2   19.26    1.31
 -18   2  -2   18.95    1.09
  18   2   2   18.41    1.17
 -18   2  -2   19.68    1.28
  20  -2   2   13.17    0.99
 -20  -2  -2   15.34    1.26
  20  -2   2   14.29    1.23
 -20  -2  -2   12.53    1.22
  20   2   2   12.43    1.10
 -20   2  -2   14.00    1.21
 -20   2  -2   11.98    0.93
 -22  -2  -2   11.41    1.10
 -22  -2  -2   11.91    1.25
  22  -2   2   10.80    1.09
  22  -2   2   10.95    1.01
 -22   2  -2   11.78    1.11
  24  -2   2    4.26    0.89
 -24  -2  -2    3.82    0.89
 -24  -2  -2    2.58    0.86
 -24   2  -2    5.60    0.96
 -26  -2  -2    0.40    0.81
  26  -2   2    1.29    0.79
 -26  -2  -2    1.21    0.88
 -26   2  -2    0.79    0.85
  28  -2   2    1.09    0.82
 -28  -2  -2    0.74    0.96
 -28   2  -2   -0.10    0.89
 -30  -2  -2   -0.39    0.97
  30  -2   2   -0.70    0.80
 -30   2  -2   -1.12    0.90
 -29  -3   2    0.14    0.92
  29  -3  -2   -0.34    0.89
  27  -3  -2    0.26    0.88
 -27  -3   2    0.56    0.88
 -25  -3   2    1.52    0.85
  25  -3  -2   -0.12    0.84
 -25  -3   2    1.08    0.83
 -25   3   2   -0.69    0.69
 -23  -3   2    0.30    0.78
 -23  -3   2   -0.37    0.72
  23  -3  -2   -0.50    0.75
 -23   3   2    0.25    0.66
 -23   3   2   -1.58    0.64
 -21  -3   2   -0.43    0.66
  21  -3  -2    0.45    0.69
 -21  -3   2    0.17    0.71
 -21   3   2    0.54    0.60
 -21   3   2   -0.05    0.67
  19  -3  -2    3.36    0.72
 -19  -3   2    2.73    0.71
 -19  -3   2    4.10    0.82
  19  -3  -2    4.22    0.77
 -19   3   2    4.44    0.70
 -19   3   2    3.73    0.79
  17  -3  -2   30.09    1.58
 -17  -3   2   25.83    1.64
 -17  -3   2   31.52    1.57
  17  -3  -2   32.86    1.60
 -17   3   2   30.43    1.52
 -17   3   2   32.21    1.72
 -15  -3   2   78.35    2.82
 -15  -3   2   71.68    3.19
  15  -3  -2   78.99    2.85
  15  -3  -2   74.56    2.91
 -15   3   2   76.53    3.19
  15   3  -2   73.07    2.73
 -15   3   2   78.82    2.79
 -13  -3   2   97.98    3.45
  13  -3  -2   98.78    3.48
 -13  -3   2   99.07    3.98
  13  -3  -2   93.58    3.58
 -13   3   2  103.00    3.91
  13   3  -2   92.33    3.37
 -13   3   2  103.87    3.67
 -13   3   2  100.58    3.44
 -13   3   2  103.54    3.96
 -11  -3   2   25.16    1.31
  11  -3  -2   26.53    1.34
  11  -3  -2   25.13    1.30
  11  -3  -2   27.35    1.24
 -11  -3   2   25.06    1.21
 -11   3   2   25.38    1.19
 -11   3   2   25.87    1.26
 -11   3   2   24.80    1.41
 -11   3   2   23.71    1.23
  11   3  -2   24.13    1.12
   9  -3  -2   10.36    0.84
  -9  -3   2    8.92    0.73
   9  -3  -2    9.94    0.78
   9  -3  -2   10.84    0.78
   9  -3  -2   10.70    0.80
  -9   3   2   11.14    0.73
  -9   3   2   10.35    0.86
  -9   3   2    7.57    0.62
  -9   3   2   10.84    0.91
   9   3  -2    9.50    0.66
   7  -3  -2   50.44    1.98
  -7  -3   2   49.99    1.81
   7  -3  -2   50.96    2.08
   7  -3  -2   51.54    1.83
   7  -3  -2   53.37    1.98
   7   3  -2   46.41    1.76
  -7   3   2   55.19    2.09
  -7   3   2   51.48    2.16
   7   3  -2   49.50    2.08
  -7   3   2   52.80    1.79
   7   3  -2   49.54    1.75
   5  -3  -2   67.43    2.58
   5  -3  -2   70.82    2.43
  -5  -3   2   66.80    2.25
   5  -3  -2   69.57    2.47
   5  -3  -2   68.59    2.27
   5   3  -2   61.16    2.59
   5   3  -2   61.35    2.31
  -5   3   2   66.29    2.65
  -5   3   2   69.32    2.60
   3  -3  -2   50.07    1.80
   3  -3  -2   51.89    1.63
  -3  -3   2   46.96    1.63
   3  -3  -2   50.58    1.83
  -3   3   2   49.33    1.97
   3   3  -2   43.32    1.95
  -3   3   2   46.70    1.93
   3   3  -2   45.87    1.74
  -3   3   2   39.93    1.91
   1  -3  -2   10.61    0.67
   1  -3  -2   11.25    0.72
  -1  -3   2   12.85    0.62
   1   3  -2   11.99    0.68
  -1   3   2   12.15    0.88
  -1   3   2   10.75    0.91
   1   3  -2   13.67    0.90
   1  -3   2    2.97    0.31
   1  -3   2    2.62    0.38
   1   3   2    2.45    0.35
  -1   3  -2    3.38    0.43
   1   3   2    2.54    0.40
   1   3   2    2.00    0.45
  -1   3  -2    3.46    0.48
  -1   3  -2    2.90    0.40
   3  -3   2   59.85    2.01
   3  -3   2   60.70    2.17
   3   3   2   58.57    2.25
   3   3   2   55.35    2.21
  -3   3  -2   60.49    2.24
  -3   3  -2   59.35    2.18
  -3   3  -2   56.89    1.98
  -5  -3  -2   21.17    0.91
   5  -3   2   24.19    1.02
   5  -3   2   23.69    1.07
   5  -3   2   22.39    1.05
  -5   3  -2   23.71    1.10
  -5   3  -2   22.48    1.05
  -5   3  -2   22.91    0.98
   5   3   2   19.87    1.11
   5   3   2   22.11    1.22
   7  -3   2   47.34    1.74
  -7  -3  -2   39.23    1.71
   7  -3   2   43.51    1.63
  -7  -3  -2   39.47    1.55
   7  -3   2   42.90    1.79
  -7   3  -2   42.82    1.71
  -7   3  -2   44.06    1.74
  -7   3  -2   44.35    1.60
   7   3   2   38.67    1.83
   9  -3   2   66.55    2.62
  -9  -3  -2   63.64    2.28
   9  -3   2   65.32    2.32
   9  -3   2   63.82    2.37
  -9  -3  -2   60.53    2.53
   9   3   2   64.29    2.56
  -9   3  -2   61.97    2.41
  -9   3  -2   64.65    2.29
  11  -3   2    7.21    0.67
 -11  -3  -2    6.71    0.64
  11  -3   2    7.65    0.66
 -11  -3  -2    6.64    0.69
  11   3   2    6.41    0.66
 -11   3  -2    7.13    0.67
 -11   3  -2    8.12    0.63
  11   3   2    7.65    0.60
 -13  -3  -2    9.71    0.84
 -13  -3  -2    9.91    0.78
  13  -3   2    9.11    0.84
  13  -3   2   10.31    0.91
  13   3   2    9.73    0.92
 -13   3  -2    9.81    0.77
 -13   3  -2   10.01    0.80
  13   3   2    8.17    0.71
  15  -3   2   71.69    2.73
  15  -3   2   73.50    2.73
 -15  -3  -2   71.41    3.04
 -15  -3  -2   73.25    2.73
 -15   3  -2   74.79    2.70
  15   3   2   70.87    2.84
 -15   3  -2   69.83    2.78
 -17  -3  -2   61.06    2.46
  17  -3   2   60.66    2.47
 -17  -3  -2   60.55    2.75
  17  -3   2   63.45    2.43
 -17   3  -2   60.82    2.46
 -17   3  -2   61.00    2.43
 -19  -3  -2   26.72    1.67
 -19  -3  -2   27.76    1.55
  19  -3   2   26.70    1.43
  19  -3   2   26.06    1.57
 -19   3  -2   27.81    1.52
 -19   3  -2   28.13    1.44
 -21  -3  -2    8.87    0.99
  21  -3   2    9.80    1.05
 -21  -3  -2    9.27    1.10
  21  -3   2    8.14    0.87
 -21   3  -2    9.26    0.97
 -21   3  -2    9.94    0.92
  23  -3   2    0.88    0.57
 -23  -3  -2    0.52    0.74
  23  -3   2    0.30    0.70
 -23  -3  -2   -0.28    0.71
 -23   3  -2    0.85    0.73
  25  -3   2    3.14    0.94
 -25  -3  -2    3.23    0.95
 -25  -3  -2    3.30    0.93
 -25   3  -2    3.64    0.89
 -27  -3  -2    0.27    0.87
  27  -3   2   -0.20    0.82
 -27   3  -2    0.51    0.82
 -29  -3  -2    1.87    0.97
  29  -3   2    1.72    0.96
  28  -4  -2    0.99    0.98
 -28  -4   2   -0.37    0.89
 -26  -4   2    0.50    0.83
  26  -4  -2    1.01    0.95
 -24  -4   2    0.02    0.80
 -24  -4   2   -0.54    0.75
  24  -4  -2   -1.00    0.82
 -22  -4   2   -0.68    0.77
  22  -4  -2    0.07    0.75
 -22  -4   2    0.47    0.73
  22  -4  -2   -0.46    0.67
  20  -4  -2    0.44    0.65
 -20  -4   2    0.18    0.76
  20  -4  -2    0.14    0.71
 -20  -4   2   -0.67    0.64
 -20   4   2    0.21    0.70
  18  -4  -2    0.44    0.65
 -18  -4   2   -0.75    0.59
  18  -4  -2    1.15    0.65
 -18  -4   2   -0.69    0.63
 -18   4   2    0.12    0.66
  16  -4  -2    1.17    0.63
  16  -4  -2    1.34    0.63
 -16  -4   2    0.68    0.57
 -16  -4   2    1.03    0.64
 -16   4   2    1.98    0.70
 -14  -4   2   11.04    0.95
  14  -4  -2   11.07    1.00
  14  -4  -2   10.13    0.88
 -14  -4   2    9.37    0.96
 -14   4   2   12.31    0.97
 -14   4   2   10.97    1.10
 -12  -4   2   11.28    0.91
  12  -4  -2   12.02    0.95
  12  -4  -2   11.65    1.00
 -12  -4   2   11.17    0.95
 -12   4   2   11.64    0.88
 -12   4   2   13.47    1.12
 -12   4   2   12.74    1.01
  10  -4  -2    7.62    0.78
  10  -4  -2    7.50    0.68
 -10  -4   2    5.94    0.58
 -10  -4   2    6.70    0.71
 -10   4   2    6.79    0.79
 -10   4   2    6.13    0.53
 -10   4   2    8.30    0.75
  10   4  -2    8.16    0.78
   8  -4  -2    5.11    0.54
   8  -4  -2    4.07    0.55
   8  -4  -2    4.79    0.63
  -8  -4   2    5.29    0.49
  -8   4   2    5.08    0.63
  -8   4   2    3.92    0.40
   8   4  -2    4.58    0.65
  -8   4   2    3.51    0.61
   6  -4  -2    0.48    0.34
   6  -4  -2    0.45    0.45
  -6  -4   2    0.44    0.32
   6  -4  -2   -0.10    0.34
   6   4  -2    0.54    0.29
   6   4  -2   -0.55    0.43
  -6   4   2    0.33    0.44
  -6   4   2    0.46    0.44
   4  -4  -2    3.91    0.38
  -4  -4   2    3.95    0.39
   4  -4  -2    3.55    0.39
   4  -4  -2    3.45    0.53
  -4   4   2    2.98    0.53
  -4   4   2    4.41    0.62
  -4   4   2    3.98    0.58
   4   4  -2    3.44    0.59
   4   4  -2    4.19    0.43
   2  -4  -2   11.97    0.80
  -2  -4   2   11.84    0.64
  -2  -4   2   11.27    0.69
   2  -4  -2   10.93    0.78
   2   4  -2   12.84    0.72
   2   4  -2   13.17    1.02
   2   4  -2   12.11    0.94
  -2   4   2   11.97    0.89
  -2   4   2   10.22    0.99
  -2   4   2   10.09    0.99
   0  -4   2   37.63    1.53
   0  -4  -2   40.57    1.55
   0  -4   2   35.57    1.35
   0   4  -2   36.11    1.53
   0   4   2   37.84    1.64
   0   4   2   39.12    1.70
   0   4  -2   37.33    1.67
   0   4   2   37.59    1.77
   0   4  -2   36.52    1.76
   2  -4   2   24.52    1.02
   2  -4   2   27.07    1.18
  -2  -4  -2   24.86    1.10
  -2   4  -2   24.83    1.29
   2   4   2   23.80    1.39
   2   4   2   22.87    1.29
  -2   4  -2   26.26    1.39
   2   4   2   22.87    1.16
  -2   4  -2   25.12    1.16
   4  -4   2    0.87    0.35
  -4  -4  -2    1.11    0.30
   4   4   2    1.04    0.48
  -4   4  -2    0.77    0.38
   4   4   2    1.44    0.44
  -4   4  -2    0.52    0.41
   4   4   2    0.90    0.29
  -6  -4  -2    0.83    0.28
   6  -4   2    0.71    0.36
   6  -4   2    1.28    0.40
   6   4   2    0.63    0.47
  -6   4  -2    0.59    0.40
   6   4   2    0.53    0.40
  -6   4  -2    0.65    0.44
  -6   4  -2    0.89    0.29
  -8  -4  -2    5.37    0.51
  -8  -4  -2    4.39    0.48
   8  -4   2    5.30    0.57
   8  -4   2    5.13    0.58
  -8  -4  -2    4.83    0.48
  -8   4  -2    4.78    0.46
   8   4   2    4.22    0.55
  -8   4  -2    5.91    0.66
   8   4   2    5.10    0.66
  -8   4  -2    4.38    0.58
 -10  -4  -2    0.70    0.41
  10  -4   2    0.52    0.48
  10  -4   2    0.78    0.45
 -10  -4  -2    0.49    0.29
 -10  -4  -2    0.91    0.42
 -10   4  -2    0.86    0.44
  10   4   2    0.27    0.53
 -10   4  -2    0.74    0.37
 -12  -4  -2   -0.06    0.44
  12  -4   2    0.05    0.47
  12  -4   2    0.83    0.48
 -12  -4  -2    0.32    0.43
  12   4   2   -1.12    0.48
 -12   4  -2    0.56    0.43
 -12   4  -2    0.41    0.40
  14  -4   2    0.24    0.52
 -14  -4  -2    0.41    0.51
 -14  -4  -2    1.03    0.52
  14  -4   2    0.42    0.51
 -14   4  -2    0.18    0.42
  14   4   2   -0.09    0.52
 -14   4  -2   -0.15    0.41
  16  -4   2   18.42    1.19
  16  -4   2   17.98    1.25
 -16  -4  -2   17.82    1.22
 -16  -4  -2   19.08    1.25
  16   4   2   18.69    1.24
 -16   4  -2   18.38    1.17
 -16   4  -2   18.39    1.18
  18  -4   2   10.53    1.01
 -18  -4  -2   10.10    1.09
  18  -4   2   11.08    1.02
 -18  -4  -2   10.27    0.98
 -18   4  -2   10.89    0.92
 -18   4  -2    9.76    0.94
 -20  -4  -2    4.49    0.84
  20  -4   2    4.99    0.85
  20  -4   2    3.27    0.70
 -20  -4  -2    3.90    0.86
 -20   4  -2    4.52    0.73
  22  -4   2    1.30    0.62
 -22  -4  -2   -0.33    0.75
  22  -4   2    1.23    0.78
 -22  -4  -2    0.05    0.74
  24  -4   2    0.00    0.60
 -24  -4  -2   -0.22    0.82
  24  -4   2    0.75    0.81
 -24  -4  -2   -0.07    0.79
  26  -4   2   -0.51    0.86
 -26  -4  -2    0.71    0.90
 -28  -4  -2   -0.54    0.91
  28  -4   2   -1.16    0.84
  27  -5  -2    0.49    0.93
 -27  -5   2    0.72    0.91
 -25  -5   2   -0.13    0.84
  25  -5  -2   -0.56    0.85
  23  -5  -2    0.58    0.73
 -23  -5   2   -0.06    0.78
  23  -5  -2    0.63    0.83
 -21  -5   2   -1.45    0.66
 -21  -5   2   -0.52    0.76
  21  -5  -2    1.09    0.77
  21  -5  -2   -0.71    0.77
  19  -5  -2    0.43    0.74
  19  -5  -2    0.02    0.70
 -19  -5   2    0.32    0.72
 -19  -5   2    0.48    0.66
 -17  -5   2   26.19    1.68
  17  -5  -2   29.39    1.66
 -17  -5   2   30.74    1.55
  17  -5  -2   31.19    1.67
 -17   5   2   32.42    1.90
 -15  -5   2   51.80    2.14
  15  -5  -2   54.20    2.35
  15  -5  -2   55.94    2.26
 -15  -5   2   49.49    2.42
 -15   5   2   56.75    2.62
 -13  -5   2   24.42    1.26
  13  -5  -2   24.92    1.43
 -13  -5   2   21.79    1.37
  13  -5  -2   26.89    1.37
 -13   5   2   25.34    1.61
 -13   5   2   25.32    1.52
  11  -5  -2   40.51    1.85
 -11  -5   2   40.07    1.63
  11  -5  -2   40.60    1.69
 -11  -5   2   39.19    1.84
 -11   5   2   41.19    1.95
 -11   5   2   39.90    2.05
  11   5  -2   38.55    1.99
   9  -5  -2    0.86    0.46
   9  -5  -2    1.85    0.60
  -9  -5   2    1.52    0.42
   9   5  -2    1.35    0.64
  -9   5   2    0.19    0.56
  -9   5   2    1.17    0.54
   7  -5  -2   85.51    3.24
   7   5  -2   87.04    3.53
  -7   5   2   89.78    3.58
  -7   5   2   87.41    3.51
   5  -5  -2   23.29    1.26
   5  -5  -2   21.65    1.04
   5  -5  -2   23.15    0.99
  -5  -5   2   20.27    0.98
   5   5  -2   21.37    1.46
  -5   5   2   22.77    1.44
   5   5  -2   18.38    1.01
  -5   5   2   22.90    1.41
  -5   5   2   22.40    1.35
  -3  -5   2    2.80    0.38
  -3  -5   2    2.79    0.45
   3  -5  -2    3.94    0.61
  -3   5   2    5.04    0.72
  -3   5   2    5.14    0.72
   3   5  -2    3.79    0.51
  -3   5   2    4.33    0.64
   3   5  -2    4.72    0.74
   3   5  -2    3.70    0.65
  -1  -5   2    0.94    0.31
   1   5  -2    0.64    0.42
  -1   5   2    0.56    0.50
  -1   5   2    1.42    0.57
   1   5  -2   -0.27    0.46
   1   5  -2    0.42    0.56
  -1   5   2    0.99    0.47
   1  -5   2    3.60    0.41
  -1   5  -2    2.98    0.52
  -1   5  -2    3.35    0.61
  -1   5  -2    3.82    0.69
   1   5   2    3.10    0.66
   1   5   2    3.08    0.50
   1   5   2    2.68    0.57
   3  -5   2    2.43    0.41
  -3   5  -2    2.42    0.52
  -3   5  -2    2.12    0.56
   3   5   2    2.06    0.56
   3   5   2    0.79    0.59
  -3   5  -2    2.49    0.65
  -5  -5  -2    8.95    0.68
   5  -5   2   10.23    0.79
   5  -5   2    9.42    0.67
   5   5   2    8.89    0.86
  -5   5  -2    9.15    0.80
   5   5   2    7.69    0.89
  -5   5  -2   12.67    1.08
   7  -5   2   58.18    2.12
  -7  -5  -2   55.59    2.15
   7   5   2   55.03    2.39
  -7   5  -2   57.08    2.32
  -7   5  -2   61.21    2.44
   7   5   2   55.36    2.56
  -9  -5  -2   20.55    1.02
  -9  -5  -2   22.00    1.04
   9  -5   2   22.18    1.15
   9   5   2   22.65    1.49
   9   5   2   20.96    1.36
  -9   5  -2   21.23    1.21
  11  -5   2   -0.12    0.48
  11  -5   2    0.44    0.52
 -11  -5  -2    0.29    0.42
 -11  -5  -2   -0.50    0.39
  11   5   2   -0.16    0.44
 -11   5  -2    0.21    0.45
  11   5   2    0.04    0.56
  13  -5   2    0.52    0.58
 -13  -5  -2   -0.82    0.46
 -13  -5  -2    0.17    0.49
  13  -5   2   -0.15    0.55
 -13   5  -2    0.44    0.49
  13   5   2   -0.31    0.55
  15  -5   2   55.36    2.22
 -15  -5  -2   53.74    2.14
  15  -5   2   53.78    2.28
 -15  -5  -2   49.09    2.35
  15   5   2   52.48    2.42
 -15   5  -2   51.00    2.30
 -17  -5  -2   43.11    2.18
 -17  -5  -2   44.80    1.97
  17  -5   2   46.66    2.06
  17  -5   2   43.69    2.05
  17   5   2   43.99    2.16
  19  -5   2   14.91    1.19
 -19  -5  -2   14.11    1.29
  19  -5   2   14.74    1.31
 -19  -5  -2   14.86    1.26
  21  -5   2    9.60    1.00
 -21  -5  -2    7.19    1.08
 -21  -5  -2    8.84    1.07
  21  -5   2    7.68    1.04
 -23  -5  -2    3.42    0.97
  23  -5   2    5.19    0.83
  23  -5   2    4.03    0.94
  25  -5   2    3.93    1.00
 -25  -5  -2    2.02    0.97
  25  -5   2    4.10    0.83
 -27  -5  -2    1.88    1.02
  27  -5   2    2.52    0.97
 -26  -6   2    0.40    0.92
  26  -6  -2   -0.71    0.87
 -24  -6   2   -0.05    0.84
  24  -6  -2    0.06    0.89
  22  -6  -2    5.15    1.05
  22  -6  -2    6.29    1.06
 -22  -6   2    3.58    0.91
 -20  -6   2    0.95    0.76
  20  -6  -2    0.44    0.79
 -20  -6   2    0.62    0.79
  20  -6  -2    1.92    0.83
  18  -6  -2    2.39    0.82
  18  -6  -2    0.69    0.74
 -18  -6   2    2.51    0.74
 -18  -6   2    1.71    0.81
 -16  -6   2    4.31    0.83
  16  -6  -2    6.80    0.93
 -16  -6   2    3.80    0.72
  16  -6  -2    5.67    0.88
 -14  -6   2    5.79    0.88
  14  -6  -2    8.81    0.93
  14  -6  -2    6.86    0.95
 -14  -6   2    7.60    0.76
 -14   6   2    8.45    0.99
  12  -6  -2    9.10    0.85
 -12  -6   2    7.11    0.69
  12  -6  -2    7.56    0.92
 -12  -6   2    6.27    0.80
 -12   6   2    7.80    1.02
 -12   6   2    8.04    0.98
 -10  -6   2   24.15    1.21
  10  -6  -2   24.99    1.27
  10  -6  -2   24.77    1.44
 -10   6   2   26.60    1.64
 -10   6   2   22.91    1.59
  10   6  -2   24.33    1.64
  -8  -6   2   11.36    0.80
   8  -6  -2   11.74    0.86
   8  -6  -2   11.46    1.04
  -8   6   2    9.72    1.05
  -8   6   2    9.73    1.02
   8   6  -2   11.53    1.15
   6  -6  -2   -0.11    0.41
   6  -6  -2    0.77    0.59
  -6   6   2    1.14    0.61
   6   6  -2    0.35    0.57
  -6   6   2    0.33    0.60
   6   6  -2    0.76    0.66
   4  -6  -2   18.31    1.21
   4   6  -2   19.54    1.40
  -4   6   2   17.34    1.40
  -4   6   2   19.55    1.30
  -4   6   2   17.98    1.42
   4   6  -2   19.19    1.47
   2  -6  -2   20.25    1.25
   2   6  -2   22.60    1.58
   2   6  -2   22.25    1.48
   2   6  -2   23.08    1.20
  -2   6   2   22.90    1.56
  -2   6   2   25.16    1.54
   0   6   2    2.52    0.66
   0   6   2    1.97    0.69
   0   6  -2    1.96    0.70
   0   6  -2    2.13    0.54
   0   6  -2    2.45    0.65
   2  -6   2    2.37    0.42
  -2   6  -2    2.18    0.56
  -2   6  -2    0.22    0.54
  -2   6  -2    0.54    0.66
   2   6   2    0.43    0.62
   2   6   2    0.82    0.55
   4  -6   2    1.78    0.47
  -4   6  -2    1.30    0.60
   4   6   2    0.96    0.64
  -4   6  -2    2.18    0.58
  -4   6  -2    1.45    0.71
   4   6   2    1.42    0.59
   6  -6   2   -0.36    0.44
   6   6   2   -0.51    0.50
   6   6   2   -0.42    0.61
  -6   6  -2    0.40    0.48
  -6   6  -2   -0.03    0.56
   8  -6   2    0.71    0.51
   8   6   2    0.18    0.54
  -8   6  -2    1.20    0.52
   8   6   2    1.43    0.68
  -8   6  -2    1.13    0.67
  10  -6   2   28.43    1.50
  10  -6   2   27.69    1.38
  10   6   2   26.83    1.65
  10   6   2   25.60    1.75
 -10   6  -2   27.54    1.48
 -12  -6  -2    6.36    0.72
  12  -6   2    8.15    0.91
 -12  -6  -2    6.85    0.65
  12  -6   2    8.24    0.87
  12   6   2    9.17    0.98
  12   6   2    8.22    1.02
  14  -6   2   21.56    1.32
 -14  -6  -2   18.26    1.19
 -14  -6  -2   18.62    1.14
  14  -6   2   20.79    1.34
  14   6   2   19.32    1.56
  14   6   2   21.45    1.49
  16  -6   2    0.18    0.59
  16  -6   2    0.38    0.68
 -16  -6  -2    0.71    0.60
 -16  -6  -2    0.55    0.65
  16   6   2    0.17    0.60
  16   6   2    0.05    0.66
 -18  -6  -2    0.62    0.71
  18  -6   2    0.50    0.66
 -18  -6  -2   -1.64    0.63
  18  -6   2    1.68    0.76
  18   6   2    0.54    0.63
 -20  -6  -2    9.66    1.15
 -20  -6  -2    7.65    1.03
  20  -6   2    8.95    1.13
  20  -6   2    9.68    1.06
  22  -6   2    1.71    0.91
  22  -6   2    1.23    0.67
 -22  -6  -2    1.71    0.89
  24  -6   2    1.42    0.88
 -24  -6  -2    0.14    0.87
 -26  -6  -2    4.04    1.10
  26  -6   2    4.92    1.06
  23  -7  -2    0.85    0.92
 -23  -7   2   -0.33    0.78
 -21  -7   2    0.09    0.74
  21  -7  -2    1.39    0.90
  19  -7  -2    1.50    0.87
 -19  -7   2    0.64    0.72
  17  -7  -2    2.28    0.81
 -17  -7   2   -0.42    0.65
 -17  -7   2    1.15    0.74
  17  -7  -2    0.82    0.79
  15  -7  -2    4.71    0.94
  15  -7  -2    3.92    0.83
 -15  -7   2    3.04    0.77
 -15  -7   2    1.96    0.69
 -15   7   2    3.37    0.87
  13  -7  -2   36.97    1.99
 -13   7   2   37.60    2.14
  11  -7  -2    0.40    0.68
  11  -7  -2    0.50    0.62
 -11  -7   2    0.33    0.52
 -11  -7   2   -0.63    0.54
  11   7  -2   -0.75    0.68
 -11   7   2    0.00    0.67
   9  -7  -2    6.30    0.91
   9  -7  -2    5.06    0.68
  -9   7   2    4.62    0.92
   9   7  -2    6.90    1.01
   9   7  -2    4.88    1.02
   7  -7  -2    2.60    0.78
   7  -7  -2    2.72    0.55
  -7   7   2    2.05    0.82
   7   7  -2    3.23    0.85
   7   7  -2    4.47    0.94
   5  -7  -2    3.71    0.79
   5   7  -2    1.78    0.76
   5   7  -2    3.38    0.88
  -5   7   2    3.49    0.87
  -5   7   2    4.56    0.91
   3  -7  -2   -0.11    0.63
  -3   7   2    1.16    0.71
   3   7  -2    0.51    0.68
  -3   7   2   -0.70    0.67
   3   7  -2   -1.10    0.69
   1  -7  -2    0.90    0.62
  -1   7   2    1.89    0.78
  -1   7   2    1.03    0.70
   1   7  -2    0.68    0.66
   1   7  -2   -0.16    0.73
  -1   7  -2    3.19    0.88
   1   7   2    1.63    0.76
  -1   7  -2    2.74    0.66
   1   7   2    3.02    0.78
  -1   7  -2    2.21    0.73
   3  -7   2    2.15    0.50
   3   7   2    2.20    0.80
   3   7   2    3.51    0.78
  -3   7  -2    1.28    0.59
  -3   7  -2    1.47    0.71
   5  -7   2   29.43    1.27
   5   7   2   26.63    1.69
  -5   7  -2   28.16    1.75
  -5   7  -2   26.67    1.52
   5   7   2   23.67    1.84
   7  -7   2   -0.76    0.48
   7   7   2    0.00    0.75
   7   7   2   -0.51    0.60
  -7   7  -2   -0.01    0.71
   9  -7   2    0.24    0.57
   9  -7   2    0.31    0.59
   9   7   2   -0.92    0.71
   9   7   2   -0.15    0.61
  11  -7   2    3.45    0.78
  11  -7   2    5.46    0.78
  11   7   2    3.17    0.88
  11   7   2    4.16    0.81
  13  -7   2    0.86    0.70
  13  -7   2    1.26    0.70
 -13  -7  -2    0.33    0.52
  13   7   2   -0.43    0.60
  13   7   2   -0.17    0.77
  15  -7   2   -0.30    0.72
  15  -7   2    1.18    0.71
 -15  -7  -2    1.41    0.64
  15   7   2    0.87    0.81
  15   7   2    1.76    0.77
 -17  -7  -2   13.26    1.16
 -17  -7  -2   12.18    1.21
  17  -7   2   12.86    1.23
  17  -7   2   12.52    1.25
  17   7   2   15.82    1.45
  17   7   2   16.53    1.47
  19  -7   2   10.11    1.14
 -19  -7  -2    8.74    0.98
  19  -7   2    9.16    1.15
  19   7   2   12.71    1.33
  21  -7   2    7.36    1.12
 -21  -7  -2    5.63    0.95
  21   7   2    6.93    1.10
  23  -7   2    0.67    0.91
 -23  -7  -2   -1.30    0.80
  23   7   2    0.95    0.76
  20  -8  -2    6.15    1.09
  20   8  -2    6.15    1.22
  18  -8  -2    4.03    0.96
  18   8  -2    2.00    0.94
  16  -8  -2    0.79    0.80
  16   8  -2    1.96    0.93
  14  -8  -2   -0.20    0.78
  14  -8  -2    1.01    0.75
  14   8  -2    0.48    0.88
 -14   8   2   -1.25    0.72
  12  -8  -2   10.65    1.02
  12  -8  -2   12.04    1.30
  12   8  -2   12.91    1.42
 -12   8   2   10.14    1.26
  10  -8  -2   32.78    1.87
  10   8  -2   34.51    2.13
 -10   8   2   28.72    2.10
   8  -8  -2    9.73    1.13
  -8   8   2    7.52    1.18
   8   8  -2    9.97    1.27
   6  -8  -2    1.58    0.77
  -6   8   2    0.79    0.82
   6   8  -2    1.11    0.79
   4  -8  -2    0.26    0.69
  -4   8   2   -0.25    0.73
   4   8  -2    0.46    0.79
  -4   8   2   -0.32    0.75
   2  -8  -2    4.93    0.88
  -2   8   2    6.19    1.11
  -2   8   2    6.93    1.05
   2   8  -2    6.39    1.03
   0  -8  -2    0.31    0.66
   0   8   2    2.31    0.82
   0   8  -2    3.07    0.88
   0   8   2    1.66    0.83
  -2  -8  -2    1.00    0.62
  -2   8  -2    1.27    0.81
   2   8   2    1.09    0.85
   2   8   2    1.60    0.79
  -4   8  -2   10.07    1.22
   4   8   2    8.39    1.23
   4   8   2    9.35    1.15
   6  -8   2   -0.15    0.52
   6   8   2   -0.18    0.69
  -6   8  -2   -1.00    0.74
   6   8   2    0.42    0.84
   8  -8   2    5.00    0.74
   8  -8   2    4.92    0.95
   8   8   2    4.69    0.94
   8   8   2    3.98    1.08
  -8   8  -2    5.90    1.09
  10  -8   2   10.19    0.95
  10  -8   2    8.02    1.06
  10   8   2    9.47    1.31
  10   8   2    8.03    1.13
  12  -8   2   13.46    1.15
  12  -8   2   11.27    1.20
  12   8   2   13.27    1.36
  12   8   2   12.62    1.43
  14  -8   2   19.11    1.47
  14  -8   2   20.28    1.40
  14   8   2   17.77    1.74
  14   8   2   23.59    1.70
  16  -8   2    1.06    0.81
  16   8   2    0.11    0.85
  16   8   2    0.21    0.74
  18  -8   2   -0.37    0.79
  18   8   2   -0.06    0.71
  20  -8   2    8.28    1.13
  20   8   2    7.63    1.18
  17   9  -2   -0.91    0.87
  15   9  -2    0.02    0.90
  13   9  -2   -0.36    0.84
  11   9  -2    1.17    0.94
 -11   9   2   -1.35    0.79
   9  -9  -2    0.88    0.87
  -9   9   2   -0.19    0.87
   9   9  -2    0.85    0.91
   7  -9  -2   -0.20    0.77
  -7   9   2    1.07    0.92
   7   9  -2    0.75    0.89
   5  -9  -2    0.90    0.83
   5   9  -2    1.92    1.00
  -5   9   2    1.09    0.97
   3  -9  -2    0.56    0.80
  -3   9   2   -0.46    0.84
   3   9  -2    0.72    0.90
  -3   9   2   -0.73    0.87
   1  -9  -2    3.49    0.88
   1   9  -2    3.32    1.00
  -1   9   2    3.29    1.02
  -1   9   2    3.64    1.04
  -1  -9  -2   -0.26    0.67
   1   9   2   -0.14    0.78
  -1   9  -2   -0.31    0.81
   1   9   2   -0.80    0.79
  -3  -9  -2   -0.25    0.64
   3   9   2    1.76    0.97
   3   9   2    1.78    0.91
  -3   9  -2    1.83    0.93
  -5   9  -2    1.73    0.93
   5   9   2    2.62    0.88
   5   9   2    1.65    0.96
   7  -9   2    2.17    0.87
   7   9   2    3.74    0.95
  -7   9  -2    1.90    0.95
   7   9   2    2.96    1.09
   9   9   2   -1.04    0.71
   9   9   2    0.28    0.93
  11   9   2    0.32    0.95
  11   9   2    1.01    0.80
  13   9   2    4.13    0.94
  13   9   2    0.47    0.97
  15  -9   2   -0.75    0.75
  15   9   2   -0.35    0.73
  15   9   2   -0.48    0.95
  10  10  -2   10.73    1.52
 -10  10   2    7.32    1.32
  -8  10   2    7.96    1.39
   8  10  -2    7.50    1.36
   6  10  -2    0.44    0.93
  -6  10   2    1.21    1.00
   4  10  -2   -0.23    0.94
  -4  10   2    0.85    0.97
  -2  10   2   -0.17    0.94
  -2  10   2    2.03    0.98
   2  10  -2    2.98    1.09
   0  10   2    0.95    0.92
   0  10   2    1.23    1.03
   0  10  -2    0.03    0.98
   2  10   2   -0.13    0.98
   2  10   2    1.06    0.88
  -2  10  -2    2.42    1.03
  -4  10  -2    2.37    1.03
   4  10   2    2.71    0.99
   4  10   2    2.58    1.16
  -6  10  -2    0.15    1.00
   6  10   2    0.31    0.86
   6  10   2   -0.12    1.02
   8  10   2    0.72    1.08
   8  10   2    1.78    0.91
  10  10   2   -0.25    0.77
  10  10   2   -0.48    1.05
 -30   0   3   -1.52    0.96
  30   0  -3    0.12    0.79
  28   0  -3   -0.93    0.75
 -28   0   3   -1.78    0.87
  26   0  -3    0.03    0.75
 -26   0   3   -0.85    0.83
 -24   0   3    1.07    0.70
  24   0  -3    0.06    0.70
 -24   0   3    0.36    0.79
  22   0  -3    0.24    0.64
 -22   0   3   -0.04    0.68
 -22   0   3   -0.14    0.59
 -22   0   3    0.22    0.55
 -20   0   3    0.09    0.58
 -20   0   3   -0.29    0.53
  20   0  -3    0.07    0.60
 -20   0   3   -0.19    0.62
 -18   0   3   -0.58    0.53
  18   0  -3    0.17    0.55
 -18   0   3    0.02    0.56
 -16   0   3   -0.07    0.50
 -16   0   3    0.12    0.53
  16   0  -3    0.93    0.53
 -16   0   3    0.35    0.43
  16   0  -3    0.59    0.28
 -14   0   3    0.97    0.50
  14   0  -3   -0.21    0.45
 -14   0   3    0.11    0.40
  14   0  -3   -0.10    0.25
 -14   0   3    0.15    0.44
 -12   0   3    0.03    0.40
 -12   0   3    0.01    0.43
 -12   0   3    0.12    0.36
  12   0  -3    0.13    0.41
  12   0  -3   -0.24    0.24
 -10   0   3    0.07    0.38
  10   0  -3    0.51    0.38
 -10   0   3    0.43    0.35
   8   0  -3   -0.10    0.32
  -8   0   3   -0.09    0.36
  -8   0   3   -0.27    0.30
   6   0  -3    1.36    0.36
  -6   0   3    1.48    0.41
  -6   0   3    1.94    0.33
  -4   0   3    0.20    0.28
   4   0  -3    0.15    0.30
   2   0  -3   -0.13    0.28
  -2   0   3    0.12    0.26
   0   0   3   -0.04    0.26
   0   0  -3   -0.25    0.27
   2   0   3   -0.03    0.26
  -2   0  -3   -0.69    0.27
   4   0   3   -0.24    0.28
   4   0   3   -0.12    0.29
  -4   0  -3   -0.25    0.34
  -4   0  -3   -0.16    0.30
  -6   0  -3    0.12    0.34
  -6   0  -3    0.06    0.35
   6   0   3    0.02    0.31
  -8   0  -3   -0.06    0.35
   8   0   3   -0.12    0.32
  -8   0  -3   -0.01    0.36
 -10   0  -3    0.12    0.40
 -10   0  -3   -0.10    0.39
  10   0   3   -0.07    0.34
  10   0   3    0.22    0.21
 -12   0  -3    0.22    0.44
  12   0   3   -0.03    0.37
 -12   0  -3   -0.15    0.43
  12   0   3   -0.15    0.25
 -12   0  -3   -0.01    0.25
  14   0   3    0.15    0.43
 -14   0  -3    0.33    0.28
 -14   0  -3    0.17    0.48
 -14   0  -3    0.56    0.49
 -16   0  -3   -0.25    0.52
  16   0   3    0.57    0.49
 -16   0  -3    0.41    0.53
 -16   0  -3    0.12    0.29
 -18   0  -3    0.10    0.30
 -18   0  -3   -0.71    0.53
 -18   0  -3   -0.22    0.54
  18   0   3   -0.20    0.51
 -20   0  -3    0.93    0.67
  20   0   3   -0.37    0.54
 -20   0  -3   -0.09    0.57
 -22   0  -3    0.33    0.64
  22   0   3   -0.45    0.57
 -22   0  -3    0.67    0.72
 -24   0  -3    0.42    0.69
 -24   0  -3   -0.63    0.75
  24   0   3   -0.20    0.62
 -26   0  -3    0.10    0.82
  26   0   3    0.59    0.68
  28   0   3    0.14    0.70
 -28   0  -3    0.53    0.91
 -30   0  -3   -0.76    1.00
 -31  -1   3    2.14    1.16
  31  -1  -3    1.99    0.94
 -31   1   3    2.89    1.10
  29  -1  -3    2.39    0.96
 -29  -1   3    0.24    0.98
 -29   1   3   -0.69    0.94
 -27  -1   3    3.39    1.02
  27  -1  -3    3.01    0.93
  27   1  -3    2.40    0.85
 -27   1   3    3.21    0.99
 -25  -1   3   22.28    1.73
 -25  -1   3   24.83    1.81
  25  -1  -3   26.60    1.74
 -25   1   3   31.94    1.84
  25   1  -3   26.89    1.66
 -23  -1   3   16.57    1.42
  23  -1  -3   19.23    1.42
 -23  -1   3   16.17    1.49
 -23   1   3   19.64    1.51
 -23   1   3   20.82    1.45
  23   1  -3   18.15    1.39
 -21  -1   3    2.12    0.74
  21  -1  -3    3.01    0.75
 -21  -1   3    1.98    0.75
 -21   1   3    1.53    0.71
 -21   1   3    1.41    0.61
  21   1  -3    1.33    0.64
 -21   1   3    1.21    0.64
 -19  -1   3    1.24    0.66
  19  -1  -3    1.17    0.64
 -19  -1   3    1.09    0.64
 -19   1   3    1.41    0.59
 -19   1   3    1.55    0.61
 -19   1   3    0.45    0.56
  19   1  -3    2.04    0.65
 -17  -1   3    3.11    0.51
 -17  -1   3    2.85    0.63
  17  -1  -3    2.21    0.65
 -17  -1   3    2.79    0.67
  17  -1  -3    3.57    0.47
  17   1  -3    2.57    0.62
 -17   1   3    3.80    0.70
 -17   1   3    4.07    0.65
 -17   1   3    2.89    0.66
 -15  -1   3    7.42    0.83
 -15  -1   3    7.56    0.76
  15  -1  -3    7.08    0.77
 -15  -1   3    8.32    0.79
  15  -1  -3    7.71    0.68
 -15   1   3    8.45    0.87
  15   1  -3    7.10    0.72
 -15   1   3    6.28    0.69
 -15   1   3    6.63    0.73
  13  -1  -3  108.23    3.72
  13  -1  -3  104.65    3.69
 -13  -1   3  108.06    3.68
 -13  -1   3  107.59    4.21
 -13   1   3  106.48    3.68
 -13   1   3  106.26    4.21
 -13   1   3  105.70    4.07
  13   1  -3  104.40    3.65
  11  -1  -3   27.00    1.28
  11  -1  -3   29.38    1.20
 -11  -1   3   26.22    1.37
 -11  -1   3   26.71    1.27
 -11   1   3   28.87    1.37
 -11   1   3   27.34    1.37
 -11   1   3   26.94    1.25
  11   1  -3   27.01    1.26
  -9  -1   3    9.07    0.74
   9  -1  -3    9.35    0.64
  -9  -1   3    8.72    0.72
   9  -1  -3    8.15    0.72
  -9   1   3    8.86    0.75
   9   1  -3    7.82    0.61
  -9   1   3    8.80    0.71
  -9   1   3    8.17    0.72
  -7  -1   3  486.02   15.11
   7  -1  -3  481.59   15.11
  -7   1   3  474.59   15.10
   7   1  -3  486.08   15.11
  -7   1   3  470.05   17.41
  -5  -1   3   58.91    2.08
   5  -1  -3   55.06    2.12
   5  -1  -3   60.58    2.07
   5   1  -3   58.56    2.08
  -5   1   3   64.36    2.35
  -5   1   3   59.59    2.07
  -3  -1   3  334.94   10.70
   3  -1  -3  323.39   10.87
   3  -1  -3  353.48   10.71
  -3   1   3  359.64   12.33
  -3   1   3  330.42   10.68
   3   1  -3  334.64   10.69
  -1  -1   3  242.48    7.77
   1  -1  -3  254.55    7.77
  -1   1   3  243.36    7.87
  -1   1   3  240.82    7.74
   1   1  -3  246.64    7.77
   1  -1   3    2.94    0.33
  -1  -1  -3    3.56    0.35
   1   1   3    2.35    0.24
  -1   1  -3    1.96    0.33
   1   1   3    2.69    0.30
  -3  -1  -3   13.10    0.73
   3  -1   3   12.97    0.75
  -3   1  -3   13.48    0.78
   3   1   3   13.05    0.71
  -3   1  -3   14.83    0.83
   5  -1   3    5.95    0.49
  -5  -1  -3    5.90    0.50
   5  -1   3    5.55    0.52
  -5  -1  -3    6.20    0.48
  -5  -1  -3    5.92    0.59
  -5   1  -3    6.18    0.52
   5   1   3    5.61    0.45
  -7  -1  -3   22.62    1.04
   7  -1   3   21.47    1.04
  -7  -1  -3   22.37    1.10
   7   1   3   20.92    0.98
  -7   1  -3   21.40    1.05
   9  -1   3    4.31    0.39
   9  -1   3    4.31    0.49
  -9  -1  -3    3.14    0.51
  -9  -1  -3    3.68    0.49
  -9   1  -3    4.38    0.44
  -9   1  -3    4.40    0.56
   9   1   3    3.63    0.43
  -9   1  -3    4.94    0.53
  11  -1   3    4.19    0.42
 -11  -1  -3    3.56    0.57
 -11  -1  -3    3.08    0.51
  11  -1   3    4.51    0.54
 -11   1  -3    2.94    0.41
  11   1   3    2.90    0.47
  11   1   3    3.59    0.33
 -11   1  -3    4.48    0.57
 -11   1  -3    4.37    0.59
 -13  -1  -3    0.09    0.46
 -13  -1  -3    0.23    0.47
  13  -1   3    0.11    0.31
  13  -1   3   -0.37    0.42
 -13   1  -3    0.19    0.31
  13   1   3   -0.37    0.39
 -13   1  -3   -0.35    0.45
 -13   1  -3   -0.57    0.43
  13   1   3   -0.25    0.22
 -15  -1  -3   19.60    1.33
  15  -1   3   20.90    1.23
 -15  -1  -3   21.10    1.30
  15  -1   3   22.10    1.04
 -15  -1  -3   19.41    0.95
  15   1   3   21.48    1.21
 -15   1  -3   21.08    1.31
 -15   1  -3   19.97    1.31
 -15   1  -3   20.65    1.04
 -17  -1  -3  180.99    6.79
  17  -1   3  170.92    5.79
 -17  -1  -3  170.31    5.85
  17  -1   3  169.69    5.87
 -17  -1  -3  175.24    5.92
 -17   1  -3  178.43    5.92
 -17   1  -3  180.69    6.78
 -17   1  -3  167.20    5.96
  17   1   3  172.62    5.85
 -19  -1  -3   42.65    2.00
 -19  -1  -3   38.53    2.10
  19  -1   3   40.47    1.90
 -19   1  -3   40.48    2.10
 -19   1  -3   40.73    1.96
 -19   1  -3   40.64    1.71
  19   1   3   37.16    1.81
 -21  -1  -3   37.05    2.06
 -21  -1  -3   36.13    1.91
  21  -1   3   33.10    1.80
 -21   1  -3   37.12    1.93
 -21   1  -3   35.55    2.01
  21   1   3   35.76    1.78
 -23  -1  -3    7.64    1.08
 -23  -1  -3    9.23    1.08
  23  -1   3    8.88    1.03
  23   1   3    8.16    0.97
 -23   1  -3    9.85    1.11
 -25  -1  -3   12.00    1.34
 -25  -1  -3   10.96    1.26
  25  -1   3   12.86    1.24
  25   1   3   12.01    1.13
 -25   1  -3   11.93    1.26
 -27  -1  -3   11.28    1.30
 -27  -1  -3   10.40    1.31
  27  -1   3    8.34    1.13
 -27   1  -3    9.42    1.25
 -29  -1  -3    3.24    1.10
  29  -1   3    1.74    0.88
 -29   1  -3    3.35    1.14
 -31  -1  -3    2.22    1.14
  31  -1   3    0.88    0.80
 -31   1  -3    2.23    1.13
 -30  -2   3    4.30    1.18
  30  -2  -3    6.28    1.17
 -30   2   3    5.59    1.16
  28  -2  -3    3.77    1.04
 -28  -2   3    4.52    1.09
 -28  -2   3    4.14    1.04
 -28   2   3    4.34    1.01
 -26  -2   3    3.86    1.04
 -26  -2   3    4.15    0.99
  26  -2  -3    4.59    1.01
 -26   2   3    4.18    0.94
 -24  -2   3    0.22    0.78
  24  -2  -3   -0.60    0.73
 -24  -2   3    0.16    0.74
 -24   2   3    0.34    0.74
 -24   2   3   -0.60    0.69
 -22  -2   3    0.87    0.75
  22  -2  -3   -1.04    0.67
 -22  -2   3   -0.42    0.70
 -22   2   3    0.18    0.65
 -22   2   3   -0.39    0.63
  22   2  -3    0.33    0.64
 -20  -2   3    0.77    0.69
 -20  -2   3   -0.12    0.64
  20  -2  -3   -0.24    0.65
  20   2  -3    0.21    0.55
 -20   2   3    0.49    0.61
 -20   2   3   -0.37    0.57
 -18  -2   3   12.96    1.14
  18  -2  -3   12.84    1.17
 -18  -2   3   10.37    1.06
 -18   2   3   11.97    1.08
 -18   2   3   13.95    1.17
  18   2  -3   10.00    0.91
 -16  -2   3   15.45    1.09
 -16  -2   3   14.70    0.94
 -16  -2   3   13.34    1.11
  16  -2  -3   15.61    1.15
  16   2  -3   14.95    1.06
 -16   2   3   15.87    1.11
 -16   2   3   14.96    1.04
 -16   2   3   14.88    1.20
 -14  -2   3    1.45    0.52
 -14  -2   3    1.51    0.58
  14  -2  -3    0.89    0.53
  14  -2  -3    1.14    0.56
 -14   2   3    1.63    0.42
 -14   2   3    1.19    0.47
  14   2  -3    1.31    0.46
 -14   2   3    0.75    0.47
  12  -2  -3  102.47    3.64
  12  -2  -3  103.86    3.66
  12  -2  -3  102.52    3.56
 -12  -2   3   99.66    3.54
 -12  -2   3   98.68    4.06
  12   2  -3  100.78    3.52
 -12   2   3  107.86    3.72
 -12   2   3  103.84    3.53
 -12   2   3  103.60    4.03
 -12   2   3  101.92    3.97
 -10  -2   3   44.70    1.66
  10  -2  -3   39.42    1.66
 -10  -2   3   46.45    1.90
  10  -2  -3   42.16    1.86
  10  -2  -3   40.94    1.73
  10  -2  -3   40.49    1.69
 -10   2   3   41.58    1.82
 -10   2   3   40.72    1.86
 -10   2   3   40.43    1.64
  10   2  -3   40.01    1.61
   8  -2  -3   68.59    2.46
   8  -2  -3   70.05    2.57
   8  -2  -3   69.77    2.55
   8  -2  -3   74.07    2.81
  -8  -2   3   68.41    2.45
  -8   2   3   73.30    2.78
  -8   2   3   67.74    2.42
  -8   2   3   69.78    2.78
   8   2  -3   69.42    2.43
   6  -2  -3   59.14    2.17
   6  -2  -3   60.50    2.36
  -6  -2   3   61.14    2.09
   6  -2  -3   61.42    2.09
  -6   2   3   52.52    2.31
  -6   2   3   61.51    2.38
  -6   2   3   60.51    2.07
   6   2  -3   59.11    2.06
   4  -2  -3    2.59    0.41
   4  -2  -3    2.91    0.36
   4  -2  -3    2.22    0.35
  -4   2   3    1.93    0.28
  -4   2   3    2.02    0.31
   4   2  -3    2.87    0.35
   2  -2  -3    0.62    0.29
  -2  -2   3    0.20    0.27
   2  -2  -3   -0.12    0.28
  -2   2   3   -0.10    0.22
   2   2  -3    0.17    0.27
   0  -2  -3  163.59    5.30
   0  -2  -3  172.91    5.21
   0  -2   3  166.26    5.24
   0   2   3  151.18    5.59
   0   2  -3  163.19    5.23
   2  -2   3  108.27    3.57
  -2  -2  -3  112.76    3.53
  -2  -2  -3  111.74    3.56
  -2   2  -3  106.56    3.57
   2   2   3  110.02    3.80
  -2   2  -3  102.66    3.74
  -2   2  -3  111.69    3.79
   4  -2   3    9.54    0.67
  -4  -2  -3    8.80    0.59
  -4  -2  -3    8.30    0.58
   4   2   3    7.96    0.54
  -4   2  -3    8.32    0.62
  -4   2  -3    8.14    0.69
   4   2   3    8.04    0.66
  -4   2  -3    9.60    0.63
  -6  -2  -3   17.95    0.95
   6  -2   3   19.32    0.96
  -6  -2  -3   17.01    0.90
   6  -2   3   19.20    0.99
  -6   2  -3   18.85    0.89
   6   2   3   19.48    0.91
   6   2   3   18.10    0.82
  -6   2  -3   19.95    0.95
  -6   2  -3   18.94    0.96
   8  -2   3   12.26    0.80
  -8  -2  -3    9.34    0.77
  -8  -2  -3    9.68    0.74
   8  -2   3   10.35    0.81
   8   2   3   10.28    0.66
  -8   2  -3   10.62    0.69
  -8   2  -3   10.36    0.82
  10  -2   3   -0.04    0.38
 -10  -2  -3    0.11    0.40
 -10  -2  -3    0.11    0.37
  10  -2   3   -0.23    0.32
 -10   2  -3    0.13    0.31
 -10   2  -3   -0.22    0.39
  10   2   3    0.42    0.31
  12  -2   3    5.32    0.56
 -12  -2  -3    4.30    0.62
  12  -2   3    4.63    0.60
 -12  -2  -3    6.12    0.64
  12   2   3    5.25    0.53
 -12   2  -3    4.81    0.53
 -12   2  -3    5.33    0.63
  14  -2   3   28.88    1.46
 -14  -2  -3   30.25    1.59
 -14  -2  -3   33.27    1.55
  14  -2   3   31.41    1.36
 -14   2  -3   29.14    1.37
 -14   2  -3   31.32    1.62
 -14   2  -3   28.88    1.51
  14   2   3   29.77    1.39
 -16  -2  -3   44.79    2.25
 -16  -2  -3   49.19    2.08
  16  -2   3   47.83    1.91
  16  -2   3   47.58    2.04
 -16   2  -3   47.58    1.98
 -16   2  -3   50.80    2.09
 -16   2  -3   49.67    2.26
  16   2   3   47.74    1.94
  18  -2   3    9.16    0.92
 -18  -2  -3    9.00    0.91
 -18  -2  -3   10.37    1.07
  18  -2   3    9.84    0.78
 -18   2  -3    8.62    0.79
 -18   2  -3    9.48    0.98
  18   2   3    8.98    0.82
 -18   2  -3    9.35    0.94
 -20  -2  -3   50.84    2.25
  20  -2   3   46.17    2.18
 -20  -2  -3   50.52    2.46
  20  -2   3   48.52    2.02
  20   2   3   48.00    2.08
 -20   2  -3   50.09    2.09
 -20   2  -3   48.83    2.23
  22  -2   3    3.40    0.81
  22  -2   3    3.74    0.62
 -22  -2  -3    5.51    0.97
 -22  -2  -3    4.21    0.86
 -22   2  -3    3.70    0.86
  24  -2   3   18.27    1.47
 -24  -2  -3   17.26    1.50
 -24  -2  -3   18.03    1.62
 -24   2  -3   17.88    1.53
  26  -2   3   14.51    1.34
 -26  -2  -3   12.48    1.43
 -26  -2  -3   13.40    1.35
 -26   2  -3   14.59    1.36
  28  -2   3    0.16    0.81
 -28  -2  -3    0.17    0.91
 -28   2  -3   -0.10    0.88
  30  -2   3    0.82    0.83
 -30  -2  -3    1.08    1.03
 -30   2  -3   -0.27    0.97
  29  -3  -3    0.52    1.00
 -29  -3   3   -0.39    0.92
  27  -3  -3   -0.50    0.83
 -27  -3   3    0.06    0.87
  25  -3  -3    1.93    0.91
 -25  -3   3    4.85    0.96
 -25  -3   3    3.40    0.93
 -25   3   3    3.95    0.95
 -23  -3   3    0.54    0.74
  23  -3  -3    0.42    0.80
 -23  -3   3    0.43    0.79
 -23   3   3   -0.13    0.63
 -23   3   3   -0.01    0.74
 -21  -3   3    5.43    0.88
  21  -3  -3    6.86    1.02
 -21  -3   3    7.12    1.04
 -21   3   3    7.34    0.87
 -21   3   3    7.05    0.99
  19  -3  -3    0.54    0.69
  19  -3  -3    0.27    0.66
 -19  -3   3    0.50    0.68
 -19  -3   3   -0.53    0.59
 -19   3   3    0.47    0.65
 -19   3   3    0.61    0.59
  17  -3  -3    7.00    0.83
  17  -3  -3    7.01    0.85
 -17  -3   3    5.12    0.74
 -17  -3   3    7.45    0.92
 -17   3   3    6.33    0.89
 -17   3   3    6.35    0.74
 -15  -3   3   10.97    1.01
 -15  -3   3    9.40    0.84
  15  -3  -3   10.61    0.98
  15  -3  -3   11.43    1.01
  15   3  -3   10.63    0.89
 -15   3   3   10.02    1.00
 -15   3   3   10.44    0.94
  13  -3  -3   52.79    2.10
  13  -3  -3   53.20    2.18
 -13  -3   3   52.74    2.07
 -13  -3   3   50.35    2.34
 -13   3   3   56.17    2.27
 -13   3   3   53.49    2.14
  13   3  -3   49.50    1.99
 -13   3   3   51.96    2.37
 -13   3   3   50.31    2.05
 -11  -3   3   10.61    0.88
 -11  -3   3   12.10    0.93
  11  -3  -3   12.36    0.93
  11  -3  -3   10.11    0.93
  11  -3  -3   12.49    0.92
 -11   3   3    9.14    0.75
  11   3  -3   10.14    0.79
 -11   3   3   10.38    1.02
 -11   3   3   10.96    0.86
 -11   3   3   12.48    0.91
   9  -3  -3    8.55    0.76
   9  -3  -3    8.08    0.75
   9  -3  -3    9.01    0.84
  -9  -3   3    7.80    0.61
  -9   3   3    8.21    0.79
  -9   3   3    7.86    0.57
   9   3  -3    6.89    0.55
  -9   3   3    5.87    0.54
   7  -3  -3   18.81    1.03
   7  -3  -3   17.37    0.97
   7  -3  -3   17.94    1.01
   7  -3  -3   19.19    0.95
  -7  -3   3   19.15    0.93
   7   3  -3   17.86    0.79
  -7   3   3   17.89    1.09
   7   3  -3   18.02    0.86
  -7   3   3   18.36    0.85
  -7   3   3   17.72    1.10
  -7   3   3   18.22    0.89
   5  -3  -3   19.05    1.00
   5  -3  -3   20.32    1.04
   5  -3  -3   18.69    0.94
  -5  -3   3   19.62    0.91
   5  -3  -3   20.82    0.90
  -5   3   3   18.95    0.83
  -5   3   3   18.55    1.08
   5   3  -3   18.36    0.84
   5   3  -3   18.78    0.87
  -3  -3   3  120.18    3.87
   3  -3  -3  120.12    4.00
   3  -3  -3  125.49    3.84
   3   3  -3  111.34    4.03
   3   3  -3  111.24    3.81
  -3   3   3  121.14    4.42
  -1  -3   3    7.15    0.58
   1  -3  -3    8.09    0.54
   1  -3  -3    5.92    0.55
   1   3  -3    6.55    0.58
   1   3  -3    6.22    0.57
  -1   3   3    6.61    0.60
  -1   3   3    7.47    0.67
   1   3  -3    6.29    0.52
  -1  -3  -3    5.23    0.37
  -1  -3  -3    4.63    0.40
   1  -3   3    4.37    0.41
  -1   3  -3    3.51    0.45
   1   3   3    4.68    0.49
  -1   3  -3    4.04    0.47
  -1   3  -3    4.00    0.39
   1   3   3    4.53    0.45
   3  -3   3    3.95    0.41
  -3  -3  -3    3.44    0.33
  -3  -3  -3    3.10    0.31
  -3   3  -3    3.17    0.37
  -3   3  -3    3.31    0.44
   3   3   3    3.72    0.38
   3   3   3    3.18    0.43
  -3   3  -3    3.70    0.44
  -5  -3  -3   12.98    0.73
   5  -3   3   12.41    0.80
  -5  -3  -3   13.23    0.71
  -5  -3  -3   13.36    0.72
  -5   3  -3   13.30    0.81
   5   3   3   13.92    0.71
  -5   3  -3   14.69    0.84
  -5   3  -3   12.95    0.77
   5   3   3   13.22    0.86
  -7  -3  -3    1.75    0.38
   7  -3   3    1.96    0.43
  -7  -3  -3    1.74    0.38
   7  -3   3    1.69    0.41
  -7   3  -3    1.51    0.40
  -7   3  -3    1.92    0.42
   7   3   3    1.83    0.39
  -7   3  -3    1.47    0.39
  -9  -3  -3    1.95    0.44
   9  -3   3    1.47    0.43
  -9  -3  -3    1.45    0.42
   9  -3   3    1.36    0.47
  -9   3  -3    1.49    0.40
   9   3   3    1.12    0.28
  -9   3  -3    1.23    0.42
 -11  -3  -3    3.22    0.55
  11  -3   3    3.91    0.55
 -11  -3  -3    2.29    0.53
  11  -3   3    3.35    0.53
  11   3   3    3.63    0.41
 -11   3  -3    4.01    0.54
 -11   3  -3    3.57    0.52
 -13  -3  -3    4.63    0.67
  13  -3   3    3.78    0.61
 -13  -3  -3    5.31    0.65
  13  -3   3    4.88    0.62
 -13   3  -3    5.15    0.63
 -13   3  -3    5.13    0.62
  13   3   3    5.84    0.67
 -15  -3  -3   11.71    0.92
  15  -3   3   11.59    0.88
  15  -3   3   10.40    0.90
 -15  -3  -3   11.10    1.00
 -15   3  -3   11.65    0.91
 -15   3  -3   11.00    0.86
  15   3   3   10.78    1.00
 -17  -3  -3   27.71    1.56
  17  -3   3   30.05    1.54
  17  -3   3   27.63    1.40
 -17  -3  -3   26.91    1.60
 -17   3  -3   29.18    1.45
  17   3   3   27.35    1.46
 -17   3  -3   27.11    1.51
  19  -3   3    4.18    0.65
 -19  -3  -3    3.65    0.80
  19  -3   3    4.32    0.78
 -19  -3  -3    4.30    0.78
 -19   3  -3    4.85    0.69
 -19   3  -3    3.41    0.71
  21  -3   3    9.68    1.07
 -21  -3  -3   10.05    1.07
 -21  -3  -3    8.56    1.10
  21  -3   3   11.32    0.98
 -21   3  -3   10.18    0.94
 -21   3  -3   10.28    1.04
  23  -3   3   11.36    1.01
 -23  -3  -3    8.86    1.18
  23  -3   3   10.20    1.14
 -23  -3  -3    9.47    1.13
 -23   3  -3   11.67    1.14
 -25  -3  -3    1.11    0.85
  25  -3   3   -0.38    0.78
 -25  -3  -3   -0.77    0.76
 -25   3  -3    0.88    0.78
  27  -3   3    6.46    1.13
 -27  -3  -3    9.25    1.17
 -27   3  -3    8.90    1.21
  29  -3   3    0.82    0.87
 -29  -3  -3    0.92    0.97
  28  -4  -3   14.05    1.50
 -28  -4   3   13.74    1.40
 -26  -4   3   -0.03    0.84
  26  -4  -3    0.01    0.88
 -24  -4   3    0.81    0.80
  24  -4  -3   -0.01    0.86
 -24  -4   3    1.31    0.88
 -24   4   3   -0.14    0.82
  22  -4  -3    2.80    0.89
 -22  -4   3    1.30    0.77
 -22  -4   3    2.68    0.93
 -22   4   3    3.16    0.93
 -20  -4   3    3.58    0.78
  20  -4  -3    3.91    0.82
 -20  -4   3    3.24    0.88
  20  -4  -3    5.15    0.92
 -20   4   3    3.90    0.92
  18  -4  -3    3.62    0.79
 -18  -4   3    3.76    0.73
 -18  -4   3    4.31    0.86
  18  -4  -3    3.91    0.80
 -18   4   3    4.53    0.89
  16  -4  -3    0.47    0.61
  16  -4  -3    0.80    0.62
 -16  -4   3    0.18    0.55
 -16  -4   3   -0.17    0.60
 -16   4   3    0.43    0.64
 -14  -4   3   -0.45    0.47
  14  -4  -3    0.02    0.52
 -14  -4   3    0.12    0.56
  14  -4  -3   -0.19    0.55
 -14   4   3    0.54    0.45
 -14   4   3   -0.09    0.56
  12  -4  -3    3.16    0.66
  12  -4  -3    3.38    0.61
 -12  -4   3    2.69    0.55
 -12  -4   3    3.26    0.67
 -12   4   3    4.03    0.58
 -12   4   3    3.08    0.68
 -10  -4   3  218.50    6.92
  10  -4  -3  207.27    6.94
  10  -4  -3  209.56    7.18
 -10   4   3  215.60    7.68
 -10   4   3  215.55    7.92
   8  -4  -3   65.36    2.76
   8  -4  -3   70.16    2.62
   8  -4  -3   71.26    2.45
  -8  -4   3   69.29    2.43
   8   4  -3   63.47    2.39
  -8   4   3   71.02    2.90
  -8   4   3   69.51    2.79
   6  -4  -3   15.91    1.03
   6  -4  -3   17.28    0.93
   6  -4  -3   19.66    0.93
  -6   4   3   18.54    1.19
   6   4  -3   16.96    0.84
  -6   4   3   15.42    1.15
   4  -4  -3   18.19    0.86
   4  -4  -3   17.46    1.02
  -4  -4   3   16.74    0.88
   4  -4  -3   16.97    0.87
   4   4  -3   17.82    0.90
  -4   4   3   16.12    1.10
  -4   4   3   18.33    1.18
   2  -4  -3   61.60    2.42
  -2  -4   3   66.24    2.28
   2  -4  -3   72.20    2.25
  -2   4   3   65.38    2.66
  -2   4   3   66.48    2.74
   2   4  -3   66.20    2.47
  -2   4   3   67.01    2.70
   0  -4  -3   57.18    2.10
   0  -4   3   54.22    1.98
   0   4   3   57.11    2.32
   0   4   3   56.87    2.33
   0   4   3   61.08    2.47
   0   4  -3   57.50    2.30
   0   4  -3   55.75    2.18
  -2  -4  -3   28.98    1.22
  -2  -4  -3   27.20    1.15
   2  -4   3   25.60    1.13
   2   4   3   25.41    1.26
   2   4   3   27.48    1.39
  -2   4  -3   25.96    1.25
  -2   4  -3   26.33    1.38
   2   4   3   29.48    1.53
   4  -4   3   52.79    1.94
   4   4   3   54.39    2.19
  -4   4  -3   49.16    2.10
   4   4   3   60.50    2.39
  -4   4  -3   52.73    2.16
  -4   4  -3   49.90    1.86
   4   4   3   54.38    2.10
  -6  -4  -3    0.91    0.34
   6  -4   3    0.22    0.38
   6  -4   3    0.37    0.40
   6   4   3    0.22    0.25
   6   4   3    0.16    0.48
  -6   4  -3    0.74    0.44
   6   4   3    0.17    0.39
  -6   4  -3    0.46    0.40
  -6   4  -3    0.22    0.32
  -8  -4  -3    0.06    0.36
   8  -4   3    1.02    0.45
   8  -4   3   -0.29    0.40
  -8  -4  -3    0.48    0.38
  -8   4  -3    0.78    0.47
  -8   4  -3    0.37    0.36
   8   4   3    0.49    0.39
  -8   4  -3    0.36    0.39
   8   4   3    0.29    0.50
 -10  -4  -3    2.04    0.49
 -10  -4  -3    1.80    0.48
  10  -4   3    2.60    0.53
  10   4   3    1.58    0.59
 -10   4  -3    1.74    0.45
 -10   4  -3    2.40    0.51
  10   4   3    1.61    0.46
 -12  -4  -3   14.69    1.04
 -12  -4  -3   13.93    1.06
  12  -4   3   16.76    1.06
  12  -4   3   16.13    1.10
 -12   4  -3   16.53    1.04
  12   4   3   15.10    1.18
 -12   4  -3   15.92    1.02
 -14  -4  -3   67.50    2.96
  14  -4   3   70.30    2.72
  14  -4   3   72.01    2.70
 -14  -4  -3   69.38    2.66
 -14   4  -3   72.13    2.63
 -14   4  -3   72.63    2.81
  14   4   3   68.38    2.94
 -16  -4  -3    2.57    0.69
  16  -4   3    2.25    0.65
 -16  -4  -3    3.29    0.71
  16  -4   3    2.57    0.58
 -16   4  -3    3.24    0.61
  16   4   3    3.10    0.68
 -16   4  -3    3.19    0.64
  18  -4   3   -0.09    0.60
 -18  -4  -3    1.23    0.64
 -18  -4  -3   -0.39    0.62
  18  -4   3   -0.09    0.50
 -18   4  -3    0.19    0.50
 -18   4  -3    0.26    0.52
 -20  -4  -3   11.09    1.20
  20  -4   3   11.25    1.12
  20  -4   3   12.12    1.04
 -20  -4  -3   13.34    1.17
  22  -4   3   72.87    2.99
 -22  -4  -3   66.89    3.29
  22  -4   3   71.53    2.88
 -22  -4  -3   73.27    2.98
  24  -4   3   24.13    1.47
 -24  -4  -3   27.55    1.74
 -24  -4  -3   23.71    1.84
  24  -4   3   23.49    1.68
  26  -4   3    1.63    0.89
 -26  -4  -3   -0.63    0.85
 -28  -4  -3   -0.50    0.90
  28  -4   3    0.26    0.93
  27  -5  -3    6.82    1.18
 -27  -5   3    4.50    1.02
  25  -5  -3    0.20    0.88
 -25  -5   3   -1.20    0.78
  23  -5  -3    0.94    0.88
  23  -5  -3    0.18    0.82
 -23  -5   3    1.61    0.84
 -21  -5   3    4.03    0.96
  21  -5  -3    4.22    0.92
  21  -5  -3    2.51    0.91
 -21  -5   3    3.17    0.86
 -21   5   3    4.34    0.97
 -19  -5   3    1.36    0.72
 -19  -5   3    1.57    0.79
  19  -5  -3    1.11    0.75
  19  -5  -3    2.36    0.84
 -19   5   3    2.52    0.87
 -17  -5   3    0.01    0.67
  17  -5  -3    0.26    0.70
  17  -5  -3    0.98    0.66
 -17  -5   3    0.39    0.63
 -17   5   3    0.43    0.75
  15  -5  -3    2.04    0.69
 -15  -5   3    1.57    0.63
  15  -5  -3    1.73    0.70
 -15  -5   3    1.20    0.70
 -15   5   3    1.94    0.62
 -15   5   3    2.16    0.78
 -13  -5   3    2.92    0.69
 -13  -5   3    2.84    0.59
  13  -5  -3    1.06    0.66
  13  -5  -3    2.94    0.67
 -13   5   3    2.47    0.61
 -13   5   3    1.77    0.70
 -11  -5   3    5.22    0.64
  11  -5  -3    6.71    0.72
  11  -5  -3    6.71    0.84
 -11   5   3    5.01    0.81
 -11   5   3    6.11    0.77
   9  -5  -3   28.98    1.52
   9  -5  -3   31.04    1.38
  -9  -5   3   30.77    1.37
  -9   5   3   30.07    1.71
  -9   5   3   32.27    1.69
   7  -5  -3    7.14    0.78
  -7  -5   3    6.26    0.60
   7  -5  -3    5.90    0.61
  -7   5   3    7.27    0.84
  -7   5   3    6.30    0.81
   7   5  -3    6.03    0.55
   5  -5  -3    6.60    0.75
  -5  -5   3    6.84    0.58
   5  -5  -3    7.18    0.57
   5  -5  -3    6.01    0.59
   5   5  -3    7.26    0.63
  -5   5   3    6.91    0.81
  -5   5   3    6.58    0.81
   3  -5  -3   12.70    0.98
   3  -5  -3   14.26    0.75
  -3  -5   3   13.79    0.81
  -3   5   3   11.63    1.20
  -3   5   3   14.46    1.11
  -3   5   3   13.84    1.09
   3   5  -3   13.15    1.14
   3   5  -3   14.45    0.87
   1  -5  -3   15.91    0.99
  -1  -5   3   17.15    0.88
   1   5  -3   16.86    0.98
  -1   5   3   15.61    1.30
  -1   5   3   17.83    1.14
   1   5  -3   16.77    1.21
  -1   5   3   16.97    1.27
   1  -5   3    1.25    0.40
  -1  -5  -3    1.21    0.43
   1   5   3    0.85    0.42
   1   5   3    1.32    0.54
  -1   5  -3    1.51    0.55
  -1   5  -3    1.12    0.48
   1   5   3    1.43    0.60
   3  -5   3    6.34    0.56
   3   5   3    5.75    0.72
   3   5   3    6.57    0.60
  -3   5  -3    5.84    0.69
   3   5   3    6.87    0.84
  -3   5  -3    5.25    0.71
   5  -5   3    7.45    0.65
   5   5   3    6.15    0.74
  -5   5  -3    6.78    0.75
  -5   5  -3    6.85    0.75
   5   5   3    6.90    0.64
   5   5   3    6.87    0.86
  -7  -5  -3    3.91    0.48
   7  -5   3    3.34    0.56
  -7   5  -3    2.80    0.59
  -7   5  -3    2.99    0.63
   7   5   3    4.09    0.65
   7   5   3    3.78    0.72
   9  -5   3   14.67    1.02
  -9  -5  -3   14.11    0.91
  -9  -5  -3   15.02    0.86
  -9  -5  -3   13.05    0.86
  -9   5  -3   14.32    0.99
   9   5   3   13.81    1.25
  -9   5  -3   13.44    1.14
   9   5   3   13.80    1.12
 -11  -5  -3    3.49    0.58
  11  -5   3    3.20    0.64
 -11  -5  -3    2.84    0.54
  11  -5   3    3.55    0.63
  11   5   3    2.61    0.59
 -11   5  -3    3.39    0.62
  11   5   3    3.80    0.73
 -13  -5  -3    1.99    0.56
  13  -5   3    1.97    0.62
  13  -5   3    1.41    0.60
 -13  -5  -3    1.24    0.56
 -13   5  -3    1.46    0.56
  13   5   3    1.11    0.66
  13   5   3    1.74    0.58
  15  -5   3   17.00    1.21
  15  -5   3   16.71    1.27
 -15  -5  -3   19.20    1.24
 -15  -5  -3   16.30    1.22
  15   5   3   15.97    1.44
 -15   5  -3   17.48    1.20
  15   5   3   18.96    1.30
 -17  -5  -3    0.58    0.63
  17  -5   3   -0.45    0.60
  17  -5   3    0.79    0.58
 -17  -5  -3    0.31    0.62
  17   5   3    0.40    0.64
  19  -5   3    7.95    0.89
 -19  -5  -3    8.12    0.98
 -19  -5  -3    5.22    0.93
  19  -5   3    7.72    0.97
 -21  -5  -3    0.54    0.77
  21  -5   3    0.07    0.57
 -21  -5  -3    0.17    0.75
  21  -5   3   -0.06    0.72
  23  -5   3    4.13    0.82
 -23  -5  -3    3.11    0.93
  23  -5   3    4.63    0.99
  25  -5   3    1.14    0.68
  25  -5   3   -0.19    0.84
 -25  -5  -3    0.09    0.92
  27  -5   3    2.68    1.01
 -27  -5  -3    2.78    1.09
  26  -6  -3    2.48    1.01
 -24  -6   3    1.55    0.85
  24  -6  -3    0.98    0.88
  22  -6  -3    6.95    1.10
 -22  -6   3    3.29    0.89
  20  -6  -3    1.89    0.90
  20  -6  -3    3.04    0.87
 -20  -6   3    1.39    0.75
  18  -6  -3    1.43    0.76
 -18  -6   3    0.94    0.71
 -18  -6   3    1.20    0.81
  18  -6  -3    1.96    0.84
 -18   6   3    1.38    0.81
  16  -6  -3    5.03    0.94
 -16  -6   3    5.15    0.79
 -16  -6   3    4.82    0.90
  16  -6  -3    5.93    0.95
 -16   6   3    5.32    1.00
 -14  -6   3    4.22    0.80
  14  -6  -3    3.79    0.83
 -14  -6   3    3.93    0.71
  14  -6  -3    4.43    0.81
 -14   6   3    2.32    0.76
 -14   6   3    4.05    0.81
 -12  -6   3    3.25    0.64
  12  -6  -3    3.40    0.79
  12  -6  -3    2.99    0.70
 -12  -6   3    3.02    0.70
 -12   6   3    2.33    0.80
 -12   6   3    2.38    0.74
 -10  -6   3   12.43    0.89
  10  -6  -3    9.21    0.85
  10  -6  -3    8.76    0.99
 -10   6   3    8.10    0.98
 -10   6   3   11.18    1.15
   8  -6  -3   63.71    2.66
   8  -6  -3   68.15    2.41
  -8   6   3   64.44    2.91
  -8   6   3   66.08    2.96
  -6  -6   3   15.39    0.95
   6  -6  -3   15.63    0.91
   6  -6  -3   16.90    1.17
   6   6  -3   15.34    1.35
   6   6  -3   15.92    0.93
  -6   6   3   16.44    1.39
  -6   6   3   15.15    1.26
   4  -6  -3   13.78    1.08
  -4  -6   3   14.83    0.85
  -4   6   3   13.16    1.34
  -4   6   3   13.67    1.33
   4   6  -3   13.63    0.91
  -4   6   3   10.68    1.14
   4   6  -3   17.91    1.35
  -2  -6   3    1.68    0.42
   2  -6  -3    1.98    0.58
  -2   6   3    1.41    0.56
   2   6  -3    0.92    0.46
   2   6  -3    1.88    0.64
  -2   6   3    1.42    0.65
  -2   6   3    2.46    0.74
   0  -6  -3    6.80    0.72
   0  -6   3    5.91    0.56
   0   6  -3    7.29    0.86
   0   6   3    6.69    0.88
   0   6   3    6.18    0.73
   0   6  -3    6.79    0.74
   0   6   3    6.97    0.91
  -2  -6  -3   19.58    1.09
   2  -6   3   19.45    0.99
   2   6   3   19.11    1.36
  -2   6  -3   19.32    1.35
  -2   6  -3   17.40    1.14
   2   6   3   20.43    1.51
   4  -6   3   10.20    0.84
   4   6   3   11.26    1.02
   4   6   3   11.24    1.11
  -4   6  -3    8.78    0.96
  -4   6  -3   10.59    0.90
   6  -6   3   -0.32    0.48
   6   6   3    0.90    0.60
   6   6   3    0.59    0.67
  -6   6  -3    0.58    0.61
  -6   6  -3    0.74    0.48
   8  -6   3    8.53    0.79
   8   6   3    7.72    1.01
  -8   6  -3    7.48    0.93
  -8   6  -3    6.92    0.83
   8   6   3    7.96    0.91
  10  -6   3    0.97    0.58
  10   6   3    0.52    0.72
 -10   6  -3    0.13    0.48
  10   6   3    0.77    0.56
 -12  -6  -3   11.77    0.96
  12  -6   3   14.57    1.10
  12  -6   3   14.17    1.12
 -12  -6  -3   11.98    0.96
  12   6   3   13.78    1.28
  12   6   3   11.65    1.21
 -14  -6  -3    1.95    0.61
  14  -6   3    3.50    0.75
 -14  -6  -3    2.78    0.67
  14  -6   3    2.27    0.70
  14   6   3    3.91    0.74
  14   6   3    2.82    0.85
  16  -6   3    6.70    0.90
 -16  -6  -3    5.38    0.78
  16  -6   3    6.13    0.91
 -16  -6  -3    6.15    0.85
  16   6   3    5.50    0.85
  16   6   3    5.84    0.96
 -18  -6  -3    2.42    0.79
 -18  -6  -3    2.77    0.77
  18  -6   3    1.83    0.70
  18  -6   3    0.83    0.75
  18   6   3    2.59    0.74
  18   6   3    2.32    0.84
  20  -6   3   19.83    1.40
 -20  -6  -3   22.28    1.51
  20  -6   3   18.33    1.50
  20   6   3   20.29    1.52
  22  -6   3   20.99    1.57
 -22  -6  -3   20.53    1.62
  22  -6   3   20.83    1.41
 -24  -6  -3    2.68    0.98
  24  -6   3    1.57    0.88
 -23  -7   3    1.97    0.89
  23  -7  -3    5.06    1.09
 -21  -7   3    0.94    0.78
  21  -7  -3    1.77    0.92
  19  -7  -3   -0.36    0.82
 -19  -7   3    0.39    0.73
  17  -7  -3    0.69    0.83
 -17  -7   3    0.85    0.68
  17  -7  -3    0.89    0.86
 -15  -7   3    7.13    1.02
  15  -7  -3   10.10    1.06
 -15  -7   3    7.30    0.77
  15  -7  -3    9.93    1.17
 -15   7   3    9.72    1.11
 -13  -7   3    4.11    0.79
  13  -7  -3    3.78    0.90
  13  -7  -3    3.98    0.81
 -13  -7   3    3.29    0.74
 -13   7   3    2.58    0.80
 -11  -7   3    8.59    0.88
  11  -7  -3    5.43    0.94
 -11  -7   3    5.14    0.74
  11  -7  -3    6.57    0.81
  11   7  -3    5.68    1.00
 -11   7   3    4.46    0.96
 -11   7   3    4.98    0.89
   9  -7  -3    2.45    0.80
   9  -7  -3    2.57    0.61
  -9  -7   3    1.81    0.58
   9   7  -3    2.58    0.87
  -9   7   3    3.55    0.82
  -9   7   3    1.86    0.73
  -7  -7   3    0.40    0.49
   7  -7  -3   -0.05    0.65
   7  -7  -3    0.09    0.50
  -7   7   3   -0.32    0.59
   7   7  -3   -0.30    0.71
  -7   7   3   -0.59    0.66
   5  -7  -3   68.82    2.84
  -5   7   3   67.65    3.19
   5   7  -3   72.79    3.13
   3  -7  -3   21.65    1.37
   3   7  -3   20.63    1.56
  -3   7   3   18.47    1.61
   3   7  -3   20.06    1.20
  -3   7   3   19.47    1.64
  -1  -7   3    1.84    0.47
   1  -7  -3    1.13    0.62
   1   7  -3    0.77    0.71
  -1   7   3    1.16    0.70
   1   7  -3    2.46    0.58
  -1   7   3    0.63    0.72
   1  -7   3    7.72    0.66
  -1  -7  -3    5.08    0.75
   1   7   3    6.49    0.97
  -1   7  -3    8.33    1.00
  -1   7  -3    7.89    0.86
   1   7   3    6.67    1.02
  -3  -7  -3   -0.42    0.47
   3  -7   3    0.47    0.48
  -3   7  -3    1.56    0.58
  -3   7  -3    0.35    0.65
   3   7   3    1.14    0.69
   3   7   3    1.01    0.73
   5  -7   3   11.85    0.90
   5   7   3   12.24    1.18
  -5   7  -3   10.28    1.05
   5   7   3   10.48    1.22
  -5   7  -3   11.98    1.14
   7  -7   3    1.88    0.59
   7   7   3    0.64    0.64
   7   7   3   -0.08    0.75
  -7   7  -3    0.89    0.76
   9  -7   3    3.83    0.69
  -9   7  -3    1.82    0.85
   9   7   3    1.93    0.69
   9   7   3    3.03    0.88
  11  -7   3   -0.67    0.63
  11  -7   3   -0.38    0.59
  11   7   3   -0.18    0.56
  11   7   3    0.04    0.76
 -13  -7  -3    0.40    0.55
  13  -7   3    1.32    0.72
  13  -7   3    0.61    0.69
  13   7   3   -0.73    0.58
  13   7   3    0.99    0.85
  15  -7   3    1.64    0.78
 -15  -7  -3    2.48    0.69
  15  -7   3    1.75    0.76
  15   7   3    0.98    0.67
  15   7   3    2.47    0.92
 -17  -7  -3   13.86    1.23
  17  -7   3   14.16    1.22
  17  -7   3   14.72    1.30
  17   7   3   13.67    1.31
  17   7   3   14.44    1.43
  19  -7   3   32.39    1.80
  19  -7   3   27.89    1.71
  21  -7   3    1.80    0.90
 -21  -7  -3   -0.26    0.77
 -23  -7  -3    0.78    0.87
  23  -7   3    2.10    0.93
  20  -8  -3    0.81    0.89
  20   8  -3   -0.43    0.83
  18  -8  -3    3.08    0.95
  18   8  -3    4.64    1.11
  16  -8  -3    4.38    0.92
  16   8  -3    6.19    1.17
  14  -8  -3    3.55    0.98
  14  -8  -3    2.30    0.84
 -14   8   3    1.93    0.85
  14   8  -3    2.59    1.02
  12  -8  -3    4.55    1.00
 -12  -8   3    3.51    0.77
  12  -8  -3    5.15    0.86
 -12   8   3    4.28    0.98
  12   8  -3    6.06    1.19
  10  -8  -3   -0.77    0.78
  10   8  -3   -0.20    0.80
 -10   8   3   -0.37    0.77
   8  -8  -3    1.46    0.83
   8   8  -3    1.63    0.93
  -8   8   3    2.10    0.84
   6  -8  -3    2.47    0.81
  -6   8   3    1.49    0.81
   6   8  -3    1.77    0.89
   4  -8  -3   -0.28    0.71
  -4   8   3   -0.88    0.73
   4   8  -3    1.11    0.84
   2  -8  -3    0.37    0.70
  -2   8   3    1.71    0.82
   2   8  -3    0.59    0.78
  -2   8   3    2.77    0.91
   0  -8  -3   -0.68    0.60
   0   8   3    0.19    0.69
   0   8   3    0.69    0.78
   0   8  -3   -0.92    0.70
  -2  -8  -3   -0.53    0.55
   2   8   3    0.50    0.75
  -2   8  -3    0.44    0.77
   2   8   3    1.43    0.87
  -4  -8  -3   -0.22    0.51
   4  -8   3   -0.68    0.52
   4   8   3   -1.04    0.64
   4   8   3    0.03    0.81
  -4   8  -3    0.36    0.77
   6  -8   3    0.01    0.58
   6   8   3   -0.01    0.85
  -6   8  -3    1.70    0.85
   6   8   3    1.43    0.76
   8  -8   3    1.89    0.64
   8   8   3   -0.03    0.67
  -8   8  -3   -0.46    0.77
   8   8   3    0.43    0.87
  10  -8   3    1.89    0.79
  10  -8   3    1.64    0.73
  10   8   3    3.00    0.84
  10   8   3    2.84    1.01
  12  -8   3   -0.55    0.68
  12  -8   3    0.47    0.70
  12   8   3   -0.06    0.87
  12   8   3   -0.52    0.67
  14  -8   3    2.01    0.81
  14  -8   3    1.73    0.82
  14   8   3    1.11    0.74
  14   8   3    1.92    0.98
  16  -8   3    1.70    0.86
  16   8   3    1.62    0.79
  16   8   3    3.21    0.99
  18  -8   3    3.27    0.93
  18   8   3    2.00    0.81
  20  -8   3    0.21    0.85
  15   9  -3    1.04    0.96
 -13   9   3    1.24    0.86
  13   9  -3    1.83    1.04
 -11   9   3    7.97    1.24
  11   9  -3   10.72    1.42
   9  -9  -3    0.39    0.85
  -9   9   3   -0.72    0.77
   9   9  -3    1.24    0.95
   7  -9  -3    5.68    1.02
   7   9  -3    6.79    1.29
  -7   9   3    1.30    0.95
   5  -9  -3   18.09    1.49
   5   9  -3   20.57    1.81
  -5   9   3   19.52    1.90
   3  -9  -3    1.53    0.83
   3   9  -3    1.87    0.95
  -3   9   3    2.99    1.04
   1  -9  -3    5.75    0.97
   1   9  -3    4.91    1.10
  -1   9   3    7.00    1.20
  -1   9   3    7.01    1.20
  -1  -9  -3   -0.61    0.66
   1   9   3    1.23    0.90
   1   9   3    0.80    0.79
  -1   9  -3    0.05    0.83
  -3   9  -3    1.09    0.93
   3   9   3    2.50    0.88
   3   9   3    0.57    0.93
   5   9   3   -0.34    0.75
   5   9   3   -0.08    0.89
  -5   9  -3    0.96    0.90
  -7   9  -3    4.65    1.10
   7   9   3    7.51    1.32
   7   9   3    7.18    1.13
   9   9   3    0.95    0.76
   9   9   3    1.63    1.01
  11   9   3   11.05    1.46
  11   9   3   10.98    1.31
  13  -9   3    2.58    0.81
  13   9   3    1.35    1.08
  13   9   3    2.99    0.88
  15  -9   3    4.63    0.93
  15   9   3    1.98    0.84
  15   9   3    1.66    1.05
  10  10  -3    0.60    1.01
   8  10  -3    1.15    1.11
  -8  10   3    0.02    0.96
  -6  10   3    4.39    1.20
   6  10  -3    3.30    1.21
   4  10  -3   -0.20    0.96
  -4  10   3    0.60    0.98
  -2  10   3    2.45    1.09
   2  10  -3    0.62    0.99
   0  10   3    4.00    1.09
   0  10   3    3.53    1.14
   0  10  -3    4.16    1.12
   2  10   3    0.67    0.84
  -2  10  -3   -0.56    0.89
   2  10   3    0.43    0.98
  -4  10  -3   -1.11    0.88
   4  10   3    0.51    1.04
   4  10   3   -0.19    0.77
   6  10   3    2.00    1.12
   6  10   3    1.57    0.86
  -6  10  -3    1.16    0.99
   8  10   3   -1.03    0.71
   8  10   3    1.95    1.15
 -30   0   4    4.17    1.24
  30   0  -4    3.47    0.99
  28   0  -4   11.46    1.29
 -28   0   4    8.57    1.28
  26   0  -4   23.74    1.66
 -26   0   4   23.22    1.78
  24   0  -4   -0.23    0.70
 -24   0   4    0.32    0.78
 -22   0   4   48.26    2.31
 -22   0   4   48.74    2.24
 -22   0   4   45.67    2.41
  22   0  -4   46.99    2.20
 -20   0   4   40.61    2.15
  20   0  -4   44.86    2.00
 -20   0   4   38.74    1.85
 -20   0   4   43.61    2.01
 -18   0   4   25.64    1.47
 -18   0   4   25.33    1.54
  18   0  -4   25.62    1.50
 -18   0   4   25.87    1.43
 -16   0   4    7.06    0.77
 -16   0   4    8.11    0.89
 -16   0   4    9.36    0.92
  16   0  -4    7.98    0.61
  16   0  -4    7.17    0.80
 -14   0   4   38.23    1.79
 -14   0   4   39.77    1.89
 -14   0   4   38.56    1.70
  14   0  -4   38.20    1.52
  14   0  -4   38.74    1.70
 -12   0   4   37.39    1.74
 -12   0   4   36.13    1.59
  12   0  -4   36.31    1.58
  10   0  -4   35.81    1.54
 -10   0   4   37.53    1.55
 -10   0   4   38.70    1.73
  -8   0   4  246.19    9.02
   8   0  -4  241.93    7.83
  -8   0   4  242.12    7.82
  -6   0   4    6.52    0.53
   6   0  -4    7.40    0.68
   4   0  -4   31.48    1.27
  -4   0   4   30.76    1.26
  -2   0   4   98.90    3.32
   2   0  -4  101.82    3.34
   0   0   4   94.18    3.14
   0   0  -4   95.54    3.16
   2   0   4  187.82    6.07
  -2   0  -4  191.03    6.09
   4   0   4  985.18   31.03
  -4   0  -4 1000.00   31.04
  -6   0  -4  103.24    3.42
   6   0   4   99.49    3.39
   8   0   4  373.63   11.92
  -8   0  -4  376.99   11.93
 -10   0  -4   30.11    1.37
 -10   0  -4   29.29    1.50
  10   0   4   29.19    1.33
 -12   0  -4   46.21    2.14
  12   0   4   44.95    1.87
 -12   0  -4   48.55    1.92
 -14   0  -4    6.31    0.76
  14   0   4    4.01    0.60
 -14   0  -4    3.60    0.46
 -14   0  -4    4.86    0.68
 -16   0  -4    5.21    0.54
 -16   0  -4    5.94    0.83
  16   0   4    5.42    0.70
 -16   0  -4    5.70    0.76
 -18   0  -4   12.35    1.06
  18   0   4   12.69    1.12
 -18   0  -4   11.78    0.80
 -18   0  -4   11.95    1.17
 -20   0  -4   28.66    1.77
  20   0   4   27.11    1.59
 -20   0  -4   28.76    1.71
 -22   0  -4   76.50    3.07
  22   0   4   69.30    2.92
 -22   0  -4   73.09    3.37
 -24   0  -4   31.76    1.91
  24   0   4   28.24    1.72
 -24   0  -4   32.34    2.02
 -26   0  -4    3.38    1.01
  26   0   4    3.11    0.84
 -28   0  -4    4.55    1.11
  28   0   4    3.94    0.89
 -30   0  -4    2.58    1.10
  31  -1  -4   -0.61    0.89
 -31  -1   4    1.07    1.10
 -31   1   4    0.58    1.03
  29  -1  -4    0.86    0.89
 -29  -1   4    0.34    1.00
 -29   1   4    0.49    0.98
 -27  -1   4   -0.88    0.86
  27  -1  -4   -0.71    0.78
  27   1  -4    0.97    0.82
 -27   1   4    0.01    0.88
 -25  -1   4    8.31    1.15
  25  -1  -4    7.36    1.11
 -25  -1   4    8.49    1.14
 -25   1   4    9.38    1.14
  25   1  -4    8.49    1.07
 -23  -1   4    5.08    0.96
  23  -1  -4    4.78    0.94
 -23  -1   4    6.32    1.02
 -23   1   4    7.38    0.98
 -23   1   4    6.25    0.94
  23   1  -4    5.22    0.86
 -21  -1   4    3.93    0.82
  21  -1  -4    3.42    0.79
 -21  -1   4    3.54    0.83
 -21   1   4    3.76    0.81
  21   1  -4    4.57    0.78
 -21   1   4    2.34    0.74
 -19  -1   4   -0.02    0.60
  19  -1  -4   -0.89    0.59
 -19  -1   4   -0.37    0.45
 -19  -1   4    0.44    0.62
 -19   1   4   -1.44    0.52
  19   1  -4   -0.73    0.55
 -19   1   4   -0.06    0.53
  17  -1  -4   11.17    0.99
 -17  -1   4   11.37    1.06
  17  -1  -4   10.99    0.81
 -17  -1   4   10.48    1.03
 -17  -1   4   12.16    0.98
  17   1  -4   11.62    1.06
 -17   1   4   12.64    1.06
 -17   1   4   11.21    1.03
 -17   1   4   10.90    1.02
  15  -1  -4    7.63    0.82
 -15  -1   4    8.04    0.90
  15  -1  -4   10.00    0.77
 -15  -1   4    9.40    0.82
 -15   1   4    9.43    0.96
 -15   1   4   10.74    0.97
  15   1  -4    7.65    0.79
 -15   1   4   11.08    0.95
 -13  -1   4    0.81    0.48
 -13  -1   4    0.97    0.56
  13  -1  -4    1.16    0.52
  13  -1  -4    1.03    0.36
 -13   1   4    1.18    0.48
 -13   1   4    1.60    0.52
  13   1  -4    1.01    0.48
 -13   1   4    1.11    0.49
 -11  -1   4   46.86    2.06
  11  -1  -4   45.28    1.85
 -11  -1   4   45.49    1.83
 -11   1   4   46.37    2.03
  11   1  -4   45.50    1.83
 -11   1   4   44.87    1.82
  -9  -1   4   64.64    2.32
  -9  -1   4   53.07    2.62
   9  -1  -4   66.57    2.34
   9   1  -4   63.85    2.31
  -9   1   4   67.13    2.32
  -9   1   4   71.09    2.64
   7  -1  -4    6.38    0.56
  -7  -1   4    6.81    0.57
  -7   1   4    6.40    0.63
   7   1  -4    5.67    0.54
  -7   1   4    5.45    0.51
   5  -1  -4  184.36    5.84
  -5  -1   4  178.83    5.83
   5   1  -4  175.61    5.82
  -5   1   4  177.17    5.81
  -5   1   4  187.14    6.70
  -3  -1   4    6.47    0.49
   3  -1  -4    5.68    0.50
  -3   1   4    5.45    0.45
   3   1  -4    5.76    0.49
  -1  -1   4   39.71    1.46
   1  -1  -4   39.31    1.47
   1   1  -4   39.85    1.47
  -1   1   4   36.24    1.43
  -1  -1  -4   42.33    1.53
   1  -1   4   42.35    1.54
   1   1   4   38.82    1.44
   1   1   4   39.72    1.50
  -1   1  -4   42.58    1.54
  -3  -1  -4   18.72    0.90
   3  -1   4   19.42    0.93
   3   1   4   17.70    0.88
  -3   1  -4   18.11    0.92
   5  -1   4   19.43    0.98
  -5  -1  -4   18.61    0.94
  -5   1  -4   20.44    1.03
   5   1   4   19.89    0.94
   7  -1   4   14.71    0.90
  -7  -1  -4   15.32    0.94
  -7  -1  -4   14.76    0.94
   7   1   4   16.34    0.86
  -7   1  -4   15.43    0.96
   9  -1   4   12.10    0.88
  -9  -1  -4   11.89    0.88
  -9  -1  -4   10.23    0.86
  -9   1  -4   12.74    0.91
   9   1   4   11.36    0.81
  11  -1   4    3.38    0.55
 -11  -1  -4    2.97    0.58
  11  -1   4    2.95    0.38
 -11  -1  -4    2.96    0.54
 -11   1  -4    2.97    0.44
  11   1   4    2.97    0.48
 -11   1  -4    3.13    0.55
  13  -1   4    0.69    0.47
 -13  -1  -4    0.32    0.49
 -13  -1  -4    0.37    0.51
  13  -1   4    0.03    0.30
 -13   1  -4   -0.25    0.47
 -13   1  -4    0.48    0.36
  13   1   4    1.24    0.45
 -13   1  -4    0.05    0.49
  15  -1   4    0.65    0.35
 -15  -1  -4    0.40    0.55
 -15  -1  -4    0.51    0.55
  15  -1   4    0.32    0.50
 -15   1  -4   -0.04    0.53
 -15   1  -4    1.31    0.56
  15   1   4    0.37    0.46
 -15   1  -4    0.31    0.34
 -17  -1  -4    6.09    0.56
  17  -1   4    7.37    0.60
 -17  -1  -4    7.36    0.89
  17  -1   4    6.79    0.79
 -17  -1  -4    7.52    0.86
 -17   1  -4    6.27    0.62
 -17   1  -4    7.74    0.86
 -17   1  -4    8.46    0.94
  17   1   4    6.75    0.75
 -19  -1  -4    4.20    0.81
  19  -1   4    4.15    0.75
 -19  -1  -4    4.11    0.81
  19  -1   4    4.13    0.51
 -19   1  -4    4.18    0.55
 -19   1  -4    4.65    0.82
  19   1   4    4.06    0.70
 -19   1  -4    3.90    0.79
 -21  -1  -4    0.43    0.73
  21  -1   4   -0.06    0.63
 -21  -1  -4    0.61    0.67
  21   1   4    0.35    0.58
 -21   1  -4   -0.18    0.63
 -21   1  -4    1.18    0.74
  23  -1   4    0.62    0.70
 -23  -1  -4   -0.26    0.65
 -23  -1  -4    0.05    0.76
 -23   1  -4    0.38    0.76
  23   1   4    0.35    0.58
  25  -1   4    0.83    0.74
 -25  -1  -4    0.71    0.75
 -25  -1  -4    0.24    0.85
 -25   1  -4    1.87    0.89
  27  -1   4    5.47    0.97
 -27  -1  -4    2.12    0.98
 -27  -1  -4    1.27    0.81
 -27   1  -4    0.81    0.92
  29  -1   4    5.79    1.04
 -29  -1  -4    5.63    1.17
 -29   1  -4    4.24    1.14
 -31  -1  -4    0.43    1.03
  31  -1   4    1.69    0.81
 -31   1  -4    1.03    1.09
  30  -2  -4    2.33    0.99
 -30  -2   4    1.67    1.05
 -30   2   4    1.33    0.97
 -28  -2   4   10.34    1.34
  28  -2  -4   13.27    1.42
 -28   2   4    9.81    1.24
 -26  -2   4    4.13    1.03
 -26  -2   4    3.19    0.94
  26  -2  -4    3.16    1.00
 -26   2   4    4.22    1.00
 -26   2   4    1.66    0.89
 -24  -2   4   -0.40    0.80
 -24  -2   4    0.46    0.78
  24  -2  -4   -0.97    0.77
 -24   2   4    0.33    0.77
 -24   2   4    0.46    0.75
 -22  -2   4    4.36    0.90
 -22  -2   4    4.68    0.90
  22  -2  -4    5.30    0.94
 -22   2   4    5.30    0.94
 -22   2   4    3.94    0.84
  22   2  -4    5.49    0.86
 -20  -2   4   25.90    1.58
  20  -2  -4   27.97    1.65
 -20  -2   4   25.68    1.70
 -20   2   4   29.38    1.59
  20   2  -4   28.16    1.58
 -20   2   4   27.83    1.72
  18  -2  -4   46.84    2.08
 -18  -2   4   47.44    2.07
 -18  -2   4   46.91    2.05
 -18  -2   4   42.12    2.27
  18   2  -4   45.14    2.03
 -18   2   4   50.04    2.07
 -18   2   4   47.73    2.28
  16  -2  -4    1.91    0.63
 -16  -2   4    2.38    0.67
 -16  -2   4    3.35    0.62
 -16   2   4    2.16    0.56
  16   2  -4    2.56    0.60
 -16   2   4    1.95    0.51
  14  -2  -4    1.58    0.56
 -14  -2   4    1.39    0.53
 -14  -2   4    1.02    0.59
  14   2  -4    0.87    0.49
 -14   2   4    1.63    0.53
 -14   2   4    1.46    0.48
 -14   2   4    2.51    0.54
  12  -2  -4    3.05    0.59
 -12  -2   4    4.40    0.60
  12  -2  -4    3.95    0.68
 -12  -2   4    4.82    0.70
 -12   2   4    3.44    0.58
 -12   2   4    3.14    0.51
 -12   2   4    2.99    0.59
  12   2  -4    3.83    0.53
  10  -2  -4   11.33    0.84
  10  -2  -4    9.94    0.87
 -10  -2   4    9.97    0.91
  10  -2  -4    9.42    0.77
 -10  -2   4    9.37    0.86
 -10   2   4   11.25    0.82
 -10   2   4   10.18    0.86
  10   2  -4    9.41    0.82
 -10   2   4   11.60    0.94
   8  -2  -4    6.89    0.61
   8  -2  -4    6.21    0.62
  -8  -2   4    9.40    0.78
  -8   2   4    5.97    0.54
  -8   2   4    6.21    0.62
   8   2  -4    7.59    0.70
  -8   2   4    6.64    0.67
   6  -2  -4   29.05    1.23
   6  -2  -4   26.65    1.25
  -6  -2   4   30.11    1.23
  -6   2   4   28.51    1.28
  -6   2   4   27.80    1.18
   6   2  -4   29.84    1.20
  -4  -2   4   14.98    0.87
   4  -2  -4   15.29    0.84
   4  -2  -4   17.22    0.87
   4   2  -4   14.24    0.82
  -4   2   4   14.81    0.77
   2  -2  -4   68.04    2.47
   2  -2  -4   74.36    2.46
  -2  -2   4   73.07    2.46
  -2   2   4   71.65    2.72
   2   2  -4   71.12    2.45
  -2   2   4   71.56    2.41
   0  -2   4   15.10    0.84
   0  -2  -4   14.56    0.70
   0  -2  -4   15.92    0.80
   0   2  -4   15.14    0.80
   0   2   4   15.08    0.75
   0   2   4   15.15    0.73
  -2  -2  -4  319.29    9.90
   2  -2   4  306.76    9.92
  -2  -2  -4  313.01    9.99
  -2   2  -4  321.12    9.93
  -2   2  -4  317.15    9.93
   2   2   4  312.99   10.53
   2   2   4  301.21    9.86
  -4  -2  -4   34.62    1.34
   4  -2   4   34.42    1.37
  -4   2  -4   34.54    1.35
   4   2   4   35.39    1.37
  -4   2  -4   33.01    1.40
   4   2   4   33.36    1.29
  -6  -2  -4   61.58    2.26
   6  -2   4   63.55    2.30
  -6  -2  -4   63.97    2.56
   6  -2   4   65.77    2.60
  -6  -2  -4   66.55    2.27
  -6   2  -4   66.49    2.40
  -6   2  -4   64.29    2.30
   6   2   4   63.29    2.33
   6   2   4   61.83    2.20
  -6   2  -4   65.04    2.31
  -8  -2  -4    0.12    0.38
   8  -2   4    0.47    0.38
  -8  -2  -4    0.14    0.40
  -8   2  -4    0.38    0.33
   8   2   4    0.49    0.26
   8   2   4    0.58    0.30
  -8   2  -4    0.40    0.41
 -10  -2  -4   59.78    2.49
 -10  -2  -4   61.31    2.23
  10  -2   4   57.35    2.23
 -10   2  -4   59.01    2.28
  10   2   4   57.71    2.14
 -10   2  -4   59.07    2.28
  12  -2   4   35.23    1.61
 -12  -2  -4   38.76    1.63
  12  -2   4   36.14    1.48
 -12  -2  -4   37.31    1.77
 -12   2  -4   35.03    1.55
 -12   2  -4   35.04    1.69
  12   2   4   33.11    1.49
  14  -2   4   42.66    1.72
  14  -2   4   43.85    1.86
 -14  -2  -4   45.11    1.92
 -14  -2  -4   42.30    2.07
 -14   2  -4   45.64    1.92
 -14   2  -4   41.54    1.81
  14   2   4   42.96    1.78
 -16  -2  -4    9.09    0.98
 -16  -2  -4   11.77    0.94
  16  -2   4    9.64    0.88
  16  -2   4    7.88    0.76
 -16   2  -4    8.37    0.77
  16   2   4    9.66    0.80
 -16   2  -4   11.17    0.95
 -18  -2  -4    4.10    0.83
  18  -2   4    6.88    0.65
 -18  -2  -4    5.55    0.81
  18  -2   4    6.32    0.81
  18   2   4    4.99    0.66
 -18   2  -4    5.87    0.83
 -18   2  -4    5.24    0.65
  20  -2   4    8.95    0.76
 -20  -2  -4    8.72    0.99
 -20  -2  -4    6.70    0.98
  20  -2   4    7.02    0.92
 -20   2  -4    7.15    0.76
 -20   2  -4    7.82    0.98
  22  -2   4   29.91    1.69
 -22  -2  -4   27.26    1.84
 -22  -2  -4   26.68    1.70
 -22   2  -4   28.12    1.74
 -24  -2  -4   11.93    1.25
  24  -2   4   10.39    1.19
 -24  -2  -4   12.19    1.34
 -24   2  -4   12.42    1.28
  26  -2   4   12.42    1.26
 -26  -2  -4   11.05    1.36
 -26  -2  -4    8.83    1.26
 -26   2  -4   12.10    1.31
  28  -2   4    0.29    0.83
 -28  -2  -4   -0.50    0.89
 -28   2  -4   -0.70    0.84
 -30  -2  -4   -0.53    0.91
  30  -2   4   -0.96    0.76
 -30   2  -4    1.02    1.03
 -29  -3   4    1.80    1.04
  29  -3  -4    0.88    1.02
  27  -3  -4    9.54    1.29
 -27  -3   4    7.00    1.19
 -25  -3   4   16.47    1.51
  25  -3  -4   21.23    1.65
 -25  -3   4   15.68    1.58
 -25   3   4   17.94    1.62
 -23  -3   4   29.66    1.98
  23  -3  -4   29.32    1.83
 -23  -3   4   29.31    1.79
 -23   3   4   32.10    1.79
 -23   3   4   31.06    1.96
  21  -3  -4   12.90    1.20
 -21  -3   4   12.36    1.29
 -21  -3   4    9.68    1.07
 -21   3   4   14.06    1.34
 -21   3   4   14.69    1.25
 -19  -3   4   -0.21    0.62
 -19  -3   4   -0.40    0.69
  19  -3  -4    0.65    0.68
 -19   3   4    1.10    0.70
 -19   3   4    1.10    0.60
 -17  -3   4    4.57    0.73
 -17  -3   4    4.73    0.84
  17  -3  -4    6.38    0.82
  17  -3  -4    5.69    0.85
 -17   3   4    6.24    0.93
 -17   3   4    4.74    0.70
  15  -3  -4    5.82    0.76
 -15  -3   4    4.03    0.67
  15  -3  -4    5.81    0.77
 -15  -3   4    5.21    0.80
 -15   3   4    5.24    0.63
 -15   3   4    4.15    0.80
  15   3  -4    4.31    0.63
  13  -3  -4    0.62    0.56
 -13  -3   4    0.08    0.54
  13  -3  -4    0.62    0.51
 -13  -3   4   -0.17    0.47
 -13   3   4    0.57    0.45
  13   3  -4    0.59    0.47
 -13   3   4    0.48    0.38
  11  -3  -4    0.31    0.48
  11  -3  -4   -0.05    0.52
 -11  -3   4    0.35    0.46
 -11   3   4   -0.01    0.47
 -11   3   4    0.52    0.35
 -11   3   4    0.09    0.37
 -11   3   4    0.08    0.41
  11   3  -4    0.08    0.42
   9  -3  -4    3.36    0.55
   9  -3  -4    3.70    0.58
   9  -3  -4    3.79    0.62
  -9  -3   4    3.23    0.54
   9   3  -4    2.93    0.36
   9   3  -4    2.90    0.46
  -9   3   4    3.94    0.43
  -9   3   4    3.47    0.59
   7  -3  -4    4.60    0.55
  -7  -3   4    3.78    0.50
   7  -3  -4    4.33    0.58
   7  -3  -4    6.26    0.61
   7   3  -4    3.45    0.46
  -7   3   4    3.64    0.43
   7   3  -4    4.03    0.44
  -7   3   4    3.95    0.58
  -7   3   4    4.12    0.44
  -5  -3   4   83.01    2.74
   5  -3  -4   73.32    2.81
   5  -3  -4   82.29    2.72
   5   3  -4   77.42    2.67
  -5   3   4   76.00    2.64
  -5   3   4   78.97    3.12
   5   3  -4   80.22    2.80
  -3  -3   4  155.15    4.98
   3  -3  -4  159.56    4.97
   3  -3  -4  147.16    5.09
  -3   3   4  146.73    5.63
   3   3  -4  153.57    4.95
   3   3  -4  155.69    5.20
  -3   3   4  152.88    4.90
  -1  -3   4   38.01    1.45
   1  -3  -4   34.88    1.44
   1  -3  -4   40.73    1.43
  -1   3   4   39.38    1.65
   1   3  -4   34.97    1.51
   1   3  -4   36.15    1.40
  -1  -3  -4   29.43    1.11
  -1  -3  -4   27.15    1.09
   1  -3   4   26.96    1.17
  -1   3  -4   26.65    1.24
   1   3   4   26.46    1.29
  -1   3  -4   28.16    1.24
  -1   3  -4   24.89    1.16
  -3  -3  -4    2.45    0.36
   3  -3   4    3.36    0.44
  -3  -3  -4    2.55    0.30
  -3   3  -4    2.61    0.41
  -3   3  -4    2.64    0.46
  -3   3  -4    3.45    0.43
   3   3   4    2.04    0.41
   5  -3   4  109.55    3.58
  -5  -3  -4  100.80    4.01
  -5  -3  -4  105.55    3.51
  -5   3  -4  107.52    3.56
  -5   3  -4  108.06    3.78
   5   3   4  104.83    3.79
  -5   3  -4  107.29    3.77
   7  -3   4  144.15    4.75
  -7  -3  -4  145.20    4.70
  -7  -3  -4  142.74    5.38
   7  -3   4  139.54    5.43
   7   3   4  144.20    5.01
  -7   3  -4  141.71    4.97
  -7   3  -4  144.59    4.73
  -7   3  -4  141.29    4.98
  -9  -3  -4   35.14    1.58
  -9  -3  -4   34.61    1.45
   9  -3   4   32.12    1.48
  -9   3  -4   30.52    1.49
  -9   3  -4   32.78    1.50
   9   3   4   33.16    1.30
   9   3   4   34.82    1.48
 -11  -3  -4   -0.21    0.48
 -11  -3  -4   -0.44    0.46
  11  -3   4   -0.36    0.44
 -11   3  -4    0.17    0.37
 -11   3  -4   -0.28    0.46
  11   3   4    0.33    0.32
 -13  -3  -4    0.29    0.51
 -13  -3  -4    0.75    0.52
  13  -3   4   -0.14    0.39
  13  -3   4   -0.49    0.46
 -13   3  -4    0.07    0.38
 -13   3  -4   -0.40    0.46
  15  -3   4    0.95    0.54
  15  -3   4    1.16    0.46
 -15  -3  -4    1.13    0.60
 -15  -3  -4    1.52    0.58
 -15   3  -4    1.42    0.56
 -15   3  -4    1.69    0.49
 -17  -3  -4    6.55    0.83
 -17  -3  -4    6.39    0.91
  17  -3   4    5.16    0.79
  17  -3   4    6.12    0.69
 -17   3  -4    7.12    0.84
  17   3   4    6.50    0.74
 -17   3  -4    5.65    0.71
 -19  -3  -4   15.10    1.31
  19  -3   4   14.03    1.16
 -19  -3  -4   13.45    1.31
  19  -3   4   13.78    1.00
 -19   3  -4   16.21    1.22
 -19   3  -4   13.20    1.03
 -21  -3  -4   18.42    1.55
  21  -3   4   20.52    1.22
 -21  -3  -4   18.63    1.46
  21  -3   4   16.76    1.40
 -21   3  -4   21.48    1.50
 -21   3  -4   19.84    1.27
 -23  -3  -4   -0.43    0.71
  23  -3   4   -0.89    0.70
 -23  -3  -4    0.01    0.75
 -23   3  -4    0.01    0.70
  25  -3   4   12.00    1.33
 -25  -3  -4   14.15    1.37
 -25  -3  -4   13.56    1.46
 -25   3  -4   14.03    1.32
  27  -3   4   12.52    1.34
 -27  -3  -4   12.24    1.34
 -27   3  -4   12.01    1.33
  29  -3   4    5.75    1.14
 -29  -3  -4    6.09    1.11
  28  -4  -4   -1.42    0.93
 -28  -4   4   -0.03    0.90
 -26  -4   4    0.09    0.84
  26  -4  -4    0.51    0.93
 -24  -4   4    0.53    0.85
 -24  -4   4   -0.70    0.74
  24  -4  -4    1.20    0.92
 -24   4   4    0.74    0.87
 -22  -4   4    0.41    0.74
 -22  -4   4    0.02    0.80
  22  -4  -4    0.17    0.80
 -22   4   4   -0.28    0.80
  20  -4  -4    0.78    0.75
  20  -4  -4    0.76    0.76
 -20  -4   4    0.77    0.80
 -20  -4   4    0.34    0.71
 -20   4   4    0.31    0.75
 -18  -4   4    2.12    0.78
  18  -4  -4    1.12    0.73
  18  -4  -4    1.69    0.72
 -18  -4   4    1.20    0.67
 -18   4   4    2.18    0.80
  16  -4  -4    4.35    0.79
 -16  -4   4    2.18    0.76
  16  -4  -4    2.97    0.72
 -16  -4   4    2.25    0.66
 -16   4   4    2.87    0.79
 -14  -4   4    0.21    0.59
 -14  -4   4    0.43    0.54
  14  -4  -4    0.47    0.58
  14  -4  -4   -0.35    0.60
 -14   4   4    0.04    0.45
 -14   4   4    0.05    0.60
  12  -4  -4    0.21    0.51
 -12  -4   4    0.35    0.48
 -12  -4   4    1.60    0.62
  12  -4  -4    1.15    0.60
 -12   4   4    1.20    0.48
 -12   4   4    0.91    0.62
  10  -4  -4    3.25    0.67
 -10  -4   4    3.64    0.58
  10  -4  -4    1.81    0.53
 -10   4   4    2.61    0.57
 -10   4   4    1.60    0.66
   8  -4  -4   -0.13    0.45
   8  -4  -4    0.30    0.51
  -8  -4   4   -0.31    0.37
   8   4  -4    0.36    0.30
  -8   4   4    0.06    0.45
  -6  -4   4    5.26    0.57
   6  -4  -4    4.02    0.54
   6  -4  -4    4.55    0.65
   6  -4  -4    4.04    0.54
  -6   4   4    4.56    0.64
  -6   4   4    3.56    0.62
   6   4  -4    4.44    0.48
   4  -4  -4    5.87    0.65
   4  -4  -4    6.51    0.58
  -4  -4   4    6.96    0.60
   4  -4  -4    6.05    0.58
  -4   4   4    6.66    0.72
   4   4  -4    7.84    0.63
   4   4  -4    6.91    0.51
   2  -4  -4    0.55    0.38
  -2  -4   4    0.57    0.39
   2  -4  -4   -0.04    0.39
   2   4  -4    0.87    0.40
  -2   4   4    0.13    0.41
   2   4  -4    0.49    0.35
   0  -4  -4    5.28    0.46
   0  -4   4    4.07    0.49
   0  -4  -4    4.29    0.48
   0   4  -4    3.95    0.56
   0   4   4    4.31    0.53
   0   4  -4    4.56    0.44
   0   4  -4    4.25    0.57
   0   4   4    3.80    0.60
  -2  -4  -4   24.86    1.01
   2  -4   4   23.06    1.13
  -2  -4  -4   26.42    1.09
  -2   4  -4   23.87    1.07
  -2   4  -4   25.10    1.22
  -2   4  -4   24.38    1.28
   2   4   4   25.09    1.36
   2   4   4   22.46    1.19
  -4  -4  -4    3.44    0.41
   4  -4   4    4.00    0.52
  -4  -4  -4    3.34    0.40
   4   4   4    3.18    0.53
  -4   4  -4    2.91    0.52
  -4   4  -4    2.81    0.53
  -4   4  -4    3.67    0.44
   4   4   4    3.60    0.44
  -6  -4  -4    1.25    0.30
   6  -4   4    0.83    0.45
  -6  -4  -4    0.73    0.39
  -6  -4  -4    0.41    0.36
  -6   4  -4    0.41    0.39
  -6   4  -4    1.15    0.45
   6   4   4    0.30    0.42
  -6   4  -4    1.14    0.44
   8  -4   4    4.56    0.61
  -8  -4  -4    4.50    0.57
  -8  -4  -4    5.49    0.55
  -8   4  -4    4.19    0.54
  -8   4  -4    4.34    0.59
   8   4   4    5.63    0.62
  -8   4  -4    4.51    0.61
 -10  -4  -4    0.14    0.47
  10  -4   4    0.53    0.47
 -10  -4  -4    0.83    0.47
 -10   4  -4    0.34    0.44
 -10   4  -4    0.30    0.43
  10   4   4   -0.22    0.37
  12  -4   4   47.82    2.01
  12  -4   4   46.41    1.99
 -12  -4  -4   48.80    2.18
 -12  -4  -4   48.72    1.98
 -12   4  -4   48.44    1.97
 -12   4  -4   49.23    2.08
  12   4   4   46.04    2.03
  12   4   4   48.71    2.28
  14  -4   4   25.25    1.34
 -14  -4  -4   24.51    1.49
  14  -4   4   28.38    1.42
 -14  -4  -4   25.05    1.43
 -14   4  -4   25.01    1.39
  14   4   4   23.82    1.57
 -14   4  -4   25.20    1.41
  14   4   4   25.86    1.38
  16  -4   4   -0.04    0.46
 -16  -4  -4   -0.07    0.60
 -16  -4  -4   -0.14    0.59
  16  -4   4   -0.03    0.57
 -16   4  -4   -0.16    0.52
 -16   4  -4    0.81    0.49
  16   4   4    0.59    0.58
 -18  -4  -4    0.41    0.66
  18  -4   4   -0.18    0.49
 -18  -4  -4   -0.45    0.64
  18  -4   4   -0.61    0.60
 -18   4  -4    0.48    0.57
 -18   4  -4    0.07    0.47
 -20  -4  -4    4.29    0.94
  20  -4   4    5.50    0.76
 -20  -4  -4    3.91    0.89
  20  -4   4    4.79    0.89
 -22  -4  -4    1.34    0.82
  22  -4   4    0.14    0.77
  22  -4   4    1.51    0.58
 -22  -4  -4   -0.19    0.79
 -24  -4  -4    1.24    0.86
  24  -4   4    0.94    0.84
  26  -4   4    2.16    0.94
 -26  -4  -4    2.75    0.95
 -28  -4  -4    0.68    0.91
  28  -4   4    0.58    0.90
  27  -5  -4    2.49    1.01
 -27  -5   4    4.19    0.99
  25  -5  -4   18.56    1.64
  23  -5  -4   20.66    1.64
 -21  -5   4    3.46    0.97
  21  -5  -4    1.76    0.85
  21  -5  -4    1.57    0.86
 -21  -5   4    2.14    0.80
 -21   5   4    2.54    0.98
  19  -5  -4   -0.24    0.69
 -19  -5   4    0.35    0.78
  19  -5  -4    0.16    0.75
 -19  -5   4    1.63    0.73
 -19   5   4    0.05    0.77
 -17  -5   4   -0.02    0.62
 -17  -5   4    0.06    0.72
  17  -5  -4    0.33    0.68
  17  -5  -4   -0.09    0.69
 -17   5   4   -0.39    0.71
 -15  -5   4   13.37    1.18
 -15  -5   4   13.45    1.24
  15  -5  -4   17.49    1.24
  15  -5  -4   15.84    1.26
 -15   5   4   16.23    1.42
 -15   5   4   17.84    1.29
  13  -5  -4    4.01    0.79
  13  -5  -4    2.87    0.69
 -13  -5   4    3.76    0.74
 -13  -5   4    2.70    0.65
 -13   5   4    3.19    0.67
 -13   5   4    3.55    0.83
  11  -5  -4   17.47    1.13
 -11  -5   4   18.04    1.12
  11  -5  -4   17.18    1.23
 -11   5   4   17.58    1.34
 -11   5   4   17.40    1.32
  -9  -5   4    2.90    0.57
   9  -5  -4    3.44    0.60
   9  -5  -4    3.43    0.69
  -9   5   4    3.18    0.66
  -9   5   4    4.31    0.78
   9   5  -4    2.58    0.41
  -7  -5   4   22.91    1.14
   7  -5  -4   20.87    1.25
   7  -5  -4   21.62    1.13
  -7   5   4   20.28    1.41
  -7   5   4   20.90    1.40
   7   5  -4   20.09    1.02
  -5  -5   4   13.30    0.90
   5  -5  -4   12.38    0.98
   5  -5  -4   12.44    0.85
  -5   5   4   10.89    1.10
  -5   5   4   11.48    1.17
   5   5  -4   13.22    0.82
  -3  -5   4   47.38    1.81
   3  -5  -4   44.06    1.94
   3  -5  -4   50.53    1.77
  -3   5   4   46.90    2.17
  -3   5   4   47.52    2.26
   3   5  -4   48.40    1.96
   1  -5  -4   56.03    2.22
  -1  -5   4   59.33    2.12
  -1   5   4   57.43    2.52
  -1   5   4   57.69    2.50
   1   5  -4   61.27    2.35
   1   5  -4   58.72    2.48
  -1   5   4   58.98    2.64
  -1  -5  -4   14.35    0.91
   1  -5   4   14.42    0.90
  -1   5  -4   15.21    1.16
   1   5   4   15.11    1.29
   1   5   4   13.91    1.03
  -1   5  -4   15.51    1.00
   1   5   4   14.58    1.19
   3  -5   4    1.61    0.48
  -3  -5  -4    1.31    0.41
   3   5   4    2.05    0.47
  -3   5  -4    1.68    0.56
   3   5   4    2.16    0.65
  -3   5  -4    1.49    0.52
   3   5   4    1.53    0.53
   5  -5   4   60.98    2.24
  -5  -5  -4   60.20    2.20
  -5   5  -4   59.98    2.46
   5   5   4   63.02    2.74
   5   5   4   59.55    2.51
  -5   5  -4   58.68    2.48
   5   5   4   59.20    2.38
   7  -5   4   53.77    2.11
  -7  -5  -4   52.67    2.23
  -7  -5  -4   57.96    2.02
  -7  -5  -4   55.03    1.99
  -7   5  -4   51.41    2.28
   7   5   4   56.48    2.59
  -7   5  -4   54.39    2.34
   7   5   4   58.83    2.39
  -9  -5  -4   25.07    1.27
  -9  -5  -4   24.96    1.20
   9  -5   4   23.74    1.30
  -9   5  -4   25.73    1.36
  -9   5  -4   23.48    1.43
   9   5   4   23.85    1.62
   9   5   4   26.05    1.44
  11  -5   4    0.42    0.55
 -11  -5  -4    1.19    0.54
 -11  -5  -4    1.01    0.53
  11   5   4    1.50    0.66
  11   5   4    0.81    0.50
 -11   5  -4    0.19    0.47
  13  -5   4    1.24    0.59
 -13  -5  -4    0.43    0.54
  13  -5   4   -0.50    0.52
 -13  -5  -4    0.13    0.56
  13   5   4   -0.02    0.65
  13   5   4    0.67    0.51
 -13   5  -4   -0.04    0.50
 -15  -5  -4    4.86    0.74
  15  -5   4    3.51    0.69
 -15  -5  -4    2.88    0.74
  15  -5   4    3.53    0.71
  15   5   4    3.48    0.78
  15   5   4    3.90    0.67
 -17  -5  -4    0.92    0.73
  17  -5   4    2.36    0.65
 -17  -5  -4    2.46    0.76
  17  -5   4    1.53    0.71
  17   5   4    2.55    0.74
  17   5   4    3.11    0.66
 -19  -5  -4   28.49    1.68
  19  -5   4   27.55    1.54
 -19  -5  -4   27.31    1.81
  19  -5   4   27.86    1.65
 -21  -5  -4    4.68    0.98
  21  -5   4    6.09    0.84
  21  -5   4    6.66    1.01
 -21  -5  -4    5.48    0.98
  23  -5   4    4.12    0.98
 -23  -5  -4    3.04    0.93
  23  -5   4    1.51    0.63
 -25  -5  -4    2.69    0.96
  25  -5   4    0.88    0.90
  27  -5   4    7.98    1.19
 -27  -5  -4    8.26    1.28
 -24  -6   4   -1.05    0.84
  24  -6  -4    0.42    0.93
  22  -6  -4    2.47    0.97
 -22  -6   4    2.41    0.90
  20  -6  -4    8.31    1.13
  20  -6  -4    7.58    1.11
 -20  -6   4    7.95    1.03
 -18  -6   4    0.18    0.75
  18  -6  -4   -0.59    0.78
 -18  -6   4    0.87    0.74
  18  -6  -4    0.16    0.77
 -18   6   4   -0.45    0.75
  16  -6  -4    4.46    0.86
  16  -6  -4    3.24    0.90
 -16  -6   4    2.61    0.85
 -16  -6   4    2.10    0.73
 -16   6   4    2.09    0.81
 -14  -6   4    0.42    0.70
 -14  -6   4    1.23    0.60
  14  -6  -4    0.24    0.69
  14  -6  -4    1.57    0.76
 -14   6   4    1.46    0.64
 -14   6   4    1.09    0.71
 -12  -6   4    7.15    0.81
  12  -6  -4    8.12    0.88
  12  -6  -4    7.27    0.96
 -12   6   4    9.07    1.02
 -12   6   4    8.10    1.07
  10  -6  -4   -0.37    0.57
  10  -6  -4    0.37    0.66
 -10  -6   4    0.88    0.58
 -10   6   4   -0.13    0.65
 -10   6   4   -0.83    0.59
   8  -6  -4    0.62    0.54
   8  -6  -4    0.68    0.63
  -8  -6   4    0.71    0.53
  -8   6   4   -0.16    0.61
  -8   6   4    0.79    0.66
   6  -6  -4   38.18    1.81
   6  -6  -4   37.46    1.56
  -6  -6   4   39.97    1.60
  -6   6   4   40.65    2.03
   6   6  -4   35.14    1.62
  -6   6   4   35.12    2.01
   4  -6  -4    5.53    0.77
  -4  -6   4    5.01    0.62
  -4   6   4    5.07    0.87
   4   6  -4    6.97    0.91
  -4   6   4    5.58    0.82
   4   6  -4    6.37    0.68
  -2  -6   4    0.88    0.46
   2  -6  -4    0.44    0.53
   2   6  -4    1.24    0.63
  -2   6   4    1.02    0.57
  -2   6   4    1.11    0.69
   2   6  -4    1.15    0.48
  -2   6   4    0.84    0.67
   0  -6   4    9.03    0.79
   0  -6  -4    8.18    0.78
   0   6  -4    8.86    0.82
   0   6  -4    7.45    0.90
   0   6   4   10.93    1.02
   0   6   4    9.24    0.88
   0   6   4    8.15    1.00
  -2  -6  -4   48.86    1.99
   2  -6   4   48.95    1.88
  -2   6  -4   50.72    2.26
   2   6   4   51.07    2.47
   2   6   4   48.90    2.16
   2   6   4   45.04    2.27
  -2   6  -4   49.17    2.15
  -4  -6  -4   10.06    0.81
   4  -6   4   10.88    0.89
   4   6   4   10.70    1.01
   4   6   4   10.50    1.12
  -4   6  -4    9.38    0.96
  -4   6  -4    9.46    0.91
   4   6   4   11.25    0.84
  -6  -6  -4   -0.11    0.40
   6  -6   4   -0.41    0.50
   6   6   4    0.72    0.66
   6   6   4   -0.08    0.54
  -6   6  -4    0.44    0.47
  -6   6  -4   -0.24    0.57
   8  -6   4   13.05    1.04
  -8   6  -4   13.76    1.06
  -8   6  -4   13.78    1.25
   8   6   4   11.57    1.23
   8   6   4   14.25    1.23
  10  -6   4   18.70    1.23
 -10  -6  -4   18.54    1.12
  10   6   4   21.23    1.67
 -10   6  -4   19.76    1.26
  10   6   4   18.16    1.38
  12  -6   4    0.03    0.57
 -12  -6  -4    0.19    0.53
 -12  -6  -4    0.09    0.50
  12  -6   4    0.25    0.61
  12   6   4   -0.18    0.64
  12   6   4   -0.61    0.51
 -14  -6  -4   -0.10    0.58
  14  -6   4   -0.49    0.62
 -14  -6  -4   -0.21    0.58
  14  -6   4   -0.87    0.53
  14   6   4    0.13    0.54
  14   6   4    0.37    0.74
  16  -6   4    1.26    0.72
 -16  -6  -4    1.63    0.72
  16  -6   4    0.93    0.64
 -16  -6  -4    1.62    0.70
  16   6   4    1.60    0.82
  16   6   4    3.03    0.67
 -18  -6  -4    1.23    0.74
  18  -6   4    1.70    0.80
 -18  -6  -4    0.79    0.77
  18  -6   4    1.94    0.68
  18   6   4    2.57    0.86
  18   6   4    1.71    0.64
  20  -6   4    1.65    0.71
 -20  -6  -4    0.86    0.78
  20  -6   4    1.51    0.79
  22  -6   4    1.92    0.89
  22  -6   4    1.29    0.66
 -22  -6  -4    2.89    0.91
  24  -6   4    6.08    1.07
 -24  -6  -4    5.84    1.08
  23  -7  -4   -0.25    0.92
 -23  -7   4    1.96    0.80
  21  -7  -4    3.34    1.02
  19  -7  -4   -0.06    0.87
 -19  -7   4    4.56    0.69
  17  -7  -4   14.87    1.37
  17  -7  -4   14.05    1.39
 -15  -7   4    1.07    0.76
 -15  -7   4    0.61    0.70
  15  -7  -4   -0.32    0.77
  15  -7  -4   -0.03    0.76
 -15   7   4   -0.12    0.67
 -15   7   4   -0.64    0.62
 -13  -7   4    3.52    0.82
  13  -7  -4    4.48    0.95
  13  -7  -4    2.91    0.80
 -13  -7   4    3.01    0.74
 -13   7   4    4.92    1.00
 -13   7   4    4.66    0.87
 -11  -7   4    2.48    0.69
  11  -7  -4    1.96    0.72
  11  -7  -4    2.50    0.82
 -11   7   4    2.65    0.81
 -11   7   4    0.92    0.75
  -9  -7   4    0.34    0.60
   9  -7  -4    0.82    0.72
   9  -7  -4    0.00    0.60
  -9   7   4    0.44    0.68
  -9   7   4    0.61    0.70
   9   7  -4    0.41    0.79
   7  -7  -4    1.77    0.58
  -7  -7   4    0.44    0.55
   7  -7  -4   -0.75    0.63
  -7   7   4    0.33    0.65
  -7   7   4   -0.76    0.66
   7   7  -4    0.51    0.75
   5  -7  -4    2.63    0.74
  -5  -7   4    2.32    0.58
  -5   7   4    1.41    0.69
  -5   7   4    0.55    0.71
   5   7  -4    1.86    0.83
   3  -7  -4    1.43    0.63
  -3  -7   4    1.30    0.52
   3   7  -4    0.47    0.49
  -3   7   4    0.15    0.68
   3   7  -4    0.75    0.70
  -3   7   4    0.46    0.60
   1  -7  -4   15.59    1.17
  -1  -7   4   17.65    1.03
  -1   7   4   18.13    1.29
   1   7  -4   17.05    1.16
  -1   7   4   17.67    1.55
   1   7  -4   19.20    1.49
  -1   7   4   18.89    1.53
   1  -7   4   -0.07    0.50
  -1  -7  -4   -0.13    0.50
   1   7   4    0.22    0.65
   1   7   4    1.16    0.72
  -1   7  -4    0.87    0.69
  -1   7  -4   -0.55    0.46
  -3  -7  -4    1.42    0.54
   3  -7   4    2.67    0.58
   3   7   4    1.86    0.76
  -3   7  -4    1.15    0.58
  -3   7  -4    2.52    0.76
   3   7   4    1.71    0.82
  -5  -7  -4    0.91    0.48
   5  -7   4   -0.01    0.54
   5   7   4    0.69    0.79
  -5   7  -4    0.74    0.68
   5   7   4    0.53    0.68
   7  -7   4    9.49    0.88
  -7   7  -4    9.35    1.09
   7   7   4    9.00    1.06
   7   7   4    9.34    1.25
   9  -7   4   15.69    1.19
  -9   7  -4   14.77    1.35
   9   7   4   17.12    1.34
   9   7   4   19.26    1.75
  11  -7   4    1.49    0.68
  11  -7   4    0.53    0.67
  11   7   4   -0.17    0.59
  11   7   4   -0.59    0.76
 -13  -7  -4   11.13    1.03
  13  -7   4   13.02    1.16
  13  -7   4   11.08    1.13
  13   7   4   11.10    1.15
  13   7   4   10.69    1.31
  15  -7   4    1.20    0.71
  15  -7   4    1.74    0.79
 -15  -7  -4    1.43    0.68
  15   7   4    1.24    0.67
  15   7   4    1.77    0.89
  17  -7   4   11.09    1.18
  17  -7   4    9.85    1.08
  17   7   4   10.34    1.13
  17   7   4    8.69    1.25
 -19  -7  -4   -0.32    0.74
  19  -7   4   -0.19    0.80
 -21  -7  -4    0.07    0.81
  21  -7   4   -0.80    0.78
  18  -8  -4    2.96    0.95
  16  -8  -4    1.93    0.89
  16   8  -4    2.83    1.03
  14  -8  -4    1.15    0.82
 -14   8   4    0.30    0.75
  14   8  -4    3.05    1.02
  12  -8  -4    0.52    0.82
  12  -8  -4   -0.16    0.69
 -12   8   4   -1.43    0.68
  12   8  -4    0.78    0.94
  10  -8  -4    2.18    0.89
 -10   8   4    2.72    0.91
  10   8  -4    4.92    1.13
   8  -8  -4    7.21    1.06
   8   8  -4    7.11    1.24
  -8   8   4    5.77    1.05
   6  -8  -4    1.99    0.81
   6   8  -4    2.41    0.95
  -6   8   4    1.50    0.88
   4  -8  -4   -0.23    0.71
   4   8  -4    0.88    0.87
  -4   8   4   -0.15    0.79
   2  -8  -4    0.53    0.71
  -2   8   4    0.27    0.84
  -2   8   4    0.46    0.77
   2   8  -4    0.47    0.82
   0  -8  -4   38.02    1.83
   0   8  -4   34.00    2.07
   0   8   4   33.44    2.24
   0   8   4   39.33    2.19
  -2  -8  -4   16.76    1.18
   2  -8   4   15.23    1.04
   2   8   4   16.19    1.55
   2   8   4   16.13    1.45
  -2   8  -4   12.42    1.32
   4  -8   4   16.30    1.08
  -4   8  -4   14.89    1.40
   4   8   4   19.69    1.56
   4   8   4   14.26    1.53
   6  -8   4    4.83    0.75
   6   8   4    2.65    0.97
   6   8   4    4.60    0.90
  -6   8  -4    2.97    0.92
   8  -8   4    1.84    0.71
   8   8   4    0.96    0.72
  -8   8  -4    2.27    0.89
   8   8   4    1.19    0.89
  10  -8   4    2.68    0.81
  10  -8   4    3.16    0.75
  10   8   4    3.94    1.07
  10   8   4    4.97    0.91
  12  -8   4    1.26    0.77
  12  -8   4    0.44    0.73
  12   8   4    1.52    0.71
  12   8   4    1.52    0.97
  14  -8   4    4.14    0.88
  14   8   4    4.61    0.90
  14   8   4    3.57    1.10
  16  -8   4   16.97    1.38
  16   8   4   16.13    1.45
  16   8   4   16.06    1.60
  18  -8   4    2.14    0.90
  15   9  -4   -0.07    0.94
  13   9  -4    0.45    0.98
 -13   9   4    0.31    0.71
 -11   9   4   -1.25    0.75
  11   9  -4    0.39    1.02
  -9   9   4    0.80    0.85
   9   9  -4    0.64    1.05
   7  -9  -4    1.37    0.87
  -7   9   4    1.08    0.90
   7   9  -4    2.22    1.12
   5  -9  -4    1.74    0.85
  -5   9   4    0.46    0.87
   5   9  -4    0.56    0.96
   3  -9  -4    1.08    0.82
  -3   9   4    1.51    0.91
   3   9  -4    1.22    0.95
   1  -9  -4    3.93    0.89
  -1   9   4    2.42    0.97
   1   9  -4    4.09    1.02
  -1   9  -4   -0.48    0.81
   1   9   4    0.19    0.82
   1   9   4   -0.19    0.81
  -3   9  -4    0.10    0.85
   3   9   4    0.82    0.97
   3   9   4    0.42    0.80
   5   9   4   -0.68    0.74
   5   9   4    0.90    0.99
  -5   9  -4    0.26    0.88
   7   9   4   -0.54    0.75
   7   9   4   -0.16    0.92
  -7   9  -4   -0.81    0.84
   9   9   4    0.74    0.73
   9   9   4    0.07    0.93
  11  -9   4    1.94    0.75
  11   9   4    0.36    0.75
  11   9   4    1.27    1.02
  13  -9   4    1.95    0.81
  13   9   4    0.27    0.72
  13   9   4    0.00    0.98
  15  -9   4   -1.47    0.74
  15   9   4    0.97    0.97
  15   9   4    0.41    0.71
  -8  10   4    1.51    0.99
   8  10  -4   -0.86    0.98
  -6  10   4    1.05    1.00
   6  10  -4    1.29    1.08
  -4  10   4    0.20    0.92
   4  10  -4   -0.16    0.92
  -2  10   4   -0.85    0.86
   2  10  -4    0.11    0.91
   0  10   4    4.93    1.20
   0  10  -4    5.49    1.22
  -2  10  -4    2.05    1.02
   2  10   4    1.14    1.00
   2  10   4    2.57    1.01
   4  10   4    2.23    1.11
   4  10   4    3.73    1.02
  -4  10  -4    0.55    0.97
   6  10   4    4.03    0.99
  -6  10  -4    1.80    1.03
   6  10   4    1.64    1.11
   8  10   4    0.56    0.77
   8  10   4    0.23    1.07
 -30   0   5    0.54    1.01
  30   0  -5    0.74    0.87
 -28   0   5   -0.23    0.92
  28   0  -5   -0.44    0.78
  26   0  -5   -0.03    0.81
 -26   0   5   -0.28    0.87
 -24   0   5   -0.41    0.77
  24   0  -5    1.32    0.78
 -22   0   5   -0.08    0.72
 -22   0   5    0.55    0.70
  22   0  -5   -0.85    0.65
  20   0  -5   -0.02    0.63
 -20   0   5    0.56    0.59
 -20   0   5   -0.36    0.62
 -20   0   5   -0.30    0.65
 -18   0   5   -0.49    0.56
 -18   0   5    0.19    0.53
 -18   0   5    0.49    0.60
  18   0  -5   -0.01    0.60
 -16   0   5   -0.64    0.50
 -16   0   5    0.18    0.51
  16   0  -5   -0.51    0.54
 -16   0   5    0.23    0.57
 -14   0   5   -0.19    0.52
  14   0  -5   -0.40    0.50
 -14   0   5    0.32    0.49
 -12   0   5    0.54    0.47
 -12   0   5    0.45    0.52
  12   0  -5    0.09    0.48
 -10   0   5    2.32    0.55
  10   0  -5    2.50    0.52
 -10   0   5    2.35    0.50
   8   0  -5   -0.51    0.37
  -8   0   5    0.32    0.39
  -8   0   5    0.45    0.38
   6   0  -5   -0.15    0.37
  -6   0   5    0.19    0.35
   4   0  -5   -0.04    0.35
  -4   0   5   -0.16    0.33
  -2   0   5   -0.14    0.32
   2   0  -5   -0.66    0.33
   0   0  -5   -0.39    0.33
   0   0   5   -0.05    0.31
   2   0   5    0.13    0.32
  -2   0  -5    0.84    0.37
  -4   0  -5    0.47    0.37
   4   0   5   -0.56    0.32
   6   0   5    0.98    0.38
  -6   0  -5   -0.07    0.43
  -6   0  -5    0.17    0.39
  -8   0  -5    0.37    0.44
   8   0   5    0.04    0.37
  10   0   5    0.51    0.42
 -10   0  -5    0.24    0.46
  12   0   5    0.47    0.46
 -12   0  -5    0.08    0.50
  14   0   5   -0.02    0.47
 -14   0  -5   -0.02    0.52
 -14   0  -5   -0.14    0.52
 -16   0  -5    0.55    0.58
 -16   0  -5    0.13    0.34
 -16   0  -5    0.09    0.56
  16   0   5   -0.57    0.49
 -18   0  -5   -0.08    0.60
 -18   0  -5   -0.22    0.32
 -18   0  -5    0.46    0.64
  18   0   5    0.37    0.54
  20   0   5    0.00    0.55
 -20   0  -5    0.17    0.67
 -20   0  -5    0.32    0.65
 -22   0  -5   -0.79    0.63
  22   0   5    0.27    0.61
 -22   0  -5   -0.30    0.77
 -24   0  -5   -0.86    0.62
 -24   0  -5    0.75    0.85
  24   0   5    1.60    0.72
 -26   0  -5   -0.43    0.85
  26   0   5   -0.55    0.63
 -28   0  -5    0.04    0.94
 -30   0  -5    0.64    1.02
 -29  -1   5   -1.17    0.92
  29  -1  -5   -0.50    0.88
 -29   1   5    0.84    0.95
 -27  -1   5    3.63    1.07
  27  -1  -5    4.25    1.02
 -27   1   5    3.11    1.00
  27   1  -5    3.13    0.93
  25  -1  -5   23.76    1.71
 -25  -1   5   24.63    1.76
  25   1  -5   23.54    1.65
 -25   1   5   21.62    1.69
  23  -1  -5   19.53    1.48
 -23  -1   5   17.13    1.50
 -23  -1   5   17.47    1.53
  23   1  -5   17.24    1.42
 -23   1   5   18.31    1.53
 -23   1   5   19.35    1.52
 -21  -1   5   21.91    1.62
 -21  -1   5   22.39    1.56
  21  -1  -5   22.07    1.55
 -21   1   5   30.94    1.57
  21   1  -5   24.73    1.55
 -21   1   5   23.23    1.57
  19  -1  -5    0.15    0.65
 -19  -1   5   -0.02    0.63
 -19  -1   5    0.05    0.54
 -19  -1   5    0.04    0.64
 -19   1   5    0.36    0.57
  19   1  -5    1.43    0.65
 -19   1   5   -0.19    0.59
 -19   1   5   -0.12    0.55
 -17  -1   5   19.29    1.29
 -17  -1   5   18.60    1.31
  17  -1  -5   16.01    1.26
  17   1  -5   18.75    1.30
 -17   1   5   20.16    1.28
 -17   1   5   16.98    1.26
 -17   1   5   18.09    1.26
 -15  -1   5   47.63    2.31
  15  -1  -5   48.33    1.97
 -15  -1   5   49.52    2.05
  15  -1  -5   48.88    2.09
  15   1  -5   51.26    2.08
 -15   1   5   50.26    2.28
 -15   1   5   49.18    2.05
 -15   1   5   49.18    2.24
 -13  -1   5  105.21    3.71
 -13  -1   5  109.17    4.28
  13  -1  -5  104.60    3.77
  13  -1  -5  107.27    3.75
 -13   1   5  106.28    3.71
 -13   1   5  105.90    4.24
  13   1  -5  104.07    3.71
  11  -1  -5    0.38    0.49
 -11  -1   5   -0.04    0.46
 -11  -1   5    0.16    0.50
  11   1  -5    0.10    0.42
 -11   1   5    0.48    0.46
 -11   1   5    0.28    0.46
  -9  -1   5   84.80    3.03
   9  -1  -5   88.46    3.06
  -9   1   5   89.19    3.45
  -9   1   5   84.72    3.00
   9   1  -5   82.90    3.02
  -7  -1   5    0.61    0.39
   7  -1  -5    0.30    0.40
  -7   1   5    1.36    0.39
   7   1  -5    0.77    0.39
  -7   1   5    0.85    0.43
  -5  -1   5    4.67    0.51
   5  -1  -5    4.90    0.55
  -5   1   5    6.48    0.62
  -5   1   5    5.01    0.49
   5   1  -5    3.50    0.48
   3  -1  -5   -0.17    0.34
  -3  -1   5    0.00    0.33
  -3   1   5   -0.08    0.32
   3   1  -5   -0.06    0.34
   1  -1  -5   95.41    3.24
  -1  -1   5   97.31    3.24
  -1   1   5   92.14    3.21
   1   1  -5   99.13    3.25
   1  -1   5    9.43    0.74
  -1  -1  -5    9.82    0.73
  -1   1  -5    9.75    0.74
   1   1   5    8.23    0.55
   1   1   5    8.70    0.70
  -3  -1  -5   31.72    1.29
   3  -1   5   29.48    1.27
   3   1   5   30.54    1.25
  -3   1  -5   29.43    1.27
   3   1   5   29.24    1.09
   5  -1   5  184.49    6.05
  -5  -1  -5  189.57    6.04
  -5   1  -5  186.05    6.06
  -5   1  -5  185.64    6.06
   5   1   5  184.68    6.02
  -7  -1  -5  167.23    5.41
   7  -1   5  158.90    5.40
  -7   1  -5  167.86    5.43
   7   1   5  163.62    5.38
   9  -1   5  202.63    6.61
  -9  -1  -5  204.55    6.61
  -9   1  -5  200.27    6.61
   9   1   5  200.67    6.57
  11  -1   5   64.05    2.43
 -11  -1  -5   65.08    2.75
 -11  -1  -5   65.57    2.46
  11  -1   5   64.53    2.26
  11   1   5   64.83    2.39
 -11   1  -5   61.90    2.45
  13  -1   5    3.41    0.61
 -13  -1  -5    3.43    0.64
  13  -1   5    3.45    0.41
 -13  -1  -5    4.36    0.71
 -13   1  -5    3.10    0.49
 -13   1  -5    3.45    0.66
  13   1   5    3.15    0.55
  15  -1   5   30.03    1.23
  15  -1   5   28.75    1.49
 -15  -1  -5   31.08    1.68
 -15  -1  -5   29.36    1.59
 -15   1  -5   28.64    1.59
  15   1   5   27.80    1.46
 -15   1  -5   28.53    1.37
 -17  -1  -5   12.00    1.07
 -17  -1  -5   11.58    0.77
  17  -1   5   12.60    1.02
  17  -1   5   10.88    0.78
 -17  -1  -5   11.32    1.17
 -17   1  -5   12.90    0.87
 -17   1  -5   13.95    1.11
  17   1   5   12.31    1.08
 -19  -1  -5    1.92    0.75
 -19  -1  -5    2.11    0.74
  19  -1   5    0.52    0.59
 -19   1  -5    1.65    0.47
  19   1   5    1.06    0.60
 -19   1  -5    1.40    0.73
 -21  -1  -5    7.81    1.08
  21  -1   5    6.63    0.92
 -21  -1  -5    7.83    1.06
  21   1   5    8.18    0.92
 -21   1  -5    7.15    1.02
 -23  -1  -5    0.19    0.81
 -23  -1  -5    0.58    0.75
  23  -1   5    1.18    0.72
 -23   1  -5   -0.86    0.76
  23   1   5    1.09    0.64
 -25  -1  -5    1.56    0.82
 -25  -1  -5    1.50    0.93
  25  -1   5    1.37    0.81
 -25   1  -5    2.20    0.95
 -27  -1  -5    4.22    1.09
  27  -1   5    6.05    1.01
 -27   1  -5    6.12    1.16
 -29  -1  -5   12.17    1.47
  29  -1   5   10.85    1.30
 -29   1  -5   11.80    1.44
 -30  -2   5   -0.29    0.97
  30  -2  -5   -0.37    0.93
 -28  -2   5    0.44    0.94
  28  -2  -5    0.62    0.91
 -28   2   5    0.51    0.85
 -26  -2   5    1.24    0.89
 -26  -2   5    1.20    0.96
  26  -2  -5    1.06    0.91
 -26   2   5    0.96    0.83
 -26   2   5    0.97    0.85
 -24  -2   5   -0.36    0.81
 -24  -2   5    1.22    0.87
  24  -2  -5   -0.36    0.77
 -24   2   5   -0.74    0.71
 -24   2   5    0.55    0.77
 -22  -2   5    4.07    0.89
  22  -2  -5    4.66    0.94
 -22  -2   5    3.62    0.89
 -22   2   5    3.53    0.81
 -22   2   5    4.87    1.00
  22   2  -5    4.10    0.79
  20  -2  -5   27.80    1.68
 -20  -2   5   26.11    1.63
 -20  -2   5   25.76    1.74
 -20   2   5   29.29    1.60
 -20   2   5   28.19    1.79
  20   2  -5   29.50    1.59
  18  -2  -5   39.85    1.94
 -18  -2   5   39.93    2.09
 -18  -2   5   37.67    1.88
 -18   2   5   40.58    1.83
  18   2  -5   40.70    1.84
 -18   2   5   37.44    1.88
 -16  -2   5    7.89    0.95
  16  -2  -5    5.13    0.82
 -16  -2   5    6.80    0.79
 -16   2   5    6.53    0.84
 -16   2   5    6.11    0.74
  16   2  -5    6.01    0.74
  14  -2  -5    3.70    0.66
 -14  -2   5    2.74    0.61
 -14  -2   5    3.66    0.73
  14   2  -5    2.01    0.57
 -14   2   5    3.93    0.62
 -14   2   5    3.97    0.72
 -14   2   5    3.18    0.59
 -12  -2   5    0.30    0.55
 -12  -2   5    0.26    0.49
  12  -2  -5    0.44    0.53
 -12   2   5    0.07    0.42
 -12   2   5    0.27    0.46
 -12   2   5   -0.47    0.47
  12   2  -5    0.05    0.44
  10  -2  -5   12.57    0.97
 -10  -2   5   12.81    1.02
 -10   2   5   14.02    0.93
  10   2  -5   11.60    0.90
 -10   2   5   15.60    0.93
 -10   2   5   13.14    1.06
  -8  -2   5    1.41    0.42
   8  -2  -5    3.31    0.55
  -8   2   5    2.95    0.47
  -8   2   5    3.25    0.50
   8   2  -5    2.20    0.46
   6  -2  -5   18.78    1.05
  -6  -2   5   20.92    1.08
  -6   2   5   19.81    1.03
   6   2  -5   20.59    1.02
  -6   2   5   19.53    0.98
   4  -2  -5    0.25    0.40
  -4  -2   5    0.45    0.37
  -4   2   5    1.07    0.34
  -4   2   5    0.91    0.34
   4   2  -5    0.40    0.37
   2  -2  -5   16.82    0.93
  -2  -2   5   15.69    0.93
  -2   2   5   17.46    0.85
   2   2  -5   15.80    0.90
   0  -2   5   53.61    1.90
   0  -2  -5   51.11    1.88
   0   2   5   49.21    1.82
   0   2  -5   50.74    1.88
  -2  -2  -5  126.98    4.09
   2  -2   5  127.17    4.11
   2   2   5  118.80    4.04
  -2   2  -5  127.08    4.11
   2   2   5  119.31    4.04
  -4  -2  -5   11.81    0.79
   4  -2   5   12.61    0.84
  -4   2  -5   12.93    0.72
  -4   2  -5   12.92    0.88
   4   2   5   10.65    0.75
   4   2   5   12.58    0.73
  -6  -2  -5   31.28    1.36
   6  -2   5   32.61    1.40
   6   2   5   30.76    1.29
  -6   2  -5   33.33    1.42
  -6   2  -5   31.69    1.27
   6   2   5   31.21    1.30
   8  -2   5   36.46    1.58
  -8  -2  -5   36.10    1.55
  -8   2  -5   35.46    1.57
  -8   2  -5   36.33    1.57
   8   2   5   35.37    1.46
   8   2   5   37.66    1.43
 -10  -2  -5   61.52    2.38
 -10  -2  -5   62.66    2.69
  10  -2   5   65.71    2.42
 -10   2  -5   65.47    2.47
  10   2   5   60.78    2.29
 -10   2  -5   65.79    2.42
  12  -2   5  133.32    4.48
 -12  -2  -5  131.05    4.53
  12  -2   5  131.94    4.55
 -12  -2  -5  135.34    5.20
 -12   2  -5  135.16    4.58
  12   2   5  129.22    4.58
 -12   2  -5  134.35    4.71
  12   2   5  130.26    4.45
 -14  -2  -5    0.46    0.52
  14  -2   5    0.64    0.36
 -14  -2  -5    0.26    0.54
  14  -2   5    0.84    0.53
 -14   2  -5   -0.44    0.53
 -14   2  -5    0.09    0.38
  14   2   5    0.28    0.42
 -16  -2  -5    1.50    0.66
 -16  -2  -5    2.69    0.67
  16  -2   5    2.05    0.60
  16  -2   5    2.38    0.46
  16   2   5    2.16    0.54
 -16   2  -5    2.12    0.51
 -16   2  -5    1.74    0.67
 -18  -2  -5   13.75    1.27
  18  -2   5   13.29    0.90
  18  -2   5   13.77    1.11
 -18  -2  -5   11.16    1.17
 -18   2  -5   12.43    0.95
 -18   2  -5   14.84    1.16
 -20  -2  -5    1.71    0.71
 -20  -2  -5    0.43    0.70
  20  -2   5    0.15    0.64
 -20   2  -5    0.75    0.48
 -20   2  -5    1.48    0.72
 -22  -2  -5    0.71    0.75
 -22  -2  -5    0.78    0.74
  22  -2   5   -0.74    0.65
 -22   2  -5    0.32    0.76
 -24  -2  -5    1.40    0.85
  24  -2   5    2.70    0.84
 -24  -2  -5    1.45    0.85
 -24   2  -5    2.93    0.92
 -26  -2  -5    3.90    1.04
  26  -2   5    3.14    0.91
 -26  -2  -5    3.45    1.00
 -26   2  -5    3.68    1.04
 -28  -2  -5    1.96    1.00
  28  -2   5    2.14    0.89
 -28   2  -5    2.36    1.00
  30  -2   5    3.41    0.98
 -30  -2  -5    3.84    1.12
 -30   2  -5    3.78    1.09
 -29  -3   5   -0.17    0.90
  29  -3  -5   -1.53    0.96
 -27  -3   5    0.09    0.90
  27  -3  -5   -0.12    0.91
 -25  -3   5    1.15    0.87
 -25  -3   5    1.03    0.85
  25  -3  -5   -1.73    0.82
 -25   3   5    0.89    0.84
  23  -3  -5    7.91    1.18
 -23  -3   5    7.86    1.03
 -23  -3   5    7.30    1.16
 -23   3   5    9.12    1.21
 -21  -3   5    5.10    0.87
  21  -3  -5    7.53    1.07
 -21  -3   5    4.18    0.98
 -21   3   5    5.37    0.85
 -21   3   5    6.97    1.08
  19  -3  -5    1.81    0.78
 -19  -3   5   -0.27    0.63
 -19  -3   5    0.94    0.75
 -19   3   5    0.29    0.60
 -19   3   5    0.71    0.72
 -17  -3   5    6.91    0.84
  17  -3  -5    8.24    0.97
 -17  -3   5    7.86    1.03
 -17   3   5    7.17    0.82
 -17   3   5    9.51    1.06
 -15  -3   5    1.49    0.61
 -15  -3   5    1.35    0.69
  15  -3  -5    0.39    0.62
 -15   3   5    2.17    0.60
  15   3  -5    2.21    0.55
 -15   3   5    2.85    0.61
  13  -3  -5    5.09    0.74
 -13  -3   5    4.15    0.78
 -13  -3   5    3.86    0.65
  13  -3  -5    4.24    0.74
 -13   3   5    5.37    0.61
 -13   3   5    4.41    0.60
 -13   3   5    4.65    0.75
  13   3  -5    4.07    0.58
 -11  -3   5   12.59    1.03
  11  -3  -5   15.02    1.05
  11  -3  -5   14.02    1.05
  11   3  -5   12.68    0.93
 -11   3   5   16.10    0.93
 -11   3   5   12.10    1.11
   9  -3  -5   20.32    1.19
   9  -3  -5   21.23    1.18
  -9   3   5   19.03    1.06
  -9   3   5   21.13    1.30
   9   3  -5   18.22    1.05
   7  -3  -5   59.70    2.18
  -7  -3   5   56.64    2.16
   7  -3  -5   57.85    2.25
   7   3  -5   53.69    2.10
  -7   3   5   57.06    2.08
  -7   3   5   59.74    2.48
  -7   3   5   58.70    2.31
  -5  -3   5   45.16    1.77
   5  -3  -5   44.79    1.74
   5  -3  -5   46.66    1.82
  -5   3   5   44.04    2.00
  -5   3   5   43.62    1.66
   5   3  -5   42.48    1.71
  -5   3   5   46.51    1.81
  -3  -3   5    7.51    0.63
   3  -3  -5    7.33    0.62
   3  -3  -5    7.01    0.61
  -3   3   5    6.59    0.49
   3   3  -5    6.70    0.59
   1  -3  -5    0.24    0.37
  -1  -3   5    0.43    0.41
   1  -3  -5   -0.50    0.31
   1   3  -5    0.40    0.36
  -1   3   5   -0.03    0.27
   1   3  -5    0.07    0.36
   1  -3   5   32.78    1.37
  -1  -3  -5   31.88    1.29
  -1  -3  -5   30.12    1.22
   1   3   5   31.08    1.18
  -1   3  -5   30.61    1.39
  -1   3  -5   31.73    1.32
  -1   3  -5   30.79    1.37
  -3  -3  -5    1.43    0.27
   3  -3   5    2.06    0.44
  -3  -3  -5    1.56    0.41
  -3   3  -5    1.64    0.39
   3   3   5    1.64    0.41
  -3   3  -5    1.89    0.47
   3   3   5    1.39    0.28
  -3   3  -5    1.18    0.40
   5  -3   5    3.28    0.53
  -5  -3  -5    3.81    0.48
  -5   3  -5    3.56    0.54
   5   3   5    3.77    0.37
   5   3   5    3.41    0.47
  -5   3  -5    4.05    0.46
  -5   3  -5    4.10    0.54
  -7  -3  -5   10.02    0.73
   7  -3   5    9.51    0.77
   7   3   5    9.20    0.64
  -7   3  -5    8.86    0.77
   7   3   5    9.75    0.80
  -7   3  -5    8.70    0.80
  -7   3  -5   11.32    0.89
  -9  -3  -5  198.25    7.54
  -9  -3  -5  200.78    6.55
   9  -3   5  201.31    6.60
  -9   3  -5  199.71    6.91
  -9   3  -5  199.73    6.59
   9   3   5  203.83    6.90
  11  -3   5   19.03    1.17
 -11  -3  -5   17.44    1.16
 -11  -3  -5   15.76    1.09
 -11   3  -5   17.69    1.07
 -11   3  -5   16.54    1.21
  11   3   5   17.00    1.01
 -13  -3  -5    4.42    0.74
  13  -3   5    6.51    0.74
 -13  -3  -5    5.53    0.70
  13  -3   5    4.73    0.58
  13   3   5    5.63    0.55
 -13   3  -5    4.72    0.68
 -13   3  -5    4.29    0.61
 -15  -3  -5    9.50    0.99
  15  -3   5    9.28    0.83
 -15  -3  -5    8.48    0.90
  15  -3   5    9.76    0.92
 -15   3  -5    7.70    0.79
 -15   3  -5    9.03    0.89
  17  -3   5   29.13    1.59
 -17  -3  -5   26.56    1.71
  17  -3   5   28.53    1.40
 -17  -3  -5   29.38    1.65
 -17   3  -5   29.20    1.51
 -17   3  -5   30.08    1.64
  19  -3   5    2.06    0.55
 -19  -3  -5    0.90    0.73
 -19  -3  -5    0.93    0.68
  19  -3   5    0.87    0.69
 -19   3  -5    1.09    0.71
 -19   3  -5    1.69    0.54
  21  -3   5    0.31    0.70
 -21  -3  -5   -0.15    0.74
 -21  -3  -5    0.34    0.72
 -21   3  -5   -1.27    0.68
  23  -3   5   -0.24    0.74
 -23  -3  -5    0.66    0.76
 -23  -3  -5    0.83    0.81
 -23   3  -5    0.76    0.77
 -25  -3  -5    0.48    0.84
  25  -3   5    0.81    0.81
 -25   3  -5    1.23    0.82
 -27  -3  -5   -0.06    0.85
  27  -3   5    0.83    0.89
 -27   3  -5    0.97    0.89
  29  -3   5    0.52    0.88
 -29  -3  -5    0.40    0.87
 -28  -4   5    1.45    0.92
  28  -4  -5    0.40    0.98
  26  -4  -5    0.07    0.90
 -26  -4   5   -0.23    0.81
  24  -4  -5   -0.16    0.88
 -24  -4   5    0.66    0.82
  22  -4  -5   10.84    1.24
 -22  -4   5    9.38    1.10
 -22  -4   5    8.51    1.25
 -22   4   5   13.15    1.38
 -20  -4   5   21.61    1.76
 -20  -4   5   26.82    1.63
  20  -4  -5   31.93    1.79
 -20   4   5   30.21    1.91
 -18  -4   5   34.43    2.09
 -18  -4   5   36.46    1.84
  18  -4  -5   38.40    1.94
 -18   4   5   38.94    2.14
 -16  -4   5   38.37    2.12
  16  -4  -5   39.12    1.99
  16  -4  -5   42.24    1.94
 -16  -4   5   39.70    1.88
 -16   4   5   40.51    2.18
 -14  -4   5    0.99    0.70
  14  -4  -5    1.10    0.68
  14  -4  -5    0.93    0.63
 -14  -4   5    0.02    0.58
 -14   4   5    1.07    0.71
 -14   4   5    1.30    0.51
 -12  -4   5    1.89    0.59
  12  -4  -5    2.38    0.65
  12  -4  -5    2.03    0.66
 -12   4   5    3.43    0.58
 -10  -4   5    0.59    0.47
  10  -4  -5    0.81    0.59
  10  -4  -5    1.07    0.55
  10   4  -5    0.66    0.29
 -10   4   5    0.75    0.55
 -10   4   5    1.08    0.52
  -8  -4   5   28.48    1.44
   8  -4  -5   35.47    1.58
   8  -4  -5   33.04    1.46
   8   4  -5   28.69    1.33
  -8   4   5   32.90    1.70
   6  -4  -5    8.12    0.73
   6  -4  -5    6.71    0.73
  -6  -4   5    7.07    0.67
  -6   4   5    6.12    0.75
   6   4  -5    6.79    0.63
   4  -4  -5    5.42    0.60
  -4  -4   5    5.76    0.61
   4  -4  -5    4.06    0.62
   4   4  -5    6.42    0.55
  -4   4   5    4.11    0.65
   4   4  -5    6.21    0.61
   2  -4  -5    4.98    0.55
   2  -4  -5    4.69    0.58
  -2  -4   5    5.16    0.60
   2   4  -5    5.87    0.54
  -2   4   5    4.98    0.66
   2   4  -5    5.06    0.59
   0  -4  -5    6.81    0.61
   0  -4   5    8.15    0.68
   0  -4  -5    8.49    0.74
   0   4  -5    9.99    0.90
   0   4  -5    8.70    0.80
   0   4  -5    9.74    0.76
   0   4   5    6.83    0.71
  -2  -4  -5   40.36    1.58
  -2  -4  -5   41.96    1.58
   2  -4   5   42.47    1.67
  -2   4  -5   45.21    1.84
   2   4   5   39.50    1.81
   2   4   5   40.46    1.86
  -2   4  -5   41.60    1.63
  -2   4  -5   39.68    1.77
  -4  -4  -5  126.15    4.17
  -4  -4  -5  126.74    4.21
   4  -4   5  130.95    4.28
  -4   4  -5  131.09    4.56
  -4   4  -5  125.30    4.22
   4   4   5  125.52    4.58
  -4   4  -5  125.57    4.55
   4   4   5  122.84    4.69
   6  -4   5   64.93    2.41
  -6  -4  -5   65.76    2.30
  -6  -4  -5   65.12    2.31
  -6   4  -5   63.49    2.50
  -6   4  -5   64.92    2.57
   6   4   5   64.03    2.53
  -6   4  -5   63.41    2.35
   6   4   5   61.50    2.49
  -8  -4  -5    7.44    0.68
   8  -4   5    8.02    0.73
  -8  -4  -5    6.20    0.67
  -8   4  -5    5.65    0.70
  -8   4  -5    6.94    0.68
   8   4   5    7.83    0.69
   8   4   5    6.46    0.54
  -8   4  -5    7.41    0.68
 -10  -4  -5   38.20    1.63
 -10  -4  -5   37.72    1.78
  10  -4   5   37.03    1.70
  10   4   5   37.55    1.70
 -10   4  -5   37.24    1.74
 -10   4  -5   38.73    1.67
  12  -4   5   42.03    1.81
 -12  -4  -5   39.39    1.95
 -12  -4  -5   40.90    1.77
 -12   4  -5   39.44    1.80
  12   4   5   42.53    1.82
 -12   4  -5   38.72    1.84
  14  -4   5   69.95    2.75
 -14  -4  -5   69.58    3.06
  14  -4   5   71.11    2.72
 -14  -4  -5   75.14    2.78
  14   4   5   67.54    2.74
 -14   4  -5   68.88    2.86
 -14   4  -5   70.63    2.71
 -16  -4  -5    4.59    0.82
  16  -4   5    4.20    0.66
  16  -4   5    3.15    0.72
 -16  -4  -5    4.11    0.79
  16   4   5    4.73    0.78
 -16   4  -5    4.32    0.69
 -16   4  -5    5.14    0.77
  18  -4   5    3.18    0.76
  18  -4   5    3.51    0.64
 -18  -4  -5    3.51    0.84
 -18  -4  -5    3.30    0.81
 -18   4  -5    3.32    0.73
  18   4   5    3.51    0.75
 -20  -4  -5    2.50    0.84
  20  -4   5    1.31    0.77
 -20  -4  -5    1.78    0.82
  20  -4   5    1.19    0.55
 -22  -4  -5    1.15    0.82
  22  -4   5    0.13    0.75
 -22  -4  -5    0.18    0.78
  24  -4   5    2.60    0.91
 -24  -4  -5    2.78    0.95
 -26  -4  -5    3.26    0.98
  26  -4   5    2.31    0.97
  28  -4   5   -0.32    0.90
 -28  -4  -5   -0.09    0.87
 -25  -5   5   -0.26    0.85
  25  -5  -5   -0.06    0.88
  23  -5  -5    0.57    0.89
 -23  -5   5    0.93    0.87
  21  -5  -5    0.19    0.84
 -21  -5   5    0.15    0.84
 -21  -5   5   -0.18    0.77
 -21   5   5   -1.15    0.68
 -19  -5   5    2.55    0.82
  19  -5  -5    1.14    0.85
 -19  -5   5    0.95    0.82
  19  -5  -5    1.96    0.83
 -19   5   5    2.75    0.89
 -17  -5   5    4.48    0.82
  17  -5  -5    3.05    0.86
 -17  -5   5    3.30    0.93
  17  -5  -5    5.21    0.94
 -17   5   5    3.26    0.90
 -15  -5   5    8.73    0.92
  15  -5  -5    8.24    1.00
  15  -5  -5    9.74    1.09
 -15  -5   5    8.14    1.04
 -15   5   5    9.32    1.15
  13  -5  -5    5.68    0.84
  13  -5  -5    4.11    0.84
 -13  -5   5    5.98    0.91
 -13  -5   5    2.47    0.58
 -13   5   5    7.64    0.88
 -13   5   5    4.97    0.93
  11  -5  -5   26.01    1.48
  11  -5  -5   23.01    1.34
 -11  -5   5   22.54    1.34
 -11   5   5   26.89    1.67
 -11   5   5   23.17    1.52
   9  -5  -5   -0.29    0.57
  -9  -5   5   -0.01    0.53
   9  -5  -5    0.76    0.55
  -9   5   5    0.22    0.55
  -9   5   5   -0.31    0.62
   7  -5  -5    0.34    0.52
   7  -5  -5    0.71    0.64
  -7  -5   5   -0.37    0.48
   7   5  -5    0.26    0.36
  -7   5   5    0.05    0.62
  -7   5   5    1.34    0.59
  -5  -5   5   -0.22    0.46
   5  -5  -5    0.12    0.45
   5  -5  -5    0.37    0.53
  -5   5   5    0.70    0.59
   5   5  -5   -0.70    0.34
   3  -5  -5    5.32    0.69
   3  -5  -5    5.46    0.60
  -3  -5   5    5.45    0.64
  -3   5   5    5.54    0.82
   3   5  -5    5.60    0.63
  -1  -5   5    3.88    0.57
   1  -5  -5    3.80    0.49
   1  -5  -5    2.21    0.53
   1   5  -5    4.01    0.66
   1   5  -5    4.67    0.62
  -1   5   5    3.89    0.76
  -1  -5  -5    1.85    0.43
  -1  -5  -5    1.28    0.42
   1  -5   5    1.86    0.50
   1   5   5    1.49    0.58
  -1   5  -5    1.93    0.57
  -1   5  -5    1.58    0.49
   3  -5   5   25.95    1.26
  -3  -5  -5   25.15    1.14
  -3  -5  -5   25.03    1.10
   3   5   5   25.71    1.49
  -3   5  -5   23.89    1.42
   3   5   5   25.59    1.23
  -3   5  -5   24.51    1.33
  -5  -5  -5    7.92    0.73
   5  -5   5    8.25    0.75
  -5  -5  -5    7.53    0.60
   5   5   5    8.63    0.85
  -5   5  -5    9.51    0.85
   5   5   5    7.16    0.66
  -5   5  -5    7.76    0.80
  -7  -5  -5    9.06    0.69
   7  -5   5    8.44    0.78
   7   5   5    9.35    1.03
  -7   5  -5    7.88    0.82
  -7   5  -5    7.80    0.82
   7   5   5    8.05    0.81
  -9  -5  -5   22.04    1.28
   9  -5   5   25.73    1.36
  -9  -5  -5   22.91    1.20
   9   5   5   24.89    1.40
   9   5   5   22.15    1.65
  -9   5  -5   25.25    1.41
  -9   5  -5   23.16    1.35
 -11  -5  -5    0.29    0.51
  11  -5   5    0.97    0.57
 -11  -5  -5    0.23    0.54
  11   5   5   -0.06    0.47
  11   5   5    0.83    0.66
 -11   5  -5    0.10    0.49
 -13  -5  -5    0.38    0.60
  13  -5   5   -0.45    0.56
 -13  -5  -5   -0.06    0.59
  13  -5   5   -0.28    0.50
  13   5   5    1.40    0.53
 -13   5  -5    0.83    0.57
  13   5   5   -0.25    0.64
 -15  -5  -5    2.07    0.71
  15  -5   5    1.81    0.59
 -15  -5  -5    2.44    0.72
  15  -5   5    2.74    0.72
  15   5   5    2.24    0.59
  15   5   5    0.27    0.66
  17  -5   5   -0.45    0.64
  17  -5   5   -0.54    0.52
 -17  -5  -5   -0.23    0.67
 -17  -5  -5    0.65    0.69
  17   5   5    0.55    0.69
  19  -5   5    7.43    0.98
 -19  -5  -5    5.29    0.97
 -19  -5  -5    6.72    1.02
  19  -5   5    6.06    0.83
  21  -5   5    0.78    0.59
 -21  -5  -5    0.62    0.82
  21  -5   5    1.23    0.79
  23  -5   5   -0.44    0.82
 -23  -5  -5    0.49    0.82
  25  -5   5   -0.55    0.80
 -25  -5  -5    1.57    0.96
 -24  -6   5    0.07    0.82
  24  -6  -5    0.02    0.91
  22  -6  -5    4.61    1.08
 -22  -6   5    2.30    0.89
  20  -6  -5   12.65    1.35
 -18  -6   5    8.68    0.87
 -18  -6   5    6.70    1.12
  18  -6  -5    8.52    1.13
  18  -6  -5    6.89    1.07
 -18   6   5    8.26    1.26
  16  -6  -5    3.52    0.89
 -16  -6   5    1.15    0.84
  16  -6  -5    1.49    0.85
 -16  -6   5    3.52    0.77
 -16   6   5    2.91    0.89
  14  -6  -5    3.31    0.82
 -14  -6   5    2.44    0.83
 -14  -6   5    1.04    0.70
  14  -6  -5    1.93    0.84
 -14   6   5    2.13    0.81
 -14   6   5    3.56    0.78
  12  -6  -5    0.65    0.64
  12  -6  -5    1.10    0.72
 -12  -6   5    0.74    0.64
 -12   6   5    2.32    0.73
 -12   6   5    1.30    0.73
  10  -6  -5   13.33    1.21
  10  -6  -5   11.58    1.08
 -10  -6   5   15.61    1.12
 -10   6   5   13.31    1.31
 -10   6   5   13.77    1.34
   8  -6  -5    2.05    0.70
  -8  -6   5   -0.01    0.60
   8  -6  -5    1.59    0.61
  -8   6   5    2.41    0.76
  -8   6   5    1.24    0.74
   6  -6  -5    0.60    0.52
   6  -6  -5    1.04    0.63
  -6  -6   5    0.78    0.56
  -6   6   5    1.24    0.68
  -6   6   5    1.84    0.74
   6   6  -5    0.78    0.43
   4  -6  -5    3.30    0.57
  -4  -6   5    3.21    0.62
   4  -6  -5    2.70    0.68
   4   6  -5    1.73    0.71
  -4   6   5    2.84    0.77
   4   6  -5    3.15    0.59
  -4   6   5    3.18    0.74
   2  -6  -5   -0.13    0.42
   2  -6  -5   -0.58    0.51
  -2  -6   5    0.41    0.50
  -2   6   5    0.09    0.64
   2   6  -5    0.47    0.46
  -2   6   5   -0.09    0.52
   2   6  -5    0.45    0.60
   0  -6  -5    1.82    0.54
   0  -6   5    2.45    0.55
   0   6  -5    2.65    0.58
   0   6   5    3.12    0.76
   0   6   5    2.13    0.76
   0   6   5    1.94    0.58
   0   6  -5    2.34    0.69
   2  -6   5   20.49    1.12
  -2  -6  -5   16.57    1.05
  -2   6  -5   18.28    1.33
   2   6   5   17.40    1.39
   2   6   5   18.50    1.53
  -2   6  -5   21.70    1.24
   2   6   5   17.25    1.22
   4  -6   5   54.95    2.13
  -4  -6  -5   55.51    2.10
  -4   6  -5   53.85    2.36
   4   6   5   55.81    2.49
   4   6   5   52.94    2.30
  -4   6  -5   53.39    2.40
   4   6   5   55.77    2.70
   6  -6   5   13.02    1.04
   6   6   5   12.97    1.22
   6   6   5   12.15    1.26
  -6   6  -5   11.98    1.19
  -6   6  -5   14.50    1.07
  -8  -6  -5    2.65    0.52
   8  -6   5    3.23    0.68
   8   6   5    2.38    0.82
   8   6   5    3.65    0.73
  -8   6  -5    3.16    0.71
  -8   6  -5    3.18    0.65
  10  -6   5   10.66    0.95
 -10  -6  -5    9.94    0.80
 -10  -6  -5    8.42    0.88
  10   6   5   10.47    0.98
  10   6   5    8.87    1.17
 -12  -6  -5   26.67    1.40
 -12  -6  -5   23.77    1.45
  12  -6   5   25.61    1.47
  12   6   5   27.87    1.89
  12   6   5   25.96    1.57
  14  -6   5   15.48    1.24
 -14  -6  -5   17.98    1.27
 -14  -6  -5   16.21    1.23
  14  -6   5   13.74    1.16
  14   6   5   15.21    1.26
  14   6   5   19.13    1.66
 -16  -6  -5   -0.28    0.69
  16  -6   5    0.80    0.62
  16  -6   5    0.25    0.70
 -16  -6  -5    0.05    0.68
  16   6   5   -0.04    0.76
 -18  -6  -5    0.63    0.76
  18  -6   5    2.27    0.68
 -18  -6  -5    2.04    0.79
  18  -6   5    2.13    0.85
  18   6   5    1.26    0.85
  20  -6   5    0.40    0.77
  20  -6   5    1.39    0.63
 -20  -6  -5   -0.24    0.76
 -22  -6  -5    1.01    0.85
  22  -6   5    1.80    0.87
  22  -6   5    1.26    0.68
  24  -6   5    0.31    0.80
 -24  -6  -5    0.35    0.88
 -21  -7   5    0.83    0.87
  21  -7  -5    1.89    0.97
 -19  -7   5    0.59    0.81
  19  -7  -5    0.53    0.87
 -17  -7   5    0.77    0.77
  17  -7  -5    1.05    0.89
  17  -7  -5    0.34    0.81
  15  -7  -5    8.68    1.07
 -15  -7   5    7.63    0.97
  15  -7  -5    7.23    1.15
 -15  -7   5    6.29    1.01
 -13  -7   5    7.68    0.91
 -13  -7   5    9.21    0.96
  13  -7  -5   10.14    1.19
  13  -7  -5    9.63    1.05
 -13   7   5   10.89    1.21
 -13   7   5   10.41    1.29
  11  -7  -5   15.66    1.24
  11  -7  -5   12.72    1.26
 -11  -7   5   14.03    1.20
 -11   7   5   13.81    1.34
 -11   7   5   17.09    1.52
   9  -7  -5    4.39    0.90
  -9  -7   5    2.37    0.72
   9  -7  -5    2.74    0.74
  -9   7   5    1.98    0.80
  -9   7   5    2.91    0.80
   9   7  -5    3.22    0.93
   7  -7  -5    2.91    0.64
  -7  -7   5    2.39    0.67
   7  -7  -5    1.75    0.76
  -7   7   5    1.39    0.69
  -7   7   5    1.86    0.80
   7   7  -5    2.09    0.89
  -5  -7   5   -0.04    0.58
   5  -7  -5    0.19    0.51
   5  -7  -5    0.08    0.67
  -5   7   5    0.03    0.62
  -5   7   5   -0.10    0.71
   5   7  -5   -0.61    0.74
  -3  -7   5    1.65    0.60
   3  -7  -5    0.71    0.65
  -3   7   5    1.29    0.62
   3   7  -5    1.30    0.80
   3   7  -5    1.33    0.56
  -3   7   5    1.44    0.77
   1  -7  -5    3.04    0.72
  -1  -7   5    5.68    0.71
  -1   7   5    2.73    0.84
   1   7  -5    6.16    0.96
   1   7  -5    5.44    0.77
   1  -7   5    9.73    0.83
  -1  -7  -5    7.48    0.82
  -1   7  -5    5.43    0.95
   1   7   5    9.27    1.12
  -1   7  -5    8.93    0.96
   1   7   5    7.46    1.10
   1   7   5    8.52    0.92
   3  -7   5    0.74    0.61
   3   7   5    3.54    0.93
   3   7   5    1.77    0.72
  -3   7  -5    0.77    0.73
   5  -7   5    5.47    0.77
  -5   7  -5    5.64    0.93
   5   7   5    5.86    0.96
   5   7   5    5.35    1.07
   7  -7   5   32.76    1.60
  -7   7  -5   29.03    1.83
   7   7   5   34.29    2.19
   7   7   5   34.66    1.88
   9  -7   5   15.52    1.20
   9   7   5   17.01    1.36
   9   7   5   16.37    1.58
  -9   7  -5   14.74    1.42
  11  -7   5   16.58    1.25
  11   7   5   16.59    1.37
  11   7   5   17.37    1.77
  13  -7   5    0.29    0.66
  13  -7   5    0.57    0.72
 -13  -7  -5   -0.25    0.62
  13   7   5    0.14    0.85
  13   7   5    0.58    0.60
 -15  -7  -5    3.59    0.81
  15  -7   5    4.53    0.86
  15  -7   5    5.78    0.94
  15   7   5    4.76    1.10
  15   7   5    5.07    0.87
  17  -7   5    0.99    0.65
  17  -7   5    0.53    0.77
  17   7   5   -0.58    0.82
  19  -7   5    5.00    1.02
  21  -7   5    0.10    0.85
  18  -8  -5   -1.43    0.83
  16  -8  -5    0.81    0.88
  14  -8  -5    0.29    0.79
  14   8  -5    0.06    0.90
 -14   8   5    0.49    0.73
  12  -8  -5    2.88    0.94
  12  -8  -5    2.14    0.81
 -12   8   5    0.91    0.77
  12   8  -5    1.79    1.03
  10  -8  -5   -0.56    0.81
  10   8  -5    0.56    0.96
 -10   8   5    0.51    0.72
 -10   8   5    1.40    0.85
   8  -8  -5    0.02    0.78
  -8   8   5    0.36    0.68
   8   8  -5   -0.24    0.85
  -8   8   5    1.31    0.88
   6  -8  -5   -0.50    0.77
   6   8  -5    1.23    0.93
  -6   8   5    0.01    0.81
  -6   8   5    0.32    0.66
  -4  -8   5    0.30    0.62
   4  -8  -5   -0.70    0.69
   4   8  -5    0.64    0.89
  -4   8   5   -0.47    0.62
  -4   8   5   -0.17    0.75
   2  -8  -5   -0.46    0.66
  -2  -8   5    0.18    0.61
   2   8  -5    0.80    0.85
  -2   8   5   -1.02    0.75
   0  -8  -5   -1.25    0.58
   0  -8   5    0.02    0.60
   0   8   5   -1.42    0.72
   0   8   5    0.19    0.75
   0   8  -5   -0.28    0.78
   2  -8   5    1.49    0.65
  -2   8  -5   -0.59    0.75
   2   8   5    1.18    0.80
   2   8   5    0.58    0.86
   4  -8   5    0.73    0.63
  -4   8  -5   -0.13    0.72
   4   8   5    0.00    0.84
   4   8   5    0.49    0.72
   6  -8   5    5.32    0.82
   6   8   5    3.22    1.03
   6   8   5    5.39    1.00
  -6   8  -5    5.45    1.04
   8  -8   5    0.03    0.69
   8   8   5    0.18    0.72
   8   8   5   -0.07    0.85
  -8   8  -5   -0.82    0.78
  10  -8   5    9.50    1.02
  10   8   5    8.24    1.12
  10   8   5    7.29    1.26
  12  -8   5    1.79    0.76
  12  -8   5    3.18    0.80
  12   8   5    1.80    0.98
  12   8   5    3.24    0.81
  14  -8   5    4.62    0.94
  14   8   5    2.80    1.05
  14   8   5    2.44    0.80
  16  -8   5   -0.49    0.76
  16   8   5   -0.79    0.90
  18  -8   5    0.85    0.86
  18   8   5    2.18    1.01
 -13   9   5    2.31    0.93
  13   9  -5    1.15    1.10
  11   9  -5    4.36    1.27
 -11   9   5    6.11    1.14
  -9   9   5    2.53    0.96
   9   9  -5    0.56    1.04
   7  -9  -5    0.94    0.85
   7   9  -5    0.86    1.03
  -7   9   5    1.17    0.89
   5  -9  -5    2.70    0.94
   5   9  -5    2.33    1.08
  -5   9   5    1.93    0.96
  -3   9   5    1.40    0.92
   3   9  -5    2.47    1.04
   1   9  -5    0.03    0.81
  -1   9   5    0.91    0.88
   1   9   5    1.03    0.88
  -1   9  -5   -0.21    0.79
   3   9   5    4.33    1.15
  -3   9  -5    6.37    1.15
   3   9   5    8.44    1.21
  -5   9  -5    6.81    1.17
   5   9   5    5.44    1.06
   5   9   5    5.68    1.24
   7   9   5   39.18    2.62
  -7   9  -5   36.84    2.29
   7   9   5   45.13    2.31
   9  -9   5    0.53    0.69
   9   9   5    0.38    0.97
   9   9   5    0.51    0.77
  11  -9   5    6.34    0.95
  11   9   5    7.15    1.13
  11   9   5    4.75    1.23
  13  -9   5    1.47    0.83
  13   9   5    1.33    0.77
  13   9   5    0.96    1.06
   6  10  -5    2.62    1.15
  -6  10   5    1.70    0.98
   4  10  -5    1.12    1.02
  -4  10   5    1.45    1.02
  -2  10   5    1.78    1.00
   2  10  -5   -0.02    0.96
   0  10   5    3.14    1.11
   0  10  -5    2.93    1.09
  -2  10  -5    0.49    0.95
   2  10   5    0.62    0.93
  -4  10  -5    0.99    0.97
   4  10   5    3.21    0.97
   4  10   5    1.96    1.14
   6  10   5    2.22    0.93
   6  10   5    1.80    1.11
  30   0  -6    8.89    1.27
 -30   0   6    9.37    1.34
  28   0  -6   -0.39    0.84
 -28   0   6   -1.00    0.91
  26   0  -6    0.06    0.83
 -26   0   6    1.03    0.92
  24   0  -6    2.23    0.89
 -24   0   6    2.17    0.89
 -22   0   6    3.23    0.80
 -22   0   6    3.07    0.86
  22   0  -6    1.90    0.83
  20   0  -6   43.95    2.10
 -20   0   6   42.88    2.27
 -20   0   6   43.14    2.06
 -20   0   6   41.66    2.17
  18   0  -6    4.57    0.83
 -18   0   6    4.69    0.84
 -18   0   6    5.77    0.81
 -18   0   6    3.67    0.76
 -16   0   6   48.52    2.10
 -16   0   6   47.01    2.30
  16   0  -6   47.02    2.09
 -14   0   6   15.83    1.17
  14   0  -6   15.86    1.17
 -14   0   6   15.20    1.15
 -12   0   6   20.49    1.23
 -12   0   6   20.75    1.28
  12   0  -6   19.24    1.22
 -10   0   6   48.14    2.02
  10   0  -6   52.32    2.08
 -10   0   6   54.59    2.31
  -8   0   6   78.47    2.77
  -8   0   6   76.21    3.16
   8   0  -6   75.28    2.78
  -6   0   6  209.94    6.76
   6   0  -6  205.33    6.76
  -4   0   6   62.26    2.29
   4   0  -6   63.79    2.31
  -2   0   6    0.73    0.38
   2   0  -6    0.92    0.42
   0   0   6   97.58    3.32
   0   0  -6   97.62    3.35
  -2   0  -6   10.13    0.85
   2   0   6   11.12    0.83
  -4   0  -6  285.69    9.13
   4   0   6  282.56    9.11
  -6   0  -6    0.48    0.44
  -6   0  -6    0.89    0.51
   6   0   6   -0.02    0.40
   8   0   6    1.78    0.48
  -8   0  -6    1.61    0.55
 -10   0  -6    4.98    0.67
  10   0   6    4.22    0.62
 -12   0  -6   61.97    2.46
  12   0   6   63.27    2.42
  14   0   6  282.26    9.40
 -14   0  -6  295.01    9.46
 -16   0  -6    6.53    0.86
  16   0   6    6.32    0.76
 -16   0  -6    4.69    0.58
 -18   0  -6    8.37    0.80
 -18   0  -6   12.63    1.14
  18   0   6   10.49    0.98
  20   0   6    1.41    0.64
 -20   0  -6    0.32    0.77
 -22   0  -6   11.16    1.27
  22   0   6   11.88    1.14
  24   0   6   14.95    1.32
 -24   0  -6   17.48    1.56
  26   0   6    4.99    0.92
 -26   0  -6    4.61    1.11
 -28   0  -6    1.03    0.98
 -30   0  -6    2.48    1.15
  29  -1  -6    0.05    0.90
 -29  -1   6    0.72    1.04
 -29   1   6    0.94    1.00
  27  -1  -6    1.41    0.96
 -27  -1   6   -0.16    0.91
  27   1  -6    1.46    0.79
 -27   1   6    1.77    0.96
 -25  -1   6   -0.17    0.86
  25  -1  -6    0.78    0.89
  25   1  -6   -0.47    0.71
 -25   1   6   -0.66    0.80
 -23  -1   6    1.46    0.84
  23  -1  -6    0.66    0.83
 -23  -1   6    1.87    0.82
 -23   1   6    2.15    0.83
  23   1  -6    0.89    0.78
 -23   1   6    0.84    0.90
 -21  -1   6   -1.03    0.58
  21  -1  -6   -0.12    0.74
 -21  -1   6    0.27    0.73
 -21  -1   6   -0.16    0.70
  21   1  -6    0.40    0.65
 -21   1   6    0.43    0.64
 -21   1   6   -0.44    0.67
 -19  -1   6    2.48    0.72
 -19  -1   6    2.27    0.79
 -19  -1   6    2.17    0.75
  19  -1  -6    3.90    0.85
 -19   1   6    3.89    0.79
  19   1  -6    3.17    0.72
 -19   1   6    3.98    0.79
  17  -1  -6    0.35    0.64
 -17  -1   6    0.28    0.62
 -17  -1   6    0.43    0.63
 -17   1   6    0.22    0.56
  17   1  -6   -0.66    0.55
 -17   1   6    0.43    0.61
 -17   1   6    0.33    0.60
 -15  -1   6    0.67    0.57
 -15  -1   6    0.44    0.60
  15  -1  -6    1.81    0.67
  15   1  -6    0.51    0.57
 -15   1   6    1.07    0.58
 -15   1   6    1.94    0.65
 -15   1   6    1.36    0.59
 -13  -1   6   34.19    1.61
  13  -1  -6   31.66    1.61
 -13  -1   6   31.63    1.72
 -13   1   6   34.43    1.59
 -13   1   6   31.19    1.67
  13   1  -6   32.04    1.57
  11  -1  -6   12.54    1.04
 -11  -1   6   11.36    1.02
 -11  -1   6   12.66    1.00
  11   1  -6   13.22    1.01
 -11   1   6   11.42    0.97
   9  -1  -6    0.81    0.48
  -9  -1   6    0.77    0.49
   9   1  -6    0.16    0.44
  -9   1   6    0.93    0.46
  -9   1   6   -0.15    0.47
  -7  -1   6    0.31    0.45
   7  -1  -6   -0.67    0.44
   7   1  -6    0.43    0.43
  -7   1   6    0.48    0.46
  -7   1   6    0.24    0.41
  -5  -1   6    2.08    0.47
   5  -1  -6    1.99    0.48
  -5   1   6    2.19    0.45
   5   1  -6    2.55    0.48
   3  -1  -6    5.28    0.58
  -3  -1   6    6.58    0.60
   3   1  -6    5.72    0.59
  -3   1   6    4.97    0.53
   1  -1  -6   19.49    1.05
  -1  -1   6   18.30    1.05
   1   1  -6   18.92    1.03
  -1   1   6   19.96    1.01
  -1  -1  -6    1.33    0.43
   1  -1   6    1.38    0.43
   1   1   6    2.05    0.42
  -1   1  -6    1.67    0.45
   3  -1   6    0.94    0.40
  -3  -1  -6    1.07    0.43
  -3   1  -6    0.25    0.41
   3   1   6    0.61    0.39
   3   1   6    0.49    0.22
  -5  -1  -6    2.87    0.52
   5  -1   6    3.28    0.54
  -5   1  -6    2.27    0.53
   5   1   6    3.65    0.49
  -5   1  -6    3.25    0.59
  -7  -1  -6    0.32    0.49
   7  -1   6    0.46    0.45
  -7  -1  -6   -0.07    0.43
   7   1   6    0.92    0.41
  -7   1  -6    1.57    0.53
  -9  -1  -6   45.90    1.88
   9  -1   6   45.40    1.86
  -9   1  -6   45.44    1.89
   9   1   6   43.43    1.82
  11  -1   6    7.15    0.75
 -11  -1  -6    6.53    0.74
  11   1   6    6.67    0.69
 -11   1  -6    6.27    0.78
  13  -1   6    4.42    0.67
 -13  -1  -6    4.28    0.70
  13  -1   6    3.56    0.41
  13   1   6    4.92    0.63
 -13   1  -6    3.32    0.55
 -13   1  -6    4.32    0.73
  15  -1   6    3.89    0.43
  15  -1   6    3.94    0.68
 -15  -1  -6    3.14    0.70
  15   1   6    3.52    0.62
 -15   1  -6    3.60    0.55
 -15   1  -6    2.90    0.72
  17  -1   6   14.59    1.15
 -17  -1  -6   14.15    1.29
 -17  -1  -6   17.79    1.29
  17   1   6   14.39    1.17
 -17   1  -6   13.12    0.96
 -17   1  -6   16.48    1.27
  19  -1   6   14.82    1.26
 -19  -1  -6   15.53    1.42
 -19  -1  -6   14.13    1.37
  19   1   6   15.47    1.26
 -19   1  -6   14.23    1.02
 -19   1  -6   16.53    1.34
 -21  -1  -6   -0.39    0.73
  21  -1   6    0.10    0.62
 -21  -1  -6    0.19    0.68
  21   1   6    0.80    0.59
 -21   1  -6   -0.61    0.74
 -23  -1  -6    6.08    1.08
  23  -1   6    7.48    1.02
 -23  -1  -6    5.47    1.05
 -23   1  -6    6.80    1.12
 -25  -1  -6   -0.07    0.78
 -25  -1  -6    1.01    0.92
  25  -1   6    1.20    0.75
 -25   1  -6    2.31    0.97
 -27  -1  -6    1.87    0.98
  27  -1   6    1.88    0.84
 -27   1  -6    1.55    1.02
  29  -1   6    4.29    0.96
 -29  -1  -6    4.58    1.21
 -29   1  -6    2.94    1.13
 -28  -2   6    1.30    1.03
  28  -2  -6    1.57    1.02
 -26  -2   6    0.14    0.90
  26  -2  -6   -0.45    0.87
 -26  -2   6    0.87    0.87
 -26   2   6    0.96    0.86
 -26   2   6    0.55    0.83
 -24  -2   6   -1.37    0.78
  24  -2  -6   -0.04    0.86
 -24  -2   6    0.37    0.79
 -24   2   6   -1.25    0.74
 -24   2   6   -0.79    0.77
 -22  -2   6    3.05    0.86
  22  -2  -6    2.44    0.88
 -22  -2   6    2.02    0.87
 -22   2   6    1.48    0.79
 -22   2   6    1.67    0.90
  22   2  -6    2.67    0.74
  20  -2  -6   14.02    1.27
 -20  -2   6   12.58    1.17
 -20  -2   6   15.52    1.37
  20   2  -6   13.35    1.24
 -20   2   6   14.71    1.33
 -18  -2   6    8.61    1.08
 -18  -2   6    9.04    1.00
  18  -2  -6    9.24    1.04
  18   2  -6   10.15    0.99
 -18   2   6   10.29    0.99
 -18   2   6   11.35    1.13
 -16  -2   6   17.95    1.37
 -16  -2   6   18.79    1.34
  16  -2  -6   20.94    1.36
 -16   2   6   20.38    1.43
 -16   2   6   19.98    1.32
  16   2  -6   18.73    1.28
 -14  -2   6    1.76    0.63
  14  -2  -6    1.35    0.65
 -14  -2   6    2.49    0.69
 -14   2   6    3.21    0.69
 -14   2   6    3.47    0.63
  14   2  -6    2.54    0.57
 -12  -2   6   11.06    1.01
  12  -2  -6   11.35    0.97
 -12  -2   6   11.13    1.01
 -12   2   6   11.43    0.91
 -12   2   6   12.06    1.10
  12   2  -6   12.32    0.97
 -12   2   6   12.77    0.92
 -10  -2   6   39.97    1.69
  10  -2  -6   40.43    1.76
 -10   2   6   41.46    1.70
  10   2  -6   37.93    1.66
 -10   2   6   36.95    1.80
   8  -2  -6  111.97    3.89
  -8  -2   6  109.24    3.89
  -8   2   6  115.51    4.39
  -8   2   6  117.57    3.86
   8   2  -6  110.89    3.86
   6  -2  -6   20.04    1.13
  -6  -2   6   16.31    1.09
   6   2  -6   16.97    1.03
  -6   2   6   19.06    1.02
  -6   2   6   19.13    1.04
  -4  -2   6   48.47    1.88
   4  -2  -6   51.03    1.89
  -4   2   6   45.79    1.80
  -4   2   6   47.07    2.00
   4   2  -6   48.11    1.86
   2  -2  -6    1.75    0.47
  -2  -2   6    1.51    0.46
   2   2  -6    0.97    0.43
  -2   2   6    1.42    0.39
   0  -2   6   16.09    0.98
   0  -2  -6   16.14    1.00
   0   2   6   15.81    0.90
   0   2  -6   15.33    0.94
   2  -2   6    0.37    0.42
  -2  -2  -6    0.18    0.42
  -2   2  -6    0.33    0.40
   2   2   6    0.19    0.34
   4  -2   6    0.56    0.44
  -4  -2  -6    0.29    0.43
   4   2   6    0.52    0.35
  -4   2  -6    1.08    0.50
  -4   2  -6    0.82    0.29
  -4   2  -6    0.95    0.46
  -6  -2  -6   46.29    1.86
   6  -2   6   48.96    1.91
  -6   2  -6   47.14    1.74
   6   2   6   46.17    1.80
  -6   2  -6   47.86    1.94
   8  -2   6   25.79    1.31
  -8  -2  -6   24.23    1.29
   8   2   6   24.33    1.17
  -8   2  -6   23.67    1.31
 -10  -2  -6  127.72    4.40
  10  -2   6  129.36    4.42
 -10   2  -6  127.38    4.60
  10   2   6  124.59    4.32
 -10   2  -6  133.05    4.43
  12  -2   6    3.27    0.63
 -12  -2  -6    3.07    0.64
 -12   2  -6    3.12    0.55
  12   2   6    2.11    0.48
 -12   2  -6    3.05    0.68
  14  -2   6   73.22    2.79
  14  -2   6   72.34    2.61
 -14  -2  -6   73.44    2.80
 -14  -2  -6   72.95    3.15
 -14   2  -6   70.28    2.82
  14   2   6   72.46    2.69
 -14   2  -6   69.92    2.82
 -16  -2  -6   22.77    1.46
  16  -2   6   21.47    1.36
 -16  -2  -6   20.67    1.48
  16  -2   6   23.26    1.10
  16   2   6   20.17    1.26
 -16   2  -6   19.89    1.20
 -16   2  -6   20.56    1.45
 -18  -2  -6    5.45    0.93
 -18  -2  -6    4.52    0.84
  18  -2   6    4.22    0.77
 -18   2  -6    4.23    0.89
 -18   2  -6    3.44    0.61
 -20  -2  -6    5.71    0.92
  20  -2   6    6.20    0.93
 -20  -2  -6    6.55    1.03
 -20   2  -6    4.84    0.72
 -20   2  -6    5.97    0.98
 -22  -2  -6    3.35    0.92
 -22  -2  -6    3.59    0.96
  22  -2   6    3.09    0.87
 -22   2  -6    6.09    1.07
 -24  -2  -6    4.32    1.01
 -24  -2  -6    4.84    1.01
  24  -2   6    4.43    0.94
 -24   2  -6    5.67    1.10
  26  -2   6    3.40    0.96
 -26  -2  -6    3.01    1.03
 -26   2  -6    3.75    1.04
 -28  -2  -6    1.00    0.95
  28  -2   6    0.22    0.83
 -28   2  -6    0.77    0.97
 -27  -3   6    0.94    0.96
  27  -3  -6    0.50    1.00
 -25  -3   6    0.29    0.88
  25  -3  -6   -1.81    0.85
 -25  -3   6    1.19    0.90
 -23  -3   6    0.20    0.82
  23  -3  -6    1.70    0.92
 -23  -3   6    2.26    0.90
 -23   3   6    2.79    0.93
 -21  -3   6    1.52    0.81
 -21  -3   6    2.42    0.89
  21  -3  -6    0.34    0.84
 -21   3   6    1.80    0.92
 -19  -3   6    0.93    0.72
  19  -3  -6    1.57    0.78
 -19  -3   6    1.65    0.81
 -19   3   6    2.51    0.85
 -19   3   6    1.14    0.67
 -17  -3   6    9.77    1.16
 -17  -3   6    8.94    0.96
  17  -3  -6    9.14    1.04
 -17   3   6   12.72    1.10
 -17   3   6    8.30    0.89
 -15  -3   6   17.69    1.33
 -15  -3   6   18.07    1.26
  15  -3  -6   19.41    1.32
  15   3  -6   17.08    1.14
 -15   3   6   13.98    1.07
 -15   3   6   19.73    1.40
 -13  -3   6   44.40    2.24
  13  -3  -6   44.15    2.02
 -13  -3   6   48.35    2.01
  13   3  -6   46.84    1.92
 -13   3   6   48.42    1.95
 -13   3   6   45.58    2.25
  11  -3  -6   67.08    2.59
 -11  -3   6   68.62    2.55
 -11   3   6   68.14    2.51
  11   3  -6   65.29    2.48
 -11   3   6   66.19    2.91
   9  -3  -6   21.09    1.27
  -9  -3   6   23.23    1.28
  -9   3   6   22.42    1.44
  -9   3   6   22.75    1.16
   9   3  -6   23.19    1.19
   7  -3  -6    2.43    0.56
   7  -3  -6    2.03    0.58
  -7  -3   6    1.45    0.54
   7   3  -6    1.40    0.51
  -7   3   6    2.75    0.47
  -7   3   6    1.76    0.36
   5  -3  -6   20.97    1.14
   5  -3  -6   19.40    1.10
  -5  -3   6   19.63    1.14
  -5   3   6   19.75    0.99
  -5   3   6   19.47    1.01
   5   3  -6   20.45    1.07
   3  -3  -6   31.55    1.39
  -3  -3   6   28.99    1.39
   3  -3  -6   32.38    1.35
  -3   3   6   31.90    1.28
  -3   3   6   29.75    1.31
   3   3  -6   28.11    1.34
   1  -3  -6   32.81    1.33
   1  -3  -6   32.26    1.42
  -1  -3   6   32.25    1.45
  -1   3   6   33.06    1.30
   1   3  -6   30.55    1.40
  -1  -3  -6    1.65    0.49
   1  -3   6    0.93    0.47
   1   3   6    1.10    0.35
  -1   3  -6    0.68    0.45
   3  -3   6   19.31    1.09
  -3  -3  -6   19.46    1.06
  -3   3  -6   18.83    1.14
  -3   3  -6   16.88    1.02
   3   3   6   16.61    0.89
  -3   3  -6   18.72    1.07
   5  -3   6    2.17    0.54
  -5  -3  -6    1.52    0.49
  -5   3  -6    2.22    0.42
   5   3   6    1.56    0.35
   5   3   6    1.17    0.40
  -5   3  -6    2.25    0.55
  -5   3  -6    1.66    0.46
   7  -3   6  100.17    3.41
  -7  -3  -6   93.15    3.33
  -7  -3  -6   96.03    3.34
  -7   3  -6   95.66    3.44
  -7   3  -6   95.27    3.57
  -7   3  -6   96.47    3.38
   7   3   6   94.68    3.45
  -9  -3  -6   47.57    1.93
   9  -3   6   46.23    1.97
  -9   3  -6   48.34    2.05
  -9   3  -6   47.84    1.97
   9   3   6   46.14    1.86
  11  -3   6   17.56    1.22
 -11  -3  -6   16.41    1.16
 -11   3  -6   18.20    1.18
 -11   3  -6   19.13    1.15
 -13  -3  -6    8.54    0.93
 -13  -3  -6    8.91    0.87
  13  -3   6    9.20    0.88
 -13   3  -6    8.09    0.82
 -13   3  -6    9.90    0.91
 -15  -3  -6    5.23    0.85
  15  -3   6    5.14    0.62
  15  -3   6    6.05    0.80
 -15  -3  -6    4.46    0.76
 -15   3  -6    6.39    0.83
 -15   3  -6    4.81    0.72
 -17  -3  -6   43.96    2.15
  17  -3   6   45.69    2.13
 -17  -3  -6   49.17    2.42
  17  -3   6   47.76    1.94
 -17   3  -6   46.45    2.11
 -17   3  -6   48.61    2.19
  19  -3   6   32.27    1.73
 -19  -3  -6   28.79    1.89
 -19  -3  -6   29.94    1.74
 -19   3  -6   30.98    1.84
  21  -3   6    7.97    1.08
 -21  -3  -6   11.12    1.28
 -21  -3  -6    9.08    1.12
 -21   3  -6   11.14    1.21
 -23  -3  -6    1.38    0.89
  23  -3   6    2.23    0.88
 -23  -3  -6    3.06    0.91
 -23   3  -6    2.73    0.91
  25  -3   6    1.96    0.90
 -25  -3  -6    1.77    0.91
 -25   3  -6    0.73    0.84
  27  -3   6    1.65    0.95
 -27  -3  -6    1.70    0.91
 -26  -4   6    0.51    0.85
  26  -4  -6    0.73    1.00
 -24  -4   6    0.87    0.84
  24  -4  -6    0.69    0.96
  22  -4  -6    1.15    0.88
 -22  -4   6   -0.20    0.86
 -22  -4   6    0.10    0.78
 -22   4   6    0.27    0.86
  20  -4  -6    1.03    0.84
 -20  -4   6   -0.05    0.79
 -20  -4   6    1.19    0.79
 -20   4   6    0.85    0.89
 -18  -4   6    2.39    0.81
 -18  -4   6    3.02    0.93
  18  -4  -6    2.78    0.83
 -18   4   6    2.38    0.92
  16  -4  -6    7.78    0.98
 -16  -4   6    4.88    0.82
 -16  -4   6    5.29    0.96
 -16   4   6    6.72    1.08
  14  -4  -6    3.78    0.79
 -14  -4   6    3.74    0.64
  14  -4  -6    2.41    0.80
 -14  -4   6    4.64    0.81
 -14   4   6    2.70    0.62
  12  -4  -6    0.90    0.64
  12  -4  -6    0.54    0.62
 -12  -4   6   -0.16    0.56
 -12   4   6   -0.21    0.52
 -12   4   6    0.88    0.64
 -10  -4   6    2.17    0.63
  10  -4  -6    1.77    0.63
  10  -4  -6    2.11    0.65
 -10   4   6    2.04    0.66
  10   4  -6    2.60    0.42
   8  -4  -6    2.86    0.63
   8  -4  -6    2.37    0.62
  -8  -4   6    1.31    0.56
   8   4  -6    1.83    0.40
  -8   4   6    1.12    0.62
   6  -4  -6    7.64    0.78
  -6  -4   6    7.29    0.74
   6  -4  -6    8.01    0.77
   6   4  -6    7.42    0.69
  -6   4   6    6.44    0.85
  -4  -4   6    0.61    0.52
   4  -4  -6    2.00    0.53
   4  -4  -6    0.58    0.50
  -4   4   6    0.92    0.55
   4   4  -6    0.11    0.40
   4   4  -6    1.01    0.46
  -2  -4   6   13.20    1.01
   2  -4  -6   13.83    0.95
   2  -4  -6   12.38    0.90
   2   4  -6   12.78    0.90
   2   4  -6   14.68    0.90
  -2   4   6   13.32    1.08
   0  -4  -6    0.98    0.47
   0  -4   6    0.03    0.47
   0  -4  -6   -0.37    0.37
   0   4  -6   -0.50    0.38
   0   4  -6   -0.53    0.45
   0   4   6   -0.64    0.48
   2  -4   6    2.27    0.56
  -2  -4  -6    3.19    0.53
  -2  -4  -6    1.79    0.38
  -2   4  -6    2.01    0.52
  -2   4  -6    2.07    0.53
  -2   4  -6    1.76    0.50
  -4  -4  -6    9.10    0.59
  -4  -4  -6    9.29    0.82
   4  -4   6    9.49    0.82
   4   4   6    9.31    0.79
  -4   4  -6    9.44    0.75
  -4   4  -6    7.52    0.78
  -4   4  -6    8.60    0.75
   6  -4   6    1.51    0.53
  -6  -4  -6    0.93    0.47
  -6   4  -6    0.99    0.44
  -6   4  -6    0.32    0.44
  -6   4  -6   -0.19    0.44
   6   4   6    0.43    0.42
  -8  -4  -6   25.33    1.30
   8  -4   6   26.00    1.37
  -8   4  -6   27.13    1.35
  -8   4  -6   25.25    1.32
   8   4   6   27.09    1.34
  -8   4  -6   24.51    1.37
 -10  -4  -6   21.09    1.26
  10  -4   6   23.63    1.35
 -10   4  -6   23.66    1.34
  10   4   6   25.11    1.27
 -10   4  -6   22.12    1.36
 -12  -4  -6   -0.67    0.53
  12  -4   6   -0.06    0.54
 -12  -4  -6    0.08    0.55
 -12   4  -6    0.67    0.47
 -12   4  -6    0.89    0.56
 -14  -4  -6    2.71    0.68
  14  -4   6    2.19    0.66
  14  -4   6    2.21    0.55
 -14  -4  -6    2.78    0.73
 -14   4  -6    2.00    0.66
 -14   4  -6    2.74    0.64
  16  -4   6   11.17    0.95
 -16  -4  -6   10.36    1.05
  16  -4   6   11.16    1.06
 -16  -4  -6    9.84    1.11
 -16   4  -6   12.57    1.07
  18  -4   6    2.47    0.58
 -18  -4  -6    1.98    0.84
 -18  -4  -6    2.34    0.78
  18  -4   6    3.43    0.78
  18   4   6    2.35    0.76
  20  -4   6    0.03    0.73
 -20  -4  -6    0.70    0.78
 -20  -4  -6   -0.02    0.78
  22  -4   6    2.83    0.88
 -22  -4  -6    4.67    1.00
 -24  -4  -6    1.81    0.92
  24  -4   6    0.22    0.86
  26  -4   6    1.17    0.91
 -26  -4  -6    1.33    0.92
  25  -5  -6    0.95    0.96
 -25  -5   6    1.04    0.88
 -23  -5   6    1.55    0.85
  23  -5  -6    0.08    0.89
  21  -5  -6    1.01    0.88
 -21  -5   6    0.62    0.78
 -19  -5   6    0.93    0.72
  19  -5  -6    3.03    0.94
 -19  -5   6    2.19    0.94
 -19   5   6    0.50    0.77
  17  -5  -6    5.50    1.02
  17  -5  -6    2.97    0.87
 -17  -5   6    4.23    0.71
 -17  -5   6    3.90    0.95
 -17   5   6    2.77    0.91
 -15  -5   6   20.35    1.55
  15  -5  -6   23.48    1.50
 -15  -5   6   21.40    1.42
  15  -5  -6   23.49    1.49
 -15   5   6   24.33    1.73
  13  -5  -6   23.51    1.51
  13  -5  -6   24.28    1.47
 -13  -5   6   25.82    1.45
 -13   5   6   24.26    1.76
 -13   5   6   23.60    1.57
  11  -5  -6   25.74    1.52
  11  -5  -6   26.69    1.47
 -11  -5   6   25.30    1.45
 -11   5   6   25.33    1.63
 -11   5   6   28.39    1.73
  -9  -5   6   10.12    0.92
   9  -5  -6   11.56    1.06
   9  -5  -6   11.98    1.08
  -9   5   6   15.12    0.87
  -9   5   6   11.24    1.12
   7  -5  -6    1.84    0.63
  -7  -5   6    2.11    0.60
   7  -5  -6    1.13    0.57
  -7   5   6    1.10    0.64
  -7   5   6    2.56    0.60
   7   5  -6    0.52    0.39
  -5  -5   6   15.41    1.08
   5  -5  -6   12.99    1.04
   5  -5  -6   15.48    1.03
   5   5  -6   14.31    0.94
  -5   5   6   14.38    1.19
   3  -5  -6   62.12    2.47
   3  -5  -6   65.53    2.35
  -3  -5   6   64.66    2.43
   3   5  -6   63.66    2.54
  -3   5   6   63.50    2.76
   1  -5  -6    8.40    0.78
   1  -5  -6   10.50    0.83
  -1  -5   6    6.44    0.73
   1   5  -6    7.83    0.79
  -1   5   6    8.49    0.83
   1   5  -6    5.94    0.78
  -1  -5  -6    6.96    0.65
   1  -5   6    7.28    0.74
  -1  -5  -6    7.34    0.64
  -1   5  -6    7.83    0.80
   1   5   6    7.25    0.76
  -1   5  -6    8.14    0.81
  -3  -5  -6    0.18    0.44
  -3  -5  -6    0.05    0.35
   3  -5   6    0.30    0.52
  -3   5  -6    0.31    0.51
  -3   5  -6    0.03    0.43
   3   5   6    0.25    0.44
   3   5   6    0.80    0.55
  -5  -5  -6    2.36    0.52
   5  -5   6    3.04    0.63
  -5   5  -6    3.00    0.58
   5   5   6    3.27    0.62
  -5   5  -6    2.43    0.61
  -7  -5  -6   14.53    1.04
   7  -5   6   18.16    1.19
  -7   5  -6   19.15    1.18
   7   5   6   17.88    1.23
  -7   5  -6   17.31    1.21
   9  -5   6   24.06    1.36
  -9  -5  -6   22.29    1.23
   9   5   6   21.80    1.36
  -9   5  -6   23.14    1.35
  -9   5  -6   23.52    1.41
 -11  -5  -6   48.25    1.98
  11  -5   6   48.43    2.09
  11   5   6   48.22    2.11
 -11   5  -6   46.81    2.21
 -13  -5  -6    3.28    0.76
 -13  -5  -6    3.79    0.73
  13  -5   6    2.66    0.71
  13   5   6    3.06    0.85
 -15  -5  -6   33.97    1.77
  15  -5   6   30.76    1.62
 -15  -5  -6   33.63    1.87
  15  -5   6   32.00    1.72
  15   5   6   34.00    2.02
 -17  -5  -6   10.39    1.19
 -17  -5  -6   11.97    1.13
  17  -5   6   10.75    1.08
  17  -5   6    8.59    0.93
  17   5   6   11.26    1.18
 -19  -5  -6    7.71    1.04
  19  -5   6    5.08    0.77
 -19  -5  -6    5.89    1.04
  19  -5   6    5.17    0.93
  21  -5   6   30.06    1.83
 -21  -5  -6   32.30    1.87
  23  -5   6    0.00    0.82
 -23  -5  -6    0.41    0.88
 -25  -5  -6    0.46    0.91
  25  -5   6    1.87    0.92
 -24  -6   6    1.31    0.80
  24  -6  -6    1.06    0.98
  22  -6  -6    3.89    1.06
  20  -6  -6    0.26    0.88
 -20  -6   6    0.38    0.80
  18  -6  -6    6.10    1.05
 -18  -6   6    3.24    0.88
  18  -6  -6    7.24    1.12
  16  -6  -6    0.61    0.81
 -16  -6   6    2.39    0.87
  16  -6  -6    1.29    0.84
 -16  -6   6    1.02    0.76
 -16   6   6    0.62    0.77
 -14  -6   6    3.73    0.83
 -14  -6   6    5.57    0.79
  14  -6  -6    1.26    0.83
  14  -6  -6    3.10    0.88
 -14   6   6    1.18    0.79
 -14   6   6    2.27    0.76
  12  -6  -6    0.50    0.73
 -12  -6   6   -0.44    0.64
  12  -6  -6    0.04    0.74
 -12   6   6    1.03    0.71
 -12   6   6    0.44    0.73
  10  -6  -6   14.15    1.23
 -10  -6   6   12.93    1.15
  10  -6  -6   12.98    1.14
 -10   6   6   12.11    1.23
 -10   6   6   12.83    1.31
  -8  -6   6   10.45    0.97
   8  -6  -6   13.45    1.06
   8  -6  -6   12.29    1.11
  -8   6   6   15.22    1.40
  -8   6   6   11.85    1.25
  -6  -6   6    5.40    0.76
   6  -6  -6    4.98    0.75
   6  -6  -6    7.13    0.87
  -6   6   6    6.60    0.99
  -6   6   6    5.16    0.91
  -4  -6   6    4.49    0.73
   4  -6  -6    3.93    0.73
   4  -6  -6    4.77    0.64
   4   6  -6    4.28    0.84
  -4   6   6    3.85    0.85
   4   6  -6    5.29    0.69
  -4   6   6    4.90    0.91
   2  -6  -6    0.75    0.50
  -2  -6   6    0.63    0.56
   2  -6  -6   -0.60    0.53
   2   6  -6    1.05    0.51
  -2   6   6    0.16    0.58
  -2   6   6   -0.25    0.67
   2   6  -6    0.20    0.64
   0  -6   6   -0.36    0.55
   0  -6  -6   -1.13    0.44
   0  -6  -6   -0.22    0.44
   0   6  -6    0.77    0.53
   0   6   6    0.56    0.55
   0   6   6    1.71    0.77
   0   6  -6    0.52    0.64
  -2  -6  -6    1.93    0.48
   2  -6   6    1.84    0.64
   2   6   6    1.28    0.78
  -2   6  -6    1.37    0.68
   2   6   6    2.38    0.73
   2   6   6    1.79    0.58
  -2   6  -6    1.85    0.58
   4  -6   6    1.57    0.64
  -4  -6  -6    1.35    0.47
   4   6   6    1.68    0.67
   4   6   6    1.95    0.78
  -4   6  -6    0.53    0.55
  -4   6  -6    1.61    0.66
  -6  -6  -6   13.38    0.93
   6  -6   6   12.04    1.00
  -6   6  -6   13.48    1.19
   6   6   6   12.35    1.13
  -6   6  -6   13.21    1.06
   6   6   6   11.42    1.29
  -8  -6  -6    0.99    0.52
   8  -6   6    0.66    0.62
   8   6   6    1.41    0.80
   8   6   6    0.02    0.59
  -8   6  -6    0.42    0.64
 -10  -6  -6    5.72    0.70
  10  -6   6    5.26    0.81
 -10   6  -6    4.46    0.85
  10   6   6    7.58    0.88
  10   6   6    5.24    1.02
  12  -6   6   17.79    1.31
 -12  -6  -6   19.81    1.33
  12   6   6   18.09    1.35
  12   6   6   21.06    1.74
  14  -6   6    1.53    0.73
  14  -6   6    0.74    0.59
 -14  -6  -6    0.93    0.63
  14   6   6    0.65    0.78
  16  -6   6   28.55    1.65
 -16  -6  -6   28.51    1.65
 -16  -6  -6   28.77    1.74
  16  -6   6   28.21    1.58
  16   6   6   26.38    1.96
 -18  -6  -6   -0.59    0.75
  18  -6   6    1.18    0.75
  18  -6   6   -0.28    0.57
  18   6   6    1.38    0.86
  20  -6   6    1.58    0.81
  20  -6   6    0.84    0.59
 -20  -6  -6    0.90    0.84
  22  -6   6    2.07    0.89
 -22  -6  -6    2.63    0.92
 -21  -7   6   -0.22    0.84
  21  -7  -6    0.66    0.96
  19  -7  -6    0.26    0.91
 -19  -7   6   -0.27    0.80
 -17  -7   6    0.23    0.77
  17  -7  -6    0.94    0.89
 -15  -7   6    0.51    0.75
  15  -7  -6   -0.74    0.82
  15  -7  -6   -0.46    0.82
  13  -7  -6    2.59    0.92
  13  -7  -6    2.27    0.87
 -13  -7   6    1.72    0.80
 -13   7   6    1.11    0.81
 -13   7   6    2.74    0.78
  11  -7  -6    1.44    0.75
 -11  -7   6    1.54    0.76
  11  -7  -6    2.61    0.86
 -11   7   6    2.48    0.85
 -11   7   6    4.45    1.00
   9  -7  -6    7.03    1.01
  -9  -7   6    5.71    0.88
   9  -7  -6    5.89    0.89
  -9   7   6    5.95    1.04
  -9   7   6    3.91    0.91
   7  -7  -6    0.90    0.62
  -7  -7   6    0.08    0.68
   7  -7  -6    1.04    0.72
   7   7  -6   -0.16    0.79
  -7   7   6   -0.98    0.61
  -7   7   6   -0.38    0.66
  -5  -7   6   12.15    1.11
   5  -7  -6   12.29    1.15
   5  -7  -6   12.00    0.96
   5   7  -6   11.12    1.30
  -5   7   6   11.94    1.32
  -5   7   6   12.81    1.27
   3  -7  -6    2.59    0.56
   3  -7  -6    3.43    0.76
  -3  -7   6    2.07    0.69
  -3   7   6    2.91    0.77
   3   7  -6    2.40    0.63
  -3   7   6    3.03    0.86
   3   7  -6    1.98    0.83
  -1  -7   6    1.43    0.65
   1  -7  -6    0.55    0.59
  -1   7   6    2.63    0.82
  -1   7   6    1.80    0.68
   1   7  -6    0.69    0.76
   1   7  -6    2.34    0.63
   1  -7   6    1.07    0.66
  -1   7  -6   -0.94    0.68
   1   7   6   -0.61    0.69
   3  -7   6    2.03    0.69
   3   7   6    2.09    0.77
   3   7   6    1.53    0.87
  -3   7  -6    1.58    0.77
   5  -7   6    2.52    0.71
   5   7   6    2.23    0.75
   5   7   6    2.86    0.95
  -5   7  -6    1.26    0.76
   7  -7   6    0.63    0.69
  -7   7  -6    1.47    0.78
   7   7   6    0.11    0.66
   7   7   6   -0.11    0.81
   9  -7   6   20.48    1.34
   9   7   6   18.65    1.87
  -9   7  -6   21.12    1.57
   9   7   6   20.62    1.49
  11  -7   6    5.05    0.85
  11   7   6    4.76    1.11
  11   7   6    1.83    0.72
  13  -7   6    9.02    1.05
  13  -7   6   11.93    1.15
  13   7   6   10.58    1.38
  15  -7   6    0.67    0.77
  15  -7   6   -0.08    0.62
  15   7   6    0.66    0.94
  17  -7   6    1.15    0.81
  17  -7   6    1.93    0.70
  17   7   6    1.72    0.94
  19  -7   6    4.37    0.97
  21  -7   6    0.20    0.85
  18  -8  -6    4.63    1.07
 -18  -8   6    3.32    0.92
 -16  -8   6    0.82    0.83
  16  -8  -6    0.29    0.89
 -14  -8   6    2.79    0.87
  14  -8  -6    3.19    0.93
 -14   8   6    2.96    0.84
  14   8  -6    4.07    1.16
  12  -8  -6    7.27    1.17
  12  -8  -6    6.83    0.99
 -12  -8   6    5.37    0.93
  12   8  -6    7.73    1.33
 -12   8   6    7.64    1.14
  10  -8  -6    1.74    0.90
 -10  -8   6    0.63    0.78
 -10   8   6    1.74    0.87
  10   8  -6    2.02    1.05
   8  -8  -6    8.83    1.14
  -8  -8   6    8.28    0.98
  -8   8   6    8.28    1.20
   8   8  -6    8.98    1.36
  -8   8   6    7.81    1.20
   6  -8  -6   35.88    1.99
   6   8  -6   35.42    2.29
  -6   8   6   35.81    2.32
  -6   8   6   38.03    2.24
  -4  -8   6   -0.24    0.68
   4  -8  -6   -0.02    0.72
  -4   8   6   -0.48    0.77
   4   8  -6    0.26    0.86
  -4   8   6   -0.05    0.65
  -2  -8   6    0.11    0.69
  -2   8   6    2.24    0.92
   2   8  -6    0.44    0.87
   0  -8   6   -0.20    0.68
   0   8   6    1.21    0.88
   0   8  -6   -0.03    0.76
   2  -8   6    2.59    0.73
   2   8   6    1.00    0.90
  -2   8  -6    0.58    0.74
   4  -8   6    7.09    0.91
   4   8   6    5.32    1.19
   4   8   6    6.94    1.08
  -4   8  -6    6.69    1.08
   6  -8   6    3.00    0.81
   6   8   6    1.87    1.01
  -6   8  -6    0.71    0.82
   6   8   6    2.57    0.82
   8  -8   6    0.25    0.71
   8   8   6    0.68    0.70
   8   8   6   -0.65    0.88
  -8   8  -6    0.89    0.82
  10  -8   6    2.02    0.82
  10   8   6    2.36    0.80
  10   8   6    2.07    1.04
  12  -8   6   38.91    1.96
  12   8   6   39.35    2.16
  12   8   6   40.31    2.56
  14  -8   6    4.97    0.94
  14   8   6    4.65    1.15
  16  -8   6    5.51    1.04
  16   8   6    7.46    1.26
 -13   9   6    2.15    0.86
  13   9  -6    1.17    1.13
 -11   9   6   -0.72    0.74
  11   9  -6    0.62    1.04
  -9   9   6    0.10    0.83
   9   9  -6    0.14    0.97
   7   9  -6    0.86    1.02
  -7   9   6   -0.42    0.81
   5   9  -6   -1.46    0.85
  -5   9   6   -0.13    0.92
   3   9  -6   -0.33    0.87
  -3   9   6   -0.19    0.84
  -1   9   6   -0.39    0.79
   1   9  -6   -0.09    0.85
   1   9   6    0.80    0.92
  -1   9  -6   -0.38    0.81
  -3   9  -6   -0.07    0.84
   3   9   6    1.08    0.98
  -5   9  -6    3.09    1.01
   5   9   6    3.84    1.06
   5   9   6    5.07    1.27
   7  -9   6    2.75    0.81
   7   9   6    0.02    0.78
   7   9   6    1.19    1.02
  -7   9  -6    2.99    1.03
   9  -9   6    0.37    0.76
   9   9   6    0.02    0.74
   9   9   6   -1.72    0.91
  11  -9   6    4.66    0.92
  11   9   6    3.49    0.89
  11   9   6    3.77    1.18
  13   9   6   -0.40    1.00
   0  10   6    2.44    1.11
   0  10  -6    0.53    0.96
 -28   0   7   -0.65    0.96
  28   0  -7   -0.44    0.80
 -26   0   7   -0.90    0.90
  26   0  -7   -0.08    0.80
 -24   0   7    0.60    0.86
  24   0  -7   -0.71    0.74
 -22   0   7   -0.30    0.79
  22   0  -7   -0.08    0.72
 -22   0   7    0.25    0.67
 -20   0   7   -0.09    0.65
 -20   0   7    0.69    0.75
  20   0  -7   -0.32    0.67
 -18   0   7    0.53    0.62
 -18   0   7   -0.01    0.66
  18   0  -7   -0.80    0.63
 -18   0   7   -0.49    0.63
  16   0  -7   -0.64    0.58
 -16   0   7    0.35    0.60
 -16   0   7   -0.22    0.60
  14   0  -7    0.23    0.59
 -14   0   7    0.10    0.59
 -14   0   7    1.29    0.50
  12   0  -7    0.60    0.57
 -12   0   7   -0.11    0.51
 -12   0   7   -0.58    0.54
  10   0  -7   -0.44    0.50
 -10   0   7    0.89    0.57
 -10   0   7    0.05    0.52
  -8   0   7    0.95    0.51
   8   0  -7    1.00    0.51
  -6   0   7    0.30    0.46
   6   0  -7   -0.78    0.44
  -4   0   7   -0.01    0.43
   4   0  -7    0.27    0.46
   2   0  -7   -0.34    0.46
  -2   0   7   -0.01    0.44
   0   0  -7   -1.03    0.44
   0   0   7    0.21    0.43
  -2   0  -7    0.41    0.49
   2   0   7    0.25    0.43
   4   0   7   -0.55    0.43
  -4   0  -7    0.61    0.50
  -6   0  -7    0.51    0.51
   6   0   7    0.09    0.47
  -6   0  -7   -0.22    0.54
  -8   0  -7    0.20    0.54
   8   0   7    0.24    0.46
  10   0   7    0.46    0.50
 -10   0  -7    0.33    0.57
 -12   0  -7    0.54    0.57
  12   0   7    0.19    0.48
  14   0   7   -0.11    0.52
 -14   0  -7   -0.20    0.58
  16   0   7   -0.17    0.53
 -16   0  -7    0.68    0.66
  18   0   7    1.16    0.60
 -18   0  -7    1.06    0.73
 -18   0  -7    0.24    0.39
  20   0   7    0.21    0.62
 -20   0  -7    0.02    0.79
 -22   0  -7   -0.57    0.79
  22   0   7   -0.46    0.61
 -24   0  -7    1.21    0.95
  24   0   7    1.22    0.70
 -26   0  -7    0.98    0.95
 -28   0  -7    0.16    0.97
  29  -1  -7   -0.42    0.90
 -29  -1   7   -0.96    1.02
 -29   1   7   -0.43    0.91
  27  -1  -7    1.27    0.93
 -27  -1   7   -1.44    0.94
 -27   1   7   -1.30    0.85
  25  -1  -7    5.97    1.11
 -25  -1   7    4.68    1.06
  25   1  -7    5.53    1.01
 -25   1   7    3.64    0.99
  23  -1  -7    7.11    1.11
 -23  -1   7    3.92    0.99
  23   1  -7    5.94    0.98
 -23   1   7    3.76    0.95
 -21  -1   7    7.28    1.05
 -21  -1   7    9.62    1.05
  21  -1  -7    6.89    1.08
 -21  -1   7    8.71    1.18
 -21   1   7    7.71    1.03
  21   1  -7   10.29    1.10
 -21   1   7    9.55    1.11
  19  -1  -7    2.72    0.83
 -19  -1   7    3.00    0.85
 -19  -1   7    3.88    0.85
 -19   1   7    3.83    0.81
 -19   1   7    4.39    0.89
  19   1  -7    3.99    0.82
 -17  -1   7    3.00    0.80
  17  -1  -7    2.32    0.77
 -17  -1   7    2.37    0.75
  17   1  -7    3.31    0.76
 -17   1   7    3.39    0.79
 -17   1   7    1.39    0.68
 -15  -1   7   11.83    1.11
  15  -1  -7   11.17    1.03
 -15  -1   7    9.79    0.96
 -15   1   7   11.26    1.03
  15   1  -7   11.31    1.01
 -13  -1   7    4.69    0.70
 -13  -1   7    4.93    0.79
  13  -1  -7    3.51    0.69
 -13   1   7    4.49    0.70
  13   1  -7    5.13    0.73
 -13   1   7    4.91    0.71
  11  -1  -7   33.48    1.64
 -11  -1   7   36.98    1.79
 -11  -1   7   35.15    1.64
  11   1  -7   31.21    1.56
 -11   1   7   31.81    1.70
 -11   1   7   34.61    1.63
   9  -1  -7   21.58    1.27
  -9  -1   7   22.68    1.30
   9   1  -7   24.71    1.27
  -9   1   7   20.57    1.23
  -9   1   7   20.22    1.27
  -7  -1   7   26.41    1.36
   7  -1  -7   26.34    1.33
  -7   1   7   24.60    1.37
  -7   1   7   25.45    1.31
   7   1  -7   26.47    1.31
  -5  -1   7   74.08    2.68
   5  -1  -7   73.76    2.68
   5   1  -7   71.30    2.65
  -5   1   7   71.16    2.63
  -3  -1   7  194.32    6.40
   3  -1  -7  197.01    6.42
   3   1  -7  191.44    6.40
  -3   1   7  196.49    6.37
   1  -1  -7  172.25    5.63
  -1  -1   7  168.33    5.61
   1   1  -7  168.81    5.63
  -1   1   7  168.54    5.58
  -1  -1  -7    4.20    0.63
   1  -1   7    5.04    0.62
   1   1   7    4.93    0.60
  -1   1  -7    4.62    0.63
  -3  -1  -7   27.52    1.34
   3  -1   7   27.30    1.33
  -3   1  -7   26.02    1.33
   3   1   7   27.00    1.30
   5  -1   7   31.58    1.49
  -5  -1  -7   31.84    1.49
   5   1   7   32.80    1.46
  -5   1  -7   29.75    1.54
  -5   1  -7   32.53    1.51
  -7  -1  -7    1.93    0.59
  -7  -1  -7    0.82    0.54
   7  -1   7    0.95    0.52
  -7   1  -7    0.86    0.57
   7   1   7    1.35    0.50
  -9  -1  -7    1.00    0.58
   9  -1   7    1.10    0.54
  -9   1  -7    0.51    0.58
   9   1   7    0.54    0.48
 -11  -1  -7   32.40    1.65
  11  -1   7   31.69    1.61
 -11   1  -7   33.90    1.65
  11   1   7   33.03    1.54
 -13  -1  -7    0.27    0.57
  13  -1   7   -0.03    0.51
  13  -1   7   -0.31    0.27
  13   1   7    0.42    0.50
 -13   1  -7    0.40    0.61
 -15  -1  -7    9.78    1.00
  15  -1   7    7.65    0.89
  15   1   7    8.90    0.85
 -15   1  -7    6.22    0.70
 -15   1  -7    9.84    1.00
  17  -1   7    3.07    0.72
 -17  -1  -7    1.97    0.78
 -17   1  -7    4.04    0.85
  17   1   7    2.85    0.68
 -17   1  -7    3.08    0.58
 -19  -1  -7   45.54    2.18
  19  -1   7   39.36    1.99
 -19   1  -7   39.94    1.88
  19   1   7   42.68    1.97
 -19   1  -7   40.45    2.15
 -21  -1  -7   49.63    2.42
  21  -1   7   45.80    2.28
 -21   1  -7   51.33    2.46
  21   1   7   50.94    2.24
  23  -1   7   14.68    1.39
 -23  -1  -7   16.12    1.50
 -23   1  -7   19.46    1.61
 -25  -1  -7    0.27    0.93
  25  -1   7    1.37    0.77
 -25   1  -7    0.27    0.93
  27  -1   7    6.18    1.05
 -27  -1  -7    6.85    1.22
 -27   1  -7    8.81    1.33
 -29  -1  -7   14.99    1.59
 -29   1  -7   13.97    1.61
  28  -2  -7    5.50    1.18
 -28  -2   7    4.57    1.14
  26  -2  -7    2.89    1.06
 -26  -2   7    2.36    1.02
 -26   2   7    2.38    0.90
  24  -2  -7    1.90    0.92
 -24  -2   7    0.32    0.84
 -24  -2   7    0.95    0.84
 -24   2   7   -0.59    0.81
 -24   2   7   -0.26    0.75
  22  -2  -7    2.04    0.93
 -22  -2   7    2.71    0.93
 -22  -2   7    1.42    0.85
  22   2  -7    2.10    0.76
  20  -2  -7   -0.75    0.75
 -20  -2   7   -0.83    0.72
 -20  -2   7   -0.49    0.71
 -20   2   7   -0.08    0.67
 -20   2   7   -0.80    0.69
  20   2  -7   -1.08    0.60
 -18  -2   7    1.11    0.79
 -18  -2   7    0.66    0.73
  18  -2  -7    0.72    0.79
  18   2  -7   -0.19    0.61
 -18   2   7    1.10    0.72
  16  -2  -7    2.51    0.79
 -16  -2   7    3.72    0.83
 -16  -2   7    2.45    0.71
  16   2  -7    2.16    0.66
 -16   2   7    2.32    0.74
 -16   2   7    3.17    0.63
 -14  -2   7    1.10    0.53
  14  -2  -7    0.62    0.64
 -14  -2   7   -0.14    0.62
 -14   2   7    0.17    0.66
 -14   2   7    0.59    0.59
  14   2  -7    0.79    0.56
 -12  -2   7    3.62    0.78
  12  -2  -7    4.02    0.71
 -12  -2   7    3.10    0.67
 -12   2   7    3.20    0.63
  12   2  -7    2.67    0.62
 -10  -2   7   -0.05    0.53
  10  -2  -7    0.13    0.56
  10   2  -7    0.10    0.47
 -10   2   7    0.09    0.48
 -10   2   7    0.31    0.44
  -8  -2   7   77.39    2.83
   8  -2  -7   74.42    2.83
  -8   2   7   75.88    2.75
   8   2  -7   78.23    2.80
  -8   2   7   73.33    3.10
  -6  -2   7   90.38    3.19
   6  -2  -7   86.28    3.16
   6   2  -7   90.42    3.17
  -6   2   7   87.59    3.53
  -6   2   7   89.06    3.12
   4  -2  -7    6.93    0.73
  -4  -2   7    6.81    0.73
  -4   2   7    7.29    0.73
  -4   2   7    7.41    0.68
   4   2  -7    8.12    0.74
  -2  -2   7    2.13    0.57
   2  -2  -7    2.25    0.58
  -2   2   7    3.10    0.50
   2   2  -7    2.85    0.56
   0  -2  -7    9.57    0.82
   0  -2   7    8.49    0.77
   0   2  -7    9.36    0.79
   0   2   7    9.89    0.72
   2  -2   7   29.99    1.46
  -2  -2  -7   29.63    1.44
  -2   2  -7   29.19    1.39
   2   2   7   31.14    1.35
  -4  -2  -7   28.23    1.40
   4  -2   7   29.14    1.42
  -4   2  -7   28.92    1.46
  -4   2  -7   28.55    1.21
  -4   2  -7   28.46    1.41
   4   2   7   27.61    1.31
   6  -2   7    6.66    0.74
  -6  -2  -7    6.32    0.71
   6   2   7    5.52    0.61
  -6   2  -7    6.15    0.76
  -8  -2  -7   18.92    1.18
   8  -2   7   17.09    1.19
  -8  -2  -7   17.94    1.21
   8   2   7   18.05    1.08
  -8   2  -7   17.16    1.22
  10  -2   7    8.65    0.85
 -10  -2  -7    7.77    0.81
 -10   2  -7   11.59    0.96
  10   2   7    7.33    0.71
  12  -2   7   18.54    1.26
 -12  -2  -7   19.81    1.29
  12   2   7   19.05    1.14
 -12   2  -7   17.77    1.27
 -12   2  -7   18.15    1.13
  14  -2   7    0.20    0.34
  14  -2   7   -0.37    0.53
 -14  -2  -7    1.98    0.64
  14   2   7    0.14    0.45
 -14   2  -7    0.58    0.61
 -14   2  -7   -0.72    0.41
  16  -2   7   21.49    1.38
 -16  -2  -7   19.71    1.41
 -16   2  -7   19.93    1.23
 -16   2  -7   20.94    1.56
 -18  -2  -7   10.66    1.11
  18  -2   7   12.92    1.13
 -18   2  -7   11.18    0.99
 -18   2  -7   13.71    1.23
  20  -2   7    0.49    0.68
 -20  -2  -7   -0.40    0.69
 -20   2  -7    1.51    0.83
 -22  -2  -7    4.05    0.95
  22  -2   7    5.55    0.97
 -22   2  -7    6.70    1.11
 -24  -2  -7   31.32    1.96
  24  -2   7   28.17    1.82
 -24   2  -7   30.54    2.01
 -26  -2  -7    3.54    1.06
  26  -2   7    2.17    0.91
 -26   2  -7    2.61    1.05
 -28  -2  -7   -0.94    0.90
  28  -2   7   -1.00    0.77
 -28   2  -7   -0.10    0.92
  27  -3  -7    1.38    1.05
 -27  -3   7    0.74    0.96
  25  -3  -7    1.62    1.03
 -25  -3   7    0.81    0.92
 -23  -3   7    0.88    0.86
  23  -3  -7    1.44    0.96
 -23  -3   7   -0.14    0.81
 -23   3   7    0.59    0.94
  21  -3  -7    5.23    1.06
 -21  -3   7    4.31    1.01
 -21  -3   7    3.52    0.92
 -21   3   7    7.74    1.24
 -19  -3   7    0.92    0.75
 -19  -3   7    0.29    0.82
  19  -3  -7    1.39    0.83
  17  -3  -7    2.13    0.80
 -17  -3   7    2.07    0.82
 -17  -3   7    2.02    0.68
 -17   3   7    0.97    0.66
 -17   3   7    1.46    0.76
 -15  -3   7   -0.06    0.66
  15  -3  -7    1.02    0.72
 -15  -3   7    2.34    0.64
 -15   3   7    1.39    0.71
  15   3  -7    0.71    0.59
 -15   3   7    0.52    0.58
 -13  -3   7    6.80    0.86
  13  -3  -7    6.44    0.91
 -13  -3   7    6.91    0.99
 -13   3   7    8.26    0.82
 -13   3   7    7.96    0.97
  13   3  -7    7.37    0.79
  11  -3  -7   39.64    1.80
 -11  -3   7   37.37    1.80
 -11   3   7   36.15    1.67
 -11   3   7   41.80    2.07
  11   3  -7   38.27    1.72
  -9  -3   7    3.08    0.67
   9  -3  -7    3.23    0.68
  -9   3   7    3.31    0.58
   9   3  -7    3.78    0.61
  -7  -3   7    0.60    0.53
   7  -3  -7    0.77    0.56
   7   3  -7    0.21    0.51
  -7   3   7    0.35    0.44
   5  -3  -7    3.45    0.63
  -5  -3   7    3.16    0.63
  -5   3   7    3.93    0.55
   5   3  -7    3.33    0.60
  -3  -3   7    9.46    0.83
   3  -3  -7   11.29    0.96
  -3   3   7    9.29    0.81
   3   3  -7    9.25    0.80
  -1  -3   7   50.78    2.06
   1  -3  -7   52.37    2.03
  -1   3   7   49.99    1.90
   1   3  -7   50.37    2.01
   1  -3   7   10.79    0.86
  -1  -3  -7   11.07    0.95
   1   3   7   10.37    0.83
  -1   3  -7   10.85    0.85
   3  -3   7   -0.08    0.51
  -3  -3  -7   -0.56    0.48
  -3   3  -7   -0.32    0.55
  -3   3  -7   -1.01    0.45
   3   3   7    0.03    0.37
  -3   3  -7    0.03    0.37
   5  -3   7   70.64    2.72
  -5  -3  -7   72.73    2.67
  -5   3  -7   73.92    2.88
  -5   3  -7   72.56    2.71
  -5   3  -7   74.18    2.73
   7  -3   7   42.31    1.88
  -7  -3  -7   43.14    1.83
  -7  -3  -7   44.26    1.85
  -7   3  -7   42.72    1.72
  -7   3  -7   41.33    1.91
  -7   3  -7   45.35    1.88
  -9  -3  -7    0.77    0.57
   9  -3   7    0.91    0.55
  -9   3  -7    0.80    0.57
  -9   3  -7    0.91    0.49
  11  -3   7    4.77    0.73
 -11  -3  -7    5.26    0.70
 -11   3  -7    3.23    0.63
 -11   3  -7    3.51    0.72
 -13  -3  -7    3.25    0.70
  13  -3   7    4.13    0.74
 -13   3  -7    4.94    0.80
 -13   3  -7    4.42    0.68
 -15  -3  -7   -0.39    0.60
  15  -3   7    0.03    0.62
  15  -3   7    0.64    0.42
 -15   3  -7    0.29    0.47
 -15   3  -7   -0.43    0.62
 -17  -3  -7    1.73    0.71
  17  -3   7    0.66    0.69
 -17   3  -7    2.41    0.81
 -19  -3  -7   16.21    1.40
  19  -3   7   14.11    1.32
 -19   3  -7   15.67    1.34
  21  -3   7    2.37    0.83
 -21  -3  -7    1.14    0.84
 -21   3  -7    0.85    0.84
  23  -3   7    2.77    0.88
 -23  -3  -7    2.18    0.92
 -23   3  -7    2.56    0.93
 -25  -3  -7    0.36    0.86
  25  -3   7    1.01    0.85
 -25   3  -7    0.28    0.88
 -27  -3  -7    6.74    1.16
  27  -3   7    3.16    1.02
  26  -4  -7    3.73    1.18
 -26  -4   7    4.83    1.01
  24  -4  -7    3.50    1.08
 -24  -4   7    2.91    0.90
  22  -4  -7    0.25    0.89
 -22  -4   7    0.13    0.87
 -22  -4   7    1.53    0.81
  20  -4  -7    0.80    0.85
 -20  -4   7   -0.25    0.85
 -20  -4   7    1.71    0.67
 -20   4   7   -1.46    0.83
 -18  -4   7    3.60    0.73
 -18  -4   7    2.82    0.92
  18  -4  -7    2.29    0.90
 -18   4   7    1.41    0.96
 -16  -4   7    1.60    0.75
  16  -4  -7    3.06    0.85
 -16  -4   7    1.55    0.82
  14  -4  -7   -0.03    0.73
 -14  -4   7    0.54    0.67
 -14   4   7    0.18    0.56
 -14   4   7    0.49    0.70
 -12  -4   7    1.18    0.67
  12  -4  -7   -0.73    0.63
 -12   4   7    0.93    0.68
 -10  -4   7   16.53    1.22
  10  -4  -7   16.80    1.23
 -10   4   7   18.73    1.42
   8  -4  -7   36.37    1.80
   8  -4  -7   37.93    1.77
  -8  -4   7   38.70    1.76
  -8   4   7   40.80    2.05
   8   4  -7   38.72    1.63
  -6  -4   7   90.87    3.29
   6  -4  -7   91.86    3.27
   6  -4  -7   92.43    3.36
  -6   4   7   90.29    3.73
   6   4  -7   90.13    3.34
  -4  -4   7   70.28    2.63
   4  -4  -7   69.65    2.59
   4  -4  -7   70.02    2.62
   4   4  -7   69.93    2.57
   4   4  -7   68.12    2.67
  -4   4   7   68.09    2.98
  -2  -4   7    1.16    0.57
   2  -4  -7    3.93    0.53
   2  -4  -7    1.33    0.55
   2   4  -7    2.52    0.51
   2   4  -7    2.82    0.59
   0  -4   7   14.06    1.07
   0  -4  -7   14.87    1.03
   0  -4  -7   16.25    0.87
   0   4  -7   13.76    1.00
   0   4  -7   14.36    1.11
   0   4  -7   12.31    0.95
  -2  -4  -7   56.84    2.13
   2  -4   7   56.74    2.20
  -2   4  -7   53.60    2.16
  -2   4  -7   51.98    2.24
  -2   4  -7   54.49    2.30
   4  -4   7   23.77    1.34
  -4  -4  -7   24.42    1.26
  -4   4  -7   25.08    1.37
  -4   4  -7   23.74    1.32
  -4   4  -7   24.75    1.35
  -6  -4  -7   -0.41    0.49
   6  -4   7    0.12    0.53
  -6   4  -7    0.99    0.49
  -6   4  -7   -0.08    0.43
  -6   4  -7    0.10    0.52
   8  -4   7    2.87    0.66
  -8  -4  -7    2.68    0.64
  -8   4  -7    2.19    0.57
  -8   4  -7    2.61    0.64
   8   4   7    3.16    0.53
  -8   4  -7    2.81    0.54
 -10  -4  -7    0.23    0.60
  10  -4   7    0.00    0.58
 -10   4  -7    1.05    0.60
 -10   4  -7    1.09    0.55
  12  -4   7    3.39    0.73
 -12  -4  -7    1.93    0.67
 -12   4  -7    3.49    0.71
 -12   4  -7    3.03    0.69
  14  -4   7   43.59    2.05
 -14  -4  -7   42.51    1.99
  14  -4   7   46.18    1.94
 -14   4  -7   45.55    2.09
  16  -4   7    5.76    0.73
  16  -4   7    7.94    0.96
 -16  -4  -7    8.61    0.98
 -16   4  -7    9.37    1.02
  18  -4   7   10.03    1.10
 -18  -4  -7   10.18    1.12
  20  -4   7    1.41    0.78
 -20  -4  -7    1.56    0.84
 -22  -4  -7   16.45    1.51
  22  -4   7   15.98    1.44
 -24  -4  -7   12.41    1.36
  24  -4   7   12.66    1.39
 -26  -4  -7   26.58    1.82
  26  -4   7   25.66    1.84
 -25  -5   7    1.03    0.81
  25  -5  -7   -0.83    0.90
  23  -5  -7    1.74    0.99
 -23  -5   7    1.13    0.81
  21  -5  -7    0.54    0.87
 -21  -5   7   -0.45    0.76
  19  -5  -7    0.16    0.88
 -19  -5   7    0.53    0.79
 -19  -5   7    0.48    0.87
 -17  -5   7    1.40    0.89
 -17  -5   7    2.78    0.81
  17  -5  -7    2.95    0.94
 -17   5   7    3.27    0.97
 -15  -5   7    0.94    0.77
  15  -5  -7    1.33    0.83
 -15  -5   7   -0.17    0.73
 -15   5   7   -0.21    0.74
  13  -5  -7   -0.26    0.73
 -13  -5   7    0.44    0.72
  13  -5  -7    1.28    0.76
 -13   5   7   -0.03    0.60
 -11  -5   7    3.37    0.75
  11  -5  -7    3.47    0.78
  11  -5  -7    2.14    0.77
 -11   5   7    2.80    0.75
  -9  -5   7    6.03    0.82
   9  -5  -7    5.86    0.84
   9  -5  -7    5.67    0.86
  -9   5   7    4.75    0.90
  -9   5   7    5.03    0.86
  -7  -5   7    7.05    0.85
   7  -5  -7    6.89    0.85
   7  -5  -7    6.02    0.83
  -7   5   7    7.52    0.94
   7   5  -7    6.11    0.68
   5  -5  -7    1.64    0.61
  -5  -5   7    1.84    0.66
   5  -5  -7    1.10    0.60
  -5   5   7    1.06    0.62
   5   5  -7    0.46    0.45
  -3  -5   7    2.92    0.66
   3  -5  -7    3.21    0.62
   3  -5  -7    4.23    0.65
  -3   5   7    2.47    0.66
   3   5  -7    2.96    0.60
   1  -5  -7   -0.22    0.51
   1  -5  -7   -0.36    0.45
  -1  -5   7    0.41    0.57
   1   5  -7    0.06    0.55
   1   5  -7    1.05    0.48
  -1   5   7   -0.32    0.53
  -1  -5  -7   11.95    0.86
  -1  -5  -7   12.98    0.98
   1  -5   7   15.19    1.11
   1   5   7   12.88    1.11
  -1   5  -7   13.66    1.15
  -1   5  -7   14.93    1.04
  -3  -5  -7    0.29    0.50
   3  -5   7    0.06    0.59
  -3   5  -7   -0.67    0.50
   3   5   7    0.22    0.48
  -3   5  -7    0.51    0.50
   5  -5   7    0.36    0.58
  -5  -5  -7    0.27    0.51
  -5   5  -7   -1.28    0.39
  -5   5  -7   -0.39    0.50
   5   5   7    0.13    0.42
  -7  -5  -7    3.26    0.63
   7  -5   7    2.97    0.70
  -7   5  -7    3.06    0.65
  -7   5  -7    2.53    0.63
   7   5   7    3.50    0.64
  -9  -5  -7   10.42    0.91
   9  -5   7    9.79    0.96
  -9   5  -7   12.44    0.99
  -9   5  -7   11.33    0.98
   9   5   7   10.90    0.93
 -11  -5  -7    2.07    0.66
  11  -5   7    2.04    0.69
  13  -5   7    0.15    0.63
 -13  -5  -7   -0.13    0.63
  15  -5   7    0.45    0.54
 -15  -5  -7    1.01    0.73
  15  -5   7    1.14    0.72
  15   5   7    3.05    0.89
  17  -5   7    3.41    0.82
  17  -5   7    3.35    0.69
 -17  -5  -7    4.26    0.90
  17   5   7    4.18    0.96
  19  -5   7    2.14    0.84
 -19  -5  -7    3.37    0.91
  21  -5   7    3.43    0.96
 -21  -5  -7    2.59    0.97
  23  -5   7    0.31    0.85
 -23  -5  -7   -0.30    0.85
  25  -5   7   -0.02    0.81
  22  -6  -7    0.92    0.97
 -22  -6   7    1.55    0.91
  20  -6  -7   -0.68    0.90
 -20  -6   7    0.34    0.83
  18  -6  -7    1.18    0.93
 -18  -6   7    0.74    0.80
  16  -6  -7    0.67    0.86
 -16  -6   7    0.44    0.81
  16  -6  -7   -0.83    0.85
 -16  -6   7    0.02    0.77
  14  -6  -7    0.67    0.82
  14  -6  -7    1.41    0.86
 -14  -6   7    1.23    0.74
 -14   6   7    0.92    0.68
 -14   6   7    0.21    0.75
  12  -6  -7    0.55    0.74
 -12  -6   7    0.72    0.72
  12  -6  -7   -0.15    0.72
 -12   6   7   -0.09    0.71
 -12   6   7   -0.56    0.61
 -10  -6   7    1.58    0.75
  10  -6  -7    2.90    0.81
  10  -6  -7    1.82    0.79
 -10   6   7    2.18    0.77
 -10   6   7    1.79    0.79
  -8  -6   7   10.58    1.02
   8  -6  -7   11.87    1.12
   8  -6  -7   12.11    1.12
  -8   6   7    9.75    1.18
  -8   6   7   12.30    1.33
   6  -6  -7   17.94    1.26
   6  -6  -7   16.15    1.16
  -6  -6   7   19.32    1.31
  -6   6   7   17.71    1.49
  -6   6   7   16.82    1.52
  -4  -6   7   32.68    1.66
   4  -6  -7   34.95    1.69
   4  -6  -7   32.04    1.54
   4   6  -7   33.15    1.90
   4   6  -7   32.53    1.65
  -4   6   7   39.63    1.86
  -4   6   7   31.01    2.02
   2  -6  -7    0.34    0.56
   2  -6  -7    0.68    0.55
  -2  -6   7    0.07    0.63
  -2   6   7   -1.08    0.66
   2   6  -7   -0.28    0.45
   2   6  -7   -0.05    0.64
   0  -6  -7   29.41    1.44
   0  -6   7   29.46    1.54
   0  -6  -7   28.61    1.37
   0   6   7   30.89    1.99
   0   6  -7   31.09    1.59
   0   6  -7   29.22    1.71
   2  -6   7   12.86    1.13
  -2  -6  -7   10.66    0.91
  -2   6  -7   12.08    1.02
   2   6   7   12.71    1.33
  -2   6  -7   11.41    1.09
  -4  -6  -7    2.75    0.57
   4  -6   7    0.55    0.65
  -4   6  -7    1.34    0.63
  -4   6  -7    0.54    0.54
   4   6   7    0.40    0.78
   6  -6   7    4.60    0.80
  -6  -6  -7    4.98    0.67
  -6   6  -7    5.03    0.81
   6   6   7    3.93    0.77
   6   6   7    4.78    1.03
   8  -6   7    2.32    0.72
  -8  -6  -7    2.51    0.61
   8   6   7    1.91    0.69
  -8   6  -7    1.48    0.69
   8   6   7    1.49    0.87
 -10  -6  -7   -1.18    0.55
  10  -6   7    0.50    0.67
  10   6   7   -0.10    0.79
 -12  -6  -7    2.50    0.68
  12  -6   7    2.07    0.76
  12   6   7    1.97    0.91
  14  -6   7    2.87    0.81
  14  -6   7    2.48    0.70
 -14  -6  -7    1.82    0.73
  14   6   7    1.73    0.91
  16  -6   7    5.99    0.94
 -16  -6  -7    4.60    0.89
  16  -6   7    4.24    0.77
  16   6   7    4.29    1.04
 -18  -6  -7    2.77    0.87
  18  -6   7    2.18    0.67
  18  -6   7    0.93    0.80
  18   6   7    2.75    0.96
  20  -6   7   -0.58    0.74
 -20  -6  -7   -1.16    0.75
 -22  -6  -7    1.80    0.93
  22  -6   7    1.82    0.86
 -19  -7   7    0.82    0.84
  19  -7  -7    2.74    1.02
 -17  -7   7   -0.35    0.77
  17  -7  -7    0.32    0.89
 -15  -7   7    0.56    0.80
  15  -7  -7    0.70    0.84
  13  -7  -7   12.41    1.29
  13  -7  -7   14.59    1.30
 -13  -7   7    9.03    1.07
 -13   7   7   10.86    1.23
  11  -7  -7    0.02    0.78
 -11  -7   7   -0.10    0.75
  11  -7  -7    1.09    0.83
 -11   7   7    1.60    0.83
 -11   7   7    0.42    0.77
   9  -7  -7   10.35    1.17
  -9  -7   7    9.68    1.03
   9  -7  -7    9.80    1.03
  -9   7   7    9.28    1.20
  -9   7   7    9.66    1.25
   7  -7  -7    0.80    0.74
  -7  -7   7    1.97    0.79
   7  -7  -7    0.02    0.63
  -7   7   7   -0.75    0.66
  -7   7   7    0.14    0.73
   7   7  -7    0.16    0.84
  -5  -7   7   10.03    1.03
   5  -7  -7   12.38    1.14
   5  -7  -7   11.37    0.99
   5   7  -7    9.68    1.26
  -5   7   7   11.39    1.24
  -5   7   7    9.67    1.27
   3  -7  -7   15.52    1.04
  -3  -7   7   16.73    1.26
   3  -7  -7   15.78    1.22
  -3   7   7   13.63    1.39
   3   7  -7   12.69    1.33
  -3   7   7   12.40    1.37
  -1  -7   7   14.27    1.19
   1   7  -7   11.48    1.25
  -1   7   7   12.26    1.37
  -1   7   7   14.70    1.37
   1  -7   7   17.85    1.29
   1   7   7   18.58    1.71
  -1   7  -7   16.89    1.44
   3  -7   7    3.31    0.77
  -3   7  -7    0.36    0.71
   3   7   7    0.45    0.86
   5  -7   7    0.30    0.70
   5   7   7   -1.48    0.59
   5   7   7    0.04    0.81
  -5   7  -7    0.14    0.71
   7  -7   7    2.72    0.79
   7   7   7    3.21    1.02
   7   7   7    3.21    0.80
  -7   7  -7    1.82    0.81
   9  -7   7    3.98    0.85
   9   7   7    2.71    1.00
  -9   7  -7    3.66    0.93
   9   7   7    3.03    0.77
  11  -7   7    0.46    0.75
  11   7   7    0.05    0.86
  13  -7   7    1.20    0.80
  13   7   7    1.21    0.97
  15  -7   7    0.72    0.78
  15  -7   7    0.22    0.61
  15   7   7   -0.24    0.89
  17  -7   7    5.88    1.02
  17   7   7    5.32    1.16
  19  -7   7    4.60    1.02
 -16  -8   7    1.09    0.86
  16  -8  -7    0.33    0.92
 -14  -8   7    0.44    0.81
  14  -8  -7    0.72    0.84
 -12  -8   7    0.25    0.82
  12  -8  -7    1.46    0.81
  12   8  -7    1.33    1.01
 -12   8   7    0.24    0.74
 -10  -8   7    2.50    0.86
  10  -8  -7    2.97    0.96
  10   8  -7    2.93    1.10
 -10   8   7    1.67    0.93
   8  -8  -7    2.35    0.90
  -8  -8   7    1.43    0.81
  -8   8   7    1.71    0.89
  -8   8   7    1.69    0.81
   8   8  -7    1.58    1.00
  -6  -8   7    0.93    0.79
   6  -8  -7    0.10    0.78
  -6   8   7    0.07    0.82
  -6   8   7    0.41    0.71
   6   8  -7    2.46    0.99
  -4  -8   7    0.74    0.77
  -4   8   7    1.39    0.72
   4   8  -7    0.49    0.88
  -4   8   7   -0.84    0.80
  -2  -8   7    2.06    0.81
   2   8  -7    2.38    0.89
  -2   8   7    1.03    0.89
   0  -8   7    0.01    0.72
   0   8   7    0.12    0.83
   0   8  -7    0.41    0.80
   2  -8   7   12.94    1.19
   2   8   7   10.32    1.41
  -2   8  -7   10.52    1.25
   4  -8   7    1.74    0.77
   4   8   7    0.58    0.92
  -4   8  -7    1.01    0.80
   6  -8   7    4.17    0.90
   6   8   7    4.72    1.21
   6   8   7    5.32    1.01
  -6   8  -7    4.77    1.05
   8  -8   7    0.63    0.76
  -8   8  -7   -0.81    0.81
   8   8   7   -0.84    0.62
   8   8   7    0.88    0.99
  10  -8   7    2.69    0.88
  10   8   7    2.69    1.11
  12  -8   7    3.26    0.93
  12   8   7    1.21    1.04
  14  -8   7    1.01    0.84
  14   8   7    1.85    1.08
  16  -8   7    2.04    0.89
  16   8   7    0.41    1.02
 -11   9   7    1.12    0.88
  11   9  -7    1.13    1.11
  -9   9   7    3.19    1.04
   9   9  -7    4.19    1.21
  -7   9   7    0.58    0.88
   7   9  -7    0.00    0.96
   5   9  -7    0.81    0.98
  -5   9   7    0.37    0.91
   3   9  -7    8.65    1.35
  -3   9   7   10.74    1.46
   1   9  -7   20.11    1.70
  -1   9   7   17.07    1.78
   1   9   7    1.93    1.01
  -1   9  -7    1.15    0.90
  -3   9  -7    6.18    1.13
   3   9   7    7.47    1.39
   5  -9   7    4.17    0.90
   5   9   7    2.24    1.14
  -5   9  -7    2.58    0.98
   7  -9   7    3.66    0.91
  -7   9  -7    3.04    1.01
   7   9   7    5.49    1.29
   9  -9   7   -0.11    0.81
   9   9   7    0.31    1.00
  28   0  -8    5.05    1.08
 -26   0   8    8.52    1.19
  26   0  -8   10.28    1.28
  24   0  -8    4.63    1.02
 -24   0   8    4.80    1.00
 -22   0   8    1.72    0.82
 -22   0   8    1.00    0.78
  22   0  -8    1.38    0.85
  20   0  -8    5.60    1.00
 -20   0   8    6.26    1.00
 -20   0   8    5.73    0.81
  18   0  -8   23.48    1.57
 -18   0   8   25.47    1.49
 -16   0   8   42.93    2.00
 -16   0   8   39.70    2.14
  16   0  -8   42.25    2.01
 -14   0   8    3.45    0.73
 -14   0   8    1.54    0.68
  14   0  -8    3.28    0.73
  12   0  -8    8.25    0.88
 -12   0   8    9.15    0.97
 -12   0   8   10.12    0.95
  10   0  -8   -0.34    0.52
 -10   0   8    1.09    0.52
 -10   0   8   -0.53    0.52
  -8   0   8   -0.48    0.49
   8   0  -8    1.25    0.56
  -6   0   8   50.44    2.07
   6   0  -8   50.29    2.07
  -4   0   8  160.76    5.34
   4   0  -8  156.91    5.36
   2   0  -8    5.58    0.74
  -2   0   8    5.27    0.68
   0   0  -8   30.58    1.53
   0   0   8   30.55    1.49
   2   0   8   50.80    2.06
  -2   0  -8   52.60    2.12
   4   0   8  151.55    5.12
  -4   0  -8  151.90    5.17
   6   0   8   78.99    2.91
  -6   0  -8   77.38    2.95
  -8   0  -8   23.93    1.48
   8   0   8   27.68    1.41
  10   0   8    9.37    0.88
 -10   0  -8    9.17    0.98
  12   0   8    3.72    0.69
 -12   0  -8    4.08    0.77
 -14   0  -8   17.29    1.32
  14   0   8   16.15    1.24
 -16   0  -8    3.05    0.85
  16   0   8    2.83    0.72
  18   0   8   -0.38    0.59
 -18   0  -8    1.68    0.82
 -18   0  -8    0.08    0.43
 -20   0  -8   11.00    1.29
  20   0   8   11.26    1.12
  22   0   8    0.47    0.70
 -22   0  -8    1.24    0.94
 -24   0  -8   21.24    1.78
  24   0   8   20.71    1.53
 -26   0  -8   42.90    2.45
 -28   0  -8   12.61    1.58
 -27  -1   8    0.63    0.94
  27  -1  -8    2.73    1.02
  25  -1  -8    1.82    0.94
 -25  -1   8    0.57    0.91
  25   1  -8    0.56    0.80
 -23  -1   8    0.46    0.86
  23  -1  -8   -0.37    0.80
 -23   1   8    0.68    0.78
  23   1  -8   -0.36    0.75
 -23   1   8    4.05    0.71
  21  -1  -8    9.13    1.12
 -21  -1   8    8.88    1.07
 -21  -1   8    8.60    1.11
 -21   1   8    9.33    1.18
  21   1  -8    7.79    1.08
 -21   1   8   12.75    1.14
 -19  -1   8    4.84    0.77
  19  -1  -8    6.98    1.01
 -19  -1   8    5.56    0.97
 -19   1   8    5.88    0.89
  19   1  -8    6.20    0.93
 -19   1   8    6.44    1.02
 -17  -1   8    3.40    0.80
 -17  -1   8    2.46    0.80
  17  -1  -8    2.84    0.81
 -17   1   8    2.58    0.73
 -17   1   8    3.49    0.86
  17   1  -8    3.19    0.75
  15  -1  -8    1.30    0.73
 -15  -1   8    0.67    0.70
 -15  -1   8    1.52    0.72
  15   1  -8    3.33    0.73
 -15   1   8    1.49    0.66
  13  -1  -8    1.08    0.68
 -13  -1   8    1.53    0.68
 -13  -1   8    1.41    0.67
 -13   1   8    1.06    0.59
  13   1  -8    1.55    0.65
 -13   1   8    0.39    0.60
  11  -1  -8    2.74    0.67
 -11  -1   8    1.44    0.67
 -11  -1   8    0.85    0.62
  11   1  -8    1.56    0.59
 -11   1   8    0.82    0.58
 -11   1   8    1.91    0.57
   9  -1  -8    8.67    0.87
  -9  -1   8   10.16    0.88
  -9   1   8    7.98    0.86
   9   1  -8    9.33    0.87
  -9   1   8   10.42    0.86
  -7  -1   8    9.24    0.88
   7  -1  -8    9.89    0.90
   7   1  -8    8.50    0.85
  -7   1   8   12.12    0.92
  -7   1   8   11.56    1.02
   5  -1  -8    0.26    0.53
  -5  -1   8   -0.07    0.53
   5   1  -8    0.50    0.54
  -5   1   8    0.78    0.51
   3  -1  -8   -0.07    0.54
  -3  -1   8   -0.77    0.50
  -3   1   8   -0.37    0.47
   3   1  -8    0.20    0.52
  -1  -1   8   88.34    3.09
   1  -1  -8   81.67    3.09
   1   1  -8   85.08    3.10
  -1   1   8   84.13    3.04
  -1  -1  -8    4.22    0.72
   1  -1   8    5.67    0.71
   1   1   8    6.71    0.69
  -1   1  -8    4.62    0.71
   3  -1   8   -0.71    0.50
  -3  -1  -8    1.07    0.57
   3   1   8    0.47    0.51
  -3   1  -8    0.23    0.55
   5  -1   8    1.06    0.57
  -5  -1  -8    0.76    0.56
  -5   1  -8    0.76    0.59
   5   1   8    0.76    0.52
  -7  -1  -8   14.59    1.16
   7  -1   8   16.26    1.16
  -7  -1  -8   13.95    1.26
   7   1   8   13.82    1.09
  -7   1  -8   14.31    1.21
  -9  -1  -8    1.02    0.64
   9  -1   8    2.68    0.64
  -9   1  -8    1.77    0.66
   9   1   8    1.90    0.58
 -11  -1  -8    4.95    0.82
  11  -1   8    6.72    0.82
  11   1   8    5.90    0.73
 -11   1  -8    6.69    0.87
  13  -1   8    2.85    0.70
 -13  -1  -8    2.54    0.74
  13   1   8    3.78    0.69
 -13   1  -8    2.85    0.78
  15  -1   8    2.92    0.73
 -15  -1  -8    2.76    0.78
  15   1   8    3.18    0.69
 -15   1  -8    3.05    0.84
 -15   1  -8    2.77    0.60
 -17  -1  -8   -0.16    0.71
  17  -1   8    0.63    0.65
 -17   1  -8    0.33    0.46
 -17   1  -8    0.01    0.76
  17   1   8    0.54    0.59
  19  -1   8    0.80    0.68
 -19  -1  -8    0.26    0.81
  19   1   8    1.44    0.64
 -19   1  -8    0.36    0.46
 -19   1  -8    0.07    0.86
 -21  -1  -8    4.20    1.00
  21  -1   8    3.22    0.87
 -21   1  -8    3.37    1.04
 -23  -1  -8    4.42    1.09
  23  -1   8    3.85    0.92
 -23   1  -8    3.70    1.07
  25  -1   8    1.26    0.78
 -25  -1  -8    1.72    1.04
 -25   1  -8    0.50    1.00
 -27  -1  -8   -0.69    0.94
  27  -1   8   -0.13    0.70
 -27   1  -8    0.13    0.99
  26  -2  -8    2.19    1.03
 -24  -2   8    2.07    0.87
  24  -2  -8   -0.52    0.87
  22  -2  -8    1.47    0.90
 -22  -2   8    1.94    0.88
 -22  -2   8    2.85    0.79
 -22   2   8    0.93    0.77
 -20  -2   8    5.35    1.02
  20  -2  -8    4.49    0.98
 -20  -2   8    4.59    0.79
 -20   2   8    4.96    0.90
 -20   2   8    4.38    0.97
  20   2  -8    4.11    0.83
 -18  -2   8    1.93    0.88
 -18  -2   8    2.31    0.80
  18  -2  -8    1.97    0.83
  18   2  -8    1.95    0.70
 -18   2   8    3.68    0.89
 -18   2   8    1.73    0.76
 -16  -2   8   38.80    2.16
  16  -2  -8   37.34    1.94
 -16  -2   8   40.08    1.97
  16   2  -8   39.11    1.88
 -16   2   8   42.40    1.94
 -16   2   8   40.34    2.16
 -14  -2   8    5.08    0.89
 -14  -2   8    5.59    0.85
  14  -2  -8    4.58    0.84
 -14   2   8    5.60    0.79
  14   2  -8    4.36    0.75
  12  -2  -8    1.82    0.71
 -12  -2   8    2.03    0.70
 -12   2   8    0.87    0.58
  12   2  -8    1.48    0.61
  10  -2  -8   -0.75    0.57
 -10  -2   8    0.26    0.58
 -10   2   8   -0.06    0.50
  10   2  -8   -0.57    0.52
  -8  -2   8   10.52    0.91
   8  -2  -8    8.48    0.87
  -8   2   8    8.10    0.77
   8   2  -8    8.20    0.82
  -6  -2   8    5.89    0.77
   6  -2  -8    8.80    0.86
  -6   2   8    8.56    0.78
  -6   2   8    8.40    0.75
   6   2  -8    8.40    0.84
   4  -2  -8   27.11    1.44
  -4  -2   8   29.65    1.47
  -4   2   8   28.68    1.38
  -4   2   8   24.84    1.36
   4   2  -8   28.03    1.43
   2  -2  -8    7.91    0.85
  -2  -2   8    9.11    0.85
   2   2  -8    8.58    0.83
  -2   2   8    7.96    0.73
   0  -2  -8    2.72    0.65
   0  -2   8    1.86    0.62
   0   2  -8    2.53    0.63
   0   2   8    2.63    0.55
  -2  -2  -8  131.82    4.55
   2  -2   8  132.24    4.55
   2   2   8  131.27    4.47
  -2   2  -8  133.24    4.54
  -4  -2  -8   37.50    1.67
   4  -2   8   33.45    1.64
  -4   2  -8   33.42    1.63
   4   2   8   34.20    1.55
  -4   2  -8   34.43    1.70
   6  -2   8   10.73    0.94
  -6  -2  -8    9.53    0.89
   6   2   8    9.69    0.80
  -6   2  -8   10.52    0.98
   8  -2   8   40.88    1.89
  -8  -2  -8   41.39    1.88
  -8  -2  -8   42.03    1.86
   8   2   8   39.92    1.76
  -8   2  -8   42.12    1.90
 -10  -2  -8   11.76    1.03
  10  -2   8   11.52    1.00
 -10   2  -8   11.77    1.04
  10   2   8   10.86    0.87
  12  -2   8    0.71    0.62
 -12  -2  -8    1.41    0.61
 -12   2  -8    1.41    0.54
  12   2   8    0.04    0.49
 -12   2  -8    0.94    0.67
  14  -2   8   16.94    1.29
 -14  -2  -8   17.02    1.33
 -14   2  -8   17.10    1.20
 -14   2  -8   15.67    1.34
 -16  -2  -8    1.80    0.72
  16  -2   8    1.26    0.71
 -16   2  -8    1.90    0.57
 -16   2  -8    3.38    0.86
 -18  -2  -8    2.46    0.80
  18  -2   8    3.13    0.84
 -18   2  -8    4.20    0.96
  20  -2   8   -0.96    0.66
 -20  -2  -8    1.26    0.81
 -20   2  -8   -0.18    0.82
  22  -2   8   -0.45    0.71
 -22  -2  -8   -0.42    0.77
 -22   2  -8    0.00    0.88
  24  -2   8    1.40    0.87
 -24  -2  -8    1.58    0.96
 -24   2  -8    5.94    1.18
 -26  -2  -8   36.10    2.20
  26  -2   8   39.20    2.16
 -26   2  -8   39.91    2.32
  27  -3  -8    0.81    1.02
  25  -3  -8    6.68    1.27
  23  -3  -8   10.49    1.36
 -23  -3   8   10.70    1.40
  21  -3  -8    9.26    1.21
 -21  -3   8    7.40    1.19
 -21  -3   8    7.79    1.06
 -19  -3   8   16.22    1.52
  19  -3  -8   18.47    1.52
 -19  -3   8   17.47    1.44
 -19   3   8   15.63    1.53
  17  -3  -8    2.29    0.85
 -17  -3   8    3.93    0.93
 -17  -3   8    2.55    0.83
 -17   3   8    3.55    0.93
 -15  -3   8    5.13    0.97
  15  -3  -8    6.08    0.93
 -15  -3   8    6.43    0.90
  15   3  -8    7.23    0.87
 -15   3   8    7.40    1.07
  13  -3  -8    4.69    0.86
 -13  -3   8    4.38    0.79
 -13   3   8    4.33    0.71
  13   3  -8    4.96    0.76
 -13   3   8    5.37    0.94
 -11  -3   8    1.53    0.65
  11  -3  -8    0.93    0.68
  11   3  -8    1.05    0.59
 -11   3   8   -0.05    0.66
 -11   3   8    1.14    0.56
   9  -3  -8    0.40    0.61
  -9  -3   8    0.69    0.59
   9   3  -8    0.21    0.55
  -9   3   8    0.80    0.53
   7  -3  -8    0.32    0.57
  -7  -3   8   -0.49    0.54
  -7   3   8    0.26    0.47
   7   3  -8    0.19    0.55
   5  -3  -8    3.70    0.70
  -5  -3   8    4.52    0.72
  -5   3   8    3.75    0.58
   5   3  -8    4.69    0.69
  -3  -3   8   30.78    1.57
   3  -3  -8   29.27    1.53
  -3   3   8   31.28    1.40
   3   3  -8   31.15    1.49
  -1  -3   8  104.97    3.72
   1  -3  -8  100.63    3.69
   1   3  -8  106.64    3.69
  -1  -3  -8   82.92    3.00
   1  -3   8   81.97    3.02
  -1   3  -8   78.53    2.97
   3  -3   8   -0.37    0.54
  -3  -3  -8    0.18    0.55
  -3   3  -8    0.90    0.41
  -3   3  -8    0.66    0.61
  -3   3  -8   -0.46    0.53
   5  -3   8    4.58    0.74
  -5  -3  -8    5.08    0.74
  -5   3  -8    7.07    0.84
  -7  -3  -8    4.49    0.71
   7  -3   8    4.26    0.72
  -7   3  -8    4.56    0.75
  -7   3  -8    3.63    0.65
  -9  -3  -8   51.35    2.16
   9  -3   8   52.00    2.18
  -9   3  -8   50.30    2.17
  -9   3  -8   49.20    2.24
  11  -3   8   35.28    1.71
 -11  -3  -8   30.24    1.66
 -11   3  -8   33.19    1.72
 -11   3  -8   31.12    1.68
  13  -3   8    0.65    0.66
 -13  -3  -8    0.99    0.66
 -13   3  -8    1.00    0.57
 -13   3  -8    1.28    0.70
 -15  -3  -8    1.59    0.70
  15  -3   8    0.18    0.67
 -15   3  -8    0.32    0.75
 -17  -3  -8    0.57    0.71
  17  -3   8    0.92    0.73
 -17   3  -8   -0.75    0.74
 -19  -3  -8    3.66    0.92
  19  -3   8    2.90    0.85
 -19   3  -8    2.84    0.93
 -21  -3  -8    4.94    1.00
  21  -3   8    7.76    1.06
 -21   3  -8    6.87    1.10
  23  -3   8   15.39    1.47
 -23  -3  -8   15.02    1.44
 -23   3  -8   16.85    1.54
  25  -3   8    5.86    1.09
 -25  -3  -8    5.06    1.09
 -25   3  -8    2.73    1.02
  24  -4  -8   -0.61    0.94
 -24  -4   8    0.73    0.85
 -22  -4   8    0.00    0.79
  22  -4  -8   -0.04    0.93
 -20  -4   8    1.69    0.84
 -20  -4   8    1.34    0.90
  20  -4  -8    1.71    0.94
 -16  -4   8    1.72    0.77
 -16  -4   8    1.35    0.81
  16  -4  -8    1.59    0.80
 -16   4   8    1.35    0.87
  14  -4  -8    0.13    0.71
 -14  -4   8   -0.02    0.67
 -14  -4   8    0.29    0.74
 -14   4   8    0.72    0.76
 -12  -4   8    0.83    0.68
  12  -4  -8   -0.18    0.69
 -12   4   8    0.43    0.70
 -10  -4   8    5.42    0.80
  10  -4  -8    5.05    0.88
 -10   4   8    6.37    0.96
  -8  -4   8    0.92    0.65
   8  -4  -8    0.52    0.64
  -8   4   8    0.03    0.64
   8   4  -8   -0.10    0.38
  -6  -4   8    3.91    0.73
   6  -4  -8    5.29    0.78
  -6   4   8    3.80    0.84
   6   4  -8    4.24    0.61
  -4  -4   8   -0.08    0.59
   4  -4  -8   -0.45    0.56
   4   4  -8   -0.51    0.38
   2  -4  -8    4.43    0.73
  -2  -4   8    4.18    0.72
   2   4  -8    4.99    0.70
   2   4  -8    4.53    0.65
   0  -4   8    5.01    0.76
   0  -4  -8    7.88    0.83
   0   4  -8    7.64    0.82
   0   4  -8    7.55    0.88
   0   4  -8    7.03    0.78
  -2  -4  -8    4.66    0.71
   2  -4   8    4.86    0.74
  -2   4  -8    4.86    0.64
  -2   4  -8    4.25    0.76
  -2   4  -8    4.16    0.65
   4  -4   8    0.79    0.63
  -4  -4  -8    2.05    0.63
  -4   4  -8    0.58    0.64
  -4   4  -8    1.30    0.50
  -4   4  -8    2.05    0.53
   6  -4   8    1.29    0.64
  -6  -4  -8    1.66    0.60
  -6   4  -8    0.10    0.50
  -6   4  -8    1.06    0.64
   8  -4   8    1.96    0.67
  -8  -4  -8    2.89    0.68
  -8   4  -8    0.85    0.63
  -8   4  -8    1.92    0.59
 -10  -4  -8   10.20    0.99
  10  -4   8    9.96    1.00
 -10   4  -8   11.33    1.03
 -10   4  -8    9.81    1.01
  12  -4   8    7.93    0.96
 -12  -4  -8    9.66    0.97
 -12   4  -8   12.30    1.08
  14  -4   8    5.90    0.89
 -14  -4  -8    6.70    0.91
 -14   4  -8    6.94    0.94
 -16  -4  -8    3.85    0.84
  16  -4   8    2.33    0.81
 -18  -4  -8    0.71    0.82
  18  -4   8    0.71    0.75
  20  -4   8    4.21    0.95
 -20  -4  -8    3.66    0.97
 -22  -4  -8    1.49    0.91
  22  -4   8    1.68    0.91
  24  -4   8   -0.96    0.83
 -24  -4  -8   -0.06    0.83
  23  -5  -8   11.36    1.38
 -23  -5   8    7.53    1.09
  21  -5  -8    8.71    1.25
 -21  -5   8    6.90    1.07
  19  -5  -8    1.51    0.95
 -19  -5   8    2.43    0.88
 -17  -5   8    0.70    0.78
  17  -5  -8    0.73    0.86
 -17  -5   8    1.15    0.86
 -17   5   8    1.33    0.88
 -15  -5   8    2.15    0.79
  15  -5  -8    2.62    0.84
  13  -5  -8    1.61    0.83
 -13  -5   8    1.94    0.77
 -13   5   8    3.70    0.83
  11  -5  -8    2.73    0.83
 -11  -5   8    0.66    0.69
 -11   5   8    1.01    0.73
 -11   5   8    1.51    0.73
   9  -5  -8    1.54    0.71
  -9  -5   8    0.95    0.69
  -9   5   8    0.59    0.66
   7  -5  -8   19.14    1.29
  -7  -5   8   18.25    1.32
  -7   5   8   19.44    1.46
   5  -5  -8    1.36    0.70
  -5  -5   8    1.97    0.74
   5  -5  -8    3.86    0.71
  -5   5   8    1.13    0.65
   5   5  -8    1.40    0.48
  -3  -5   8   82.34    3.10
   3  -5  -8   80.67    3.02
  -3   5   8   82.44    3.49
   1  -5  -8   17.39    1.23
  -1  -5   8   21.20    1.33
  -1   5   8   19.69    1.38
   1   5  -8   20.18    1.36
   1  -5   8   15.09    1.20
  -1  -5  -8   14.30    1.10
   1   5   8   13.73    1.20
  -1   5  -8   16.07    1.21
   3  -5   8   19.29    1.32
  -3  -5  -8   21.02    1.21
  -3   5  -8   18.01    1.23
   3   5   8   18.86    1.31
  -3   5  -8   19.28    1.31
  -5  -5  -8    3.06    0.67
   5  -5   8    3.54    0.77
   5   5   8    3.84    0.65
  -5   5  -8    4.54    0.70
  -5   5  -8    4.27    0.72
  -7  -5  -8   38.48    1.74
  -7  -5  -8   37.37    1.71
   7  -5   8   38.16    1.85
   9  -5   8   19.28    1.35
  -9  -5  -8   19.20    1.27
 -11  -5  -8    2.09    0.70
  11  -5   8    2.30    0.73
 -13  -5  -8    2.27    0.74
  13  -5   8    1.15    0.74
  15  -5   8    0.42    0.69
 -15  -5  -8   -0.02    0.69
  15  -5   8    0.11    0.51
 -17  -5  -8    7.70    1.04
  17  -5   8    6.36    0.99
  17   5   8    6.26    1.11
 -19  -5  -8    2.46    0.88
  19  -5   8    1.40    0.84
 -21  -5  -8    9.69    1.22
  21  -5   8    9.33    1.24
  23  -5   8    7.54    1.18
 -23  -5  -8    9.19    1.26
 -22  -6   8   -1.53    0.80
  20  -6  -8    0.59    0.93
 -20  -6   8    0.48    0.82
  18  -6  -8    4.97    1.06
 -16  -6   8    0.29    0.77
  16  -6  -8    0.49    0.81
  14  -6  -8    2.29    0.91
 -14  -6   8    1.23    0.80
 -14  -6   8    1.39    0.86
 -14   6   8    0.36    0.81
 -14   6   8    1.94    0.75
  12  -6  -8    0.15    0.79
 -12  -6   8   -1.23    0.70
 -12   6   8   -0.04    0.73
 -12   6   8   -0.46    0.65
 -10  -6   8    0.72    0.75
  10  -6  -8    0.03    0.76
  10  -6  -8    0.69    0.77
 -10   6   8   -1.14    0.67
 -10   6   8    0.62    0.72
   8  -6  -8    5.24    0.85
   8  -6  -8    4.86    0.89
  -8  -6   8    4.09    0.85
  -8   6   8    4.66    0.94
   6  -6  -8    6.32    0.87
  -6  -6   8    5.36    0.91
   6  -6  -8    4.47    0.81
  -6   6   8    4.29    0.94
  -4  -6   8    0.03    0.68
   4  -6  -8    1.65    0.63
   4  -6  -8    0.07    0.62
   4   6  -8    0.32    0.45
   4   6  -8    0.86    0.73
  -4   6   8    0.16    0.71
   2  -6  -8   12.23    0.96
   2  -6  -8    9.62    0.91
  -2  -6   8    9.32    0.98
   2   6  -8    7.82    1.03
   2   6  -8    9.51    0.96
   0  -6   8    2.77    0.75
   0  -6  -8    3.64    0.70
   0   6  -8    2.35    0.63
   0   6  -8    1.52    0.70
   2  -6   8   21.64    1.41
  -2  -6  -8   22.14    1.24
  -2   6  -8   19.08    1.45
  -4  -6  -8   10.53    0.96
   4  -6   8    7.03    0.93
  -4   6  -8    7.87    0.95
   6  -6   8    4.89    0.86
  -6  -6  -8    6.31    0.79
  -6   6  -8    6.21    0.88
   8  -6   8    1.66    0.73
  -8  -6  -8    2.72    0.70
  10  -6   8   -0.13    0.70
 -10  -6  -8    0.58    0.65
  10   6   8    0.63    0.88
 -12  -6  -8    9.03    0.94
  12  -6   8    7.06    0.99
  12   6   8    6.77    1.22
 -14  -6  -8    1.18    0.75
  14  -6   8    2.00    0.80
  14   6   8    1.59    0.93
 -16  -6  -8    1.04    0.81
  16  -6   8    1.39    0.79
  16  -6   8    0.50    0.59
  16   6   8    1.23    0.91
 -18  -6  -8    3.69    0.94
  18  -6   8    5.84    0.98
  18   6   8    4.59    1.06
  20  -6   8    0.70    0.78
 -20  -6  -8    0.39    0.80
 -19  -7   8    0.69    0.87
  19  -7  -8    2.91    1.06
  17  -7  -8   -0.22    0.93
 -17  -7   8    0.28    0.84
 -15  -7   8    0.26    0.84
  15  -7  -8    0.98    0.92
 -13  -7   8    4.60    0.95
  13  -7  -8    4.38    1.01
  13  -7  -8    5.22    1.09
 -13   7   8    5.00    0.98
  11  -7  -8    2.95    0.86
  11  -7  -8    1.26    0.90
 -11  -7   8    1.30    0.84
 -11   7   8    1.16    0.84
  -9  -7   8    9.41    1.09
   9  -7  -8    7.76    1.07
   9  -7  -8    7.74    1.00
  -9   7   8    6.74    1.17
  -9   7   8    6.45    1.13
   7  -7  -8    0.09    0.69
  -7  -7   8    0.32    0.77
   7  -7  -8    0.19    0.73
   7   7  -8   -0.09    0.81
  -7   7   8   -0.68    0.67
  -7   7   8    0.45    0.81
  -5  -7   8    2.53    0.85
   5  -7  -8    0.30    0.71
   5  -7  -8   -0.19    0.66
   5   7  -8    0.35    0.83
  -5   7   8    0.26    0.76
  -5   7   8    0.13    0.71
   3  -7  -8   -0.34    0.62
  -3  -7   8   -0.72    0.74
  -3   7   8    1.34    0.72
   3   7  -8    0.82    0.80
  -3   7   8    0.00    0.74
  -1  -7   8   16.69    1.30
   1  -7  -8   12.91    1.07
  -1   7   8   13.80    1.49
   1   7  -8   14.87    1.45
  -1   7   8   13.77    1.40
   1  -7   8    1.21    0.78
  -1   7  -8    1.60    0.79
   1   7   8    2.22    0.94
   3  -7   8   -0.82    0.72
  -3   7  -8   -0.81    0.68
   3   7   8   -0.12    0.82
   5  -7   8    0.14    0.73
   5   7   8    1.09    0.94
  -5   7  -8    0.94    0.75
   7  -7   8    5.52    0.90
   7   7   8    7.16    1.29
   9  -7   8    0.33    0.76
   9   7   8    1.40    0.98
  11  -7   8    1.96    0.83
  11   7   8    2.62    1.05
  13  -7   8    1.90    0.82
  13   7   8    3.15    1.10
  15  -7   8    3.03    0.91
  15   7   8    0.24    0.93
  17  -7   8    1.30    0.87
  17   7   8    2.12    1.06
  14  -8  -8    3.62    0.95
 -14  -8   8   -0.07    0.87
 -12  -8   8    0.64    0.86
  12  -8  -8    1.27    0.84
 -12   8   8    0.96    0.81
  12   8  -8   -0.88    0.92
 -10  -8   8    1.08    0.87
 -10   8   8    2.12    0.94
  10   8  -8    0.67    0.96
   8  -8  -8    1.16    0.86
  -8  -8   8    1.28    0.87
  -8   8   8    0.14    0.85
   8   8  -8    1.19    0.96
  -6  -8   8    9.73    1.11
  -6   8   8   10.45    1.28
  -6   8   8    8.60    1.27
   6   8  -8    8.46    1.30
  -4  -8   8    5.43    0.97
  -4   8   8    4.39    1.06
   4   8  -8    3.09    1.03
  -2  -8   8    0.12    0.81
  -2   8   8   -0.24    0.83
   2   8  -8    0.35    0.85
   0  -8   8    6.52    1.00
   0   8  -8    5.86    1.08
   0   8   8    5.20    1.15
   2  -8   8    0.15    0.80
  -2   8  -8    1.69    0.88
   2   8   8    1.36    0.95
   4   8   8   21.79    2.03
  -4   8  -8   17.72    1.57
   6  -8   8   19.02    1.40
  -6   8  -8   14.32    1.45
   6   8   8   17.23    1.82
   8  -8   8    2.37    0.88
   8   8   8    0.79    1.04
  10  -8   8    0.95    0.82
  10   8   8    0.99    1.07
  12  -8   8    4.74    0.99
  12   8   8    4.24    1.26
  14  -8   8   -0.68    0.79
  14   8   8    0.60    1.03
  -7   9   8    1.41    1.00
   7   9  -8    1.51    1.07
   5   9  -8    0.40    0.97
  -5   9   8   -0.52    0.94
  -3   9   8    0.04    0.90
   3   9  -8    2.21    1.06
   1   9  -8    0.66    0.90
  -1   9   8    0.60    0.97
   1  -9   8    0.67    0.85
   1   9   8    1.77    1.00
  -1   9  -8    1.61    0.95
   3  -9   8    2.89    0.91
   3   9   8    3.00    1.22
  -3   9  -8    5.56    1.08
   5  -9   8   -0.03    0.83
  -5   9  -8   -0.35    0.88
   5   9   8   -0.55    1.03
   7  -9   8    4.26    0.96
   7   9   8    3.58    1.24
 -26   0   9    0.64    0.98
  26   0  -9    0.42    0.88
  24   0  -9   -2.15    0.77
 -24   0   9   -1.95    0.83
  22   0  -9    0.64    0.84
 -22   0   9    0.40    0.85
 -22   0   9    0.56    0.80
 -20   0   9   -0.54    0.78
 -20   0   9   -0.30    0.80
  20   0  -9    0.54    0.78
  18   0  -9    0.41    0.72
 -18   0   9    0.63    0.76
  16   0  -9   -0.43    0.65
 -16   0   9   -1.21    0.67
  14   0  -9    0.65    0.65
 -14   0   9    0.60    0.71
 -14   0   9    0.60    0.66
  12   0  -9   -0.33    0.57
 -12   0   9    0.37    0.62
 -12   0   9   -0.55    0.56
 -10   0   9    0.24    0.60
  10   0  -9    0.72    0.60
  -8   0   9   -0.25    0.56
   8   0  -9   -0.21    0.54
   6   0  -9    0.97    0.59
  -6   0   9   -0.05    0.54
   4   0  -9   -0.24    0.56
  -4   0   9   -0.21    0.55
   2   0  -9    1.70    0.61
  -2   0   9    0.24    0.54
   0   0   9    0.78    0.57
   0   0  -9    1.03    0.61
  -2   0  -9    0.29    0.60
   2   0   9    0.39    0.56
   4   0   9    0.87    0.58
  -4   0  -9   -0.82    0.56
   6   0   9   -0.07    0.54
  -6   0  -9   -0.21    0.59
   8   0   9    0.00    0.57
  -8   0  -9    0.74    0.68
  -8   0  -9    1.13    0.64
 -10   0  -9    0.49    0.69
  10   0   9    0.36    0.58
 -12   0  -9    0.21    0.71
  12   0   9   -0.31    0.60
 -14   0  -9   -0.28    0.72
  14   0   9   -0.82    0.58
  16   0   9   -0.91    0.58
 -16   0  -9    0.65    0.79
  18   0   9   -0.78    0.60
 -18   0  -9   -0.96    0.81
  20   0   9    1.33    0.71
 -20   0  -9   -0.54    0.89
  22   0   9   -0.05    0.69
 -22   0  -9   -0.60    0.91
 -24   0  -9   -0.65    0.93
 -26   0  -9   -0.71    1.02
  27  -1  -9    2.81    1.02
 -27  -1   9    0.66    1.02
 -27   1   9    0.97    0.96
  25  -1  -9    0.58    0.93
 -25  -1   9   -1.03    0.89
 -25   1   9   -1.22    0.84
  25   1  -9    1.87    0.81
 -23  -1   9    9.79    1.23
  23  -1  -9    8.48    1.26
  23   1  -9    8.37    1.12
 -23   1   9    9.65    1.25
 -23   1   9    9.14    1.16
  21  -1  -9   10.95    1.32
 -21  -1   9   10.47    1.23
 -21   1   9   12.44    1.35
  21   1  -9   12.92    1.25
 -21   1   9   11.91    1.21
 -19  -1   9   10.40    1.17
  19  -1  -9   13.73    1.35
  19   1  -9   12.49    1.22
 -19   1   9   11.94    1.19
 -19   1   9   14.84    1.42
 -17  -1   9    2.91    0.86
 -17  -1   9    2.37    0.87
  17  -1  -9    3.82    0.90
 -17   1   9    2.62    0.81
  17   1  -9    4.47    0.83
 -15  -1   9    4.99    0.91
 -15  -1   9    5.09    0.89
  15  -1  -9    5.40    0.92
 -15   1   9    5.61    0.86
  15   1  -9    4.79    0.84
 -13  -1   9   33.61    1.76
 -13  -1   9   31.06    1.84
  13  -1  -9   33.27    1.73
  13   1  -9   33.41    1.70
 -13   1   9   33.26    1.71
  11  -1  -9   63.34    2.61
 -11  -1   9   63.60    2.62
 -11  -1   9   64.97    2.94
  11   1  -9   64.09    2.59
 -11   1   9   67.21    2.60
  -9  -1   9   15.57    1.22
   9  -1  -9   16.69    1.22
   9   1  -9   14.24    1.15
  -9   1   9   17.65    1.20
  -9   1   9   13.81    1.07
  -7  -1   9    2.08    0.65
   7  -1  -9    2.76    0.66
  -7   1   9    1.33    0.59
   7   1  -9    2.38    0.66
  -7   1   9    3.33    0.61
  -5  -1   9    1.39    0.59
   5  -1  -9    0.26    0.57
  -5   1   9   -1.04    0.49
   5   1  -9   -0.03    0.55
  -3  -1   9   23.81    1.38
   3  -1  -9   22.28    1.38
  -3   1   9   23.74    1.31
   3   1  -9   24.42    1.37
  -1  -1   9    0.02    0.54
   1  -1  -9    1.27    0.61
   1   1  -9    0.73    0.60
  -1   1   9    1.05    0.55
   1  -1   9   30.58    1.55
  -1  -1  -9   27.73    1.57
   1   1   9   30.66    1.50
  -1   1  -9   31.55    1.57
  -3  -1  -9   15.33    1.20
   3  -1   9   11.92    1.11
  -3   1  -9   13.86    1.15
   3   1   9   13.49    1.10
  -5  -1  -9    6.01    0.81
   5  -1   9    4.07    0.73
  -5   1  -9    3.75    0.75
   5   1   9    5.52    0.73
   7  -1   9   77.82    2.98
  -7  -1  -9   78.90    3.06
  -7  -1  -9   76.80    3.02
  -7   1  -9   78.64    3.04
   7   1   9   79.67    2.95
  -7   1  -9   78.00    3.01
  -9  -1  -9   26.06    1.58
   9  -1   9   25.07    1.48
   9   1   9   24.95    1.42
  -9   1  -9   25.88    1.55
  11  -1   9   95.88    3.64
 -11  -1  -9  100.47    3.72
 -11   1  -9   98.01    3.70
  11   1   9  101.73    3.64
  13  -1   9   31.26    1.73
 -13  -1  -9   32.50    1.83
 -13   1  -9   33.62    1.84
  13   1   9   33.29    1.69
 -15  -1  -9    1.08    0.76
  15  -1   9   -0.38    0.63
 -15   1  -9    0.03    0.75
  15   1   9   -0.15    0.60
  17  -1   9   17.07    1.34
 -17  -1  -9   14.07    1.35
  17   1   9   15.25    1.25
 -17   1  -9   12.84    1.33
 -19  -1  -9   20.94    1.65
  19  -1   9   17.82    1.45
 -19   1  -9   20.23    1.71
 -21  -1  -9    0.42    0.93
  21  -1   9    0.59    0.73
 -21   1  -9    1.41    0.98
 -23  -1  -9    9.16    1.34
  23  -1   9   10.25    1.23
 -23   1  -9   11.34    1.44
 -25  -1  -9    2.04    1.02
  25  -1   9    1.31    0.76
 -25   1  -9   -0.94    1.00
 -27  -1  -9    0.09    1.00
  26  -2  -9    0.79    1.04
 -26  -2   9    1.02    0.99
 -24  -2   9   -0.77    0.88
  24  -2  -9    0.06    0.92
 -22  -2   9   -0.14    0.86
  22  -2  -9    0.87    0.91
 -22   2   9   -0.10    0.78
 -20  -2   9    2.43    0.93
 -20  -2   9    2.09    0.89
  20  -2  -9    3.43    1.02
  20   2  -9    3.81    0.81
 -20   2   9    4.24    0.89
 -20   2   9    2.46    0.93
 -18  -2   9   15.77    1.44
  18  -2  -9   14.89    1.43
 -18  -2   9   15.08    1.44
 -18   2   9   19.92    1.60
  18   2  -9   17.09    1.34
 -18   2   9   18.84    1.44
 -16  -2   9    9.57    1.10
 -16  -2   9   10.30    1.20
  16  -2  -9    9.73    1.15
 -16   2   9    9.34    1.03
  16   2  -9   10.89    1.09
 -16   2   9   11.34    1.29
  14  -2  -9   27.36    1.67
 -14  -2   9   27.62    1.75
 -14  -2   9   26.94    1.67
  14   2  -9   29.44    1.58
 -14   2   9   30.12    1.61
  12  -2  -9    0.81    0.69
 -12  -2   9    0.00    0.67
 -12   2   9    0.32    0.60
  12   2  -9    0.28    0.64
  10  -2  -9    8.84    0.95
 -10  -2   9    5.87    0.85
 -10   2   9    7.86    0.86
  10   2  -9    7.85    0.88
   8  -2  -9    0.46    0.63
  -8  -2   9   -1.17    0.56
  -8   2   9    0.19    0.54
   8   2  -9   -0.43    0.56
  -6  -2   9    4.35    0.72
   6  -2  -9    4.00    0.75
   6   2  -9    2.81    0.68
  -6   2   9    4.11    0.68
   4  -2  -9    0.40    0.60
  -4  -2   9    0.78    0.61
  -4   2   9    0.79    0.52
   4   2  -9    0.79    0.58
  -2  -2   9    4.06    0.70
   2  -2  -9    4.06    0.74
  -2   2   9    4.66    0.64
   2   2  -9    5.25    0.76
   0  -2  -9    5.51    0.79
   0  -2   9    5.85    0.78
   0   2   9    6.09    0.71
   0   2  -9    5.85    0.80
  -2  -2  -9    4.48    0.75
   2  -2   9    4.87    0.75
  -2   2  -9    4.17    0.72
   2   2   9    4.39    0.67
  -4  -2  -9   28.18    1.56
   4  -2   9   29.81    1.57
   4   2   9   28.42    1.46
  -4   2  -9   29.41    1.65
  -4   2  -9   29.24    1.57
   6  -2   9   50.89    2.16
  -6  -2  -9   46.19    2.11
  -6   2  -9   49.45    2.16
   6   2   9   49.11    2.03
  -8  -2  -9    6.47    0.90
  -8  -2  -9    6.76    0.89
   8  -2   9    7.15    0.89
   8   2   9    6.34    0.77
  -8   2  -9    8.05    0.95
  10  -2   9   -0.26    0.59
 -10  -2  -9   -0.15    0.65
 -10   2  -9    0.55    0.69
  10   2   9    0.49    0.54
  12  -2   9    1.09    0.68
 -12  -2  -9    1.42    0.70
 -12   2  -9    0.62    0.53
 -12   2  -9   -0.01    0.74
  14  -2   9   26.72    1.64
 -14  -2  -9   28.87    1.68
 -14   2  -9   29.50    1.70
  16  -2   9   33.13    1.82
 -16  -2  -9   31.63    1.84
 -16   2  -9   33.04    1.84
  18  -2   9   -0.62    0.70
 -18  -2  -9    0.39    0.75
 -18   2  -9   -0.55    0.83
  20  -2   9    6.57    1.01
 -20  -2  -9    5.52    1.04
 -20   2  -9    5.84    1.15
  22  -2   9    2.43    0.85
 -22  -2  -9    2.52    0.96
 -22   2  -9    3.90    1.12
  24  -2   9    1.65    0.83
 -24  -2  -9    0.49    0.94
 -24   2  -9    1.11    1.03
  26  -2   9    0.43    0.81
 -26  -2  -9    0.70    1.01
 -26   2  -9    0.01    1.01
 -25  -3   9   -0.29    0.92
  25  -3  -9    1.76    1.06
  23  -3  -9    1.63    0.98
 -23  -3   9   -0.38    0.88
  21  -3  -9    1.10    0.95
 -21  -3   9    1.33    0.87
 -21  -3   9    0.37    0.82
  19  -3  -9    6.62    1.13
 -19  -3   9    5.26    1.10
 -19  -3   9    6.15    1.06
 -19   3   9    7.92    1.17
 -17  -3   9    3.59    0.92
 -17  -3   9    4.60    1.02
  17  -3  -9    4.13    0.99
 -17   3   9    4.81    1.06
  15  -3  -9   11.04    1.18
 -15  -3   9    9.24    1.17
 -15  -3   9    7.53    1.03
 -15   3   9    9.29    1.24
 -13  -3   9    5.53    0.90
  13  -3  -9    5.80    0.95
  13   3  -9    5.97    0.87
 -13   3   9    9.48    1.18
  11  -3  -9    3.78    0.83
 -11  -3   9    2.86    0.77
  11   3  -9    4.45    0.77
  -9  -3   9    0.89    0.67
   9  -3  -9    0.44    0.67
   9   3  -9    1.05    0.60
   7  -3  -9    4.41    0.79
  -7  -3   9    3.47    0.74
   7   3  -9    2.56    0.70
  -5  -3   9   -0.34    0.61
   5  -3  -9   -0.03    0.62
   5   3  -9   -0.93    0.55
  -3  -3   9   11.98    1.05
   3  -3  -9   15.93    1.18
   3   3  -9   13.00    1.09
   1  -3  -9   12.01    1.04
  -1  -3   9   10.80    1.00
   1   3  -9   10.78    0.97
  -1  -3  -9   43.57    1.97
   1  -3   9   42.62    1.99
  -1   3  -9   45.21    1.94
   3  -3   9   54.34    2.36
  -3  -3  -9   56.76    2.33
  -3   3  -9   57.43    2.33
  -3   3  -9   57.34    2.38
  -5  -3  -9   24.78    1.47
   5  -3   9   24.19    1.49
  -5   3  -9   26.63    1.53
   7  -3   9    1.62    0.69
  -7  -3  -9    1.59    0.71
  -7   3  -9    0.19    0.69
   9  -3   9   18.38    1.36
  -9  -3  -9   18.82    1.36
  -9   3  -9   17.27    1.27
  -9   3  -9   20.26    1.41
 -11  -3  -9   12.43    1.14
  11  -3   9   12.92    1.15
 -11   3  -9   13.27    1.19
 -13  -3  -9   11.92    1.12
  13  -3   9   11.96    1.16
 -13   3  -9   12.76    1.22
 -15  -3  -9    1.33    0.75
  15  -3   9    1.29    0.75
 -15   3  -9    0.89    0.84
 -17  -3  -9   10.85    1.19
  17  -3   9   13.47    1.27
 -17   3  -9   14.11    1.34
  19  -3   9    0.56    0.76
 -19  -3  -9    1.41    0.86
 -19   3  -9    0.98    0.87
 -21  -3  -9    4.24    0.99
  21  -3   9    4.25    0.95
 -21   3  -9    4.39    1.04
 -23  -3  -9   -0.16    0.86
  23  -3   9    0.74    0.83
 -23   3  -9    1.11    0.99
  25  -3   9    4.49    1.05
 -25  -3  -9    2.49    1.02
 -24  -4   9    1.08    0.88
  24  -4  -9   -0.03    0.96
  22  -4  -9    1.38    0.96
 -22  -4   9   -0.18    0.81
  20  -4  -9    0.25    0.89
 -20  -4   9    0.29    0.82
 -18  -4   9   10.33    1.30
  18  -4  -9    9.92    1.24
 -18  -4   9    8.51    1.09
 -18   4   9   15.36    1.43
  16  -4  -9   53.27    2.41
 -16  -4   9   44.23    2.57
 -16   4   9   52.71    2.71
 -14  -4   9   11.54    1.34
  14  -4  -9   15.76    1.39
 -14  -4   9    9.75    1.07
 -14   4   9   12.62    1.33
  12  -4  -9    2.23    0.82
 -12  -4   9    2.63    0.79
 -12   4   9    1.66    0.84
 -10  -4   9    2.29    0.75
  10  -4  -9    1.70    0.78
 -10   4   9    1.07    0.75
  -8  -4   9   25.05    1.47
   8  -4  -9   23.48    1.47
  -8   4   9   24.30    1.68
   8   4  -9   22.79    1.25
   6  -4  -9    1.78    0.71
  -6  -4   9    2.03    0.73
  -4  -4   9    0.60    0.67
   4  -4  -9   -0.08    0.66
  -2  -4   9    2.46    0.71
   2  -4  -9    1.60    0.71
   2   4  -9    0.80    0.49
   0  -4   9    0.80    0.65
   0  -4  -9    0.55    0.66
   0   4  -9    1.19    0.65
   0   4  -9    0.46    0.47
   0   4  -9   -0.08    0.70
   2  -4   9   14.19    1.20
  -2  -4  -9   12.51    1.09
  -2   4  -9   12.72    1.06
  -2   4  -9   13.86    1.14
  -2   4  -9   11.99    1.00
   4  -4   9   44.71    2.07
  -4  -4  -9   44.05    2.01
  -4   4  -9   43.72    2.08
  -4   4  -9   48.38    2.06
  -6  -4  -9   26.54    1.52
   6  -4   9   28.33    1.59
  -6   4  -9   29.24    1.61
  -6   4  -9   28.15    1.58
  -8  -4  -9   33.37    1.69
  -8  -4  -9   30.53    1.67
   8  -4   9   33.56    1.76
  -8   4  -9   36.02    1.78
 -10  -4  -9   -0.34    0.67
  10  -4   9   -0.23    0.67
 -10   4  -9    1.34    0.73
 -12  -4  -9   14.41    1.25
  12  -4   9   16.33    1.34
 -12   4  -9   15.60    1.34
  14  -4   9   33.26    1.83
 -14  -4  -9   32.33    1.74
 -16  -4  -9   19.65    1.48
  16  -4   9   20.18    1.49
  18  -4   9    4.79    0.97
 -18  -4  -9    5.97    1.06
  20  -4   9    1.09    0.82
 -20  -4  -9    0.09    0.82
 -22  -4  -9   10.87    1.32
  22  -4   9   11.15    1.32
  24  -4   9    1.11    0.94
 -24  -4  -9    1.65    0.96
  21  -5  -9    0.97    0.97
 -21  -5   9    0.78    0.83
 -19  -5   9    1.39    0.81
  19  -5  -9    1.37    0.94
  17  -5  -9    0.49    0.87
 -17  -5   9   -0.67    0.74
 -15  -5   9    1.27    0.79
  15  -5  -9    0.09    0.87
  13  -5  -9    3.85    0.97
 -13  -5   9    2.92    0.83
 -13   5   9    3.26    0.82
 -13   5   9    2.28    0.88
 -11  -5   9    0.26    0.72
  11  -5  -9    0.58    0.78
 -11   5   9   -0.51    0.65
  -9  -5   9    0.13    0.68
   9  -5  -9   -0.48    0.70
  -9   5   9   -0.52    0.65
  -7  -5   9    2.04    0.77
   7  -5  -9    2.58    0.80
  -7   5   9    2.34    0.79
  -5  -5   9    0.99    0.74
   5  -5  -9    1.45    0.74
   5   5  -9    1.47    0.51
  -5   5   9    1.01    0.66
  -3  -5   9    3.21    0.79
   3  -5  -9    2.87    0.76
  -3   5   9    2.54    0.78
   3   5  -9    2.62    0.58
  -1  -5   9    6.71    0.89
   1  -5  -9    6.08    0.84
   1   5  -9    6.22    0.80
  -1   5   9    6.25    0.91
   1   5  -9    5.78    0.84
   1  -5   9    0.75    0.70
  -1  -5  -9    1.84    0.71
   1   5   9    2.24    0.69
  -1   5  -9    0.84    0.61
  -1   5  -9    0.71    0.53
   3  -5   9    2.44    0.79
  -3  -5  -9    1.81    0.70
  -3   5  -9    2.05    0.64
   3   5   9    2.30    0.67
  -5  -5  -9    2.35    0.71
   5  -5   9    2.11    0.76
  -7  -5  -9    0.42    0.70
  -7  -5  -9    0.55    0.67
   7  -5   9    0.50    0.69
  -9  -5  -9   17.22    1.26
   9  -5   9   15.64    1.33
  11  -5   9   -0.32    0.69
 -11  -5  -9    1.01    0.72
  13  -5   9    3.31    0.83
 -13  -5  -9    2.42    0.80
  15  -5   9   -0.12    0.71
 -15  -5  -9    1.27    0.78
 -17  -5  -9    0.82    0.84
  17  -5   9    0.45    0.79
  19  -5   9    0.78    0.85
 -19  -5  -9    2.84    0.94
 -21  -5  -9   -0.06    0.88
  21  -5   9    0.59    0.86
 -20  -6   9    0.11    0.82
  20  -6  -9    1.52    1.00
  18  -6  -9    8.70    1.25
 -16  -6   9    2.48    0.91
  16  -6  -9    3.86    1.04
  14  -6  -9    7.62    1.14
 -14  -6   9    9.00    1.08
  12  -6  -9    1.45    0.83
 -12  -6   9    0.29    0.77
 -12   6   9    1.10    0.79
 -12   6   9   -0.15    0.66
   8  -6  -9    3.61    0.87
  -8  -6   9    2.53    0.87
  -8   6   9    5.58    1.04
  -6  -6   9    0.95    0.78
   6  -6  -9    2.26    0.79
  -6   6   9    0.83    0.67
   4  -6  -9    2.04    0.75
  -4  -6   9    1.35    0.79
   4   6  -9    0.74    0.78
  -4   6   9    1.57    0.67
   2  -6  -9    0.67    0.69
  -2  -6   9    1.04    0.78
   2   6  -9    0.87    0.75
  -2   6   9    1.08    0.64
   0  -6  -9    1.96    0.74
   0  -6   9    2.35    0.80
   0   6   9    2.87    0.74
   0   6  -9    1.95    0.75
   2  -6   9    0.02    0.74
  -2  -6  -9    0.11    0.64
  -2   6  -9   -0.12    0.66
  -4  -6  -9    8.74    0.91
   4  -6   9    7.64    1.02
  -6  -6  -9    9.92    1.00
   6  -6   9   11.30    1.14
  -6  -6  -9   12.64    1.05
   8  -6   9    5.57    0.93
  -8  -6  -9    5.32    0.86
 -10  -6  -9    2.64    0.77
  10  -6   9    1.56    0.79
 -12  -6  -9    3.02    0.79
  12  -6   9    3.75    0.87
  14  -6   9   18.12    1.43
 -14  -6  -9   21.29    1.41
  14   6   9   17.63    1.76
  16  -6   9    5.20    1.01
 -16  -6  -9    8.60    1.10
  16   6   9    8.13    1.31
  18  -6   9    0.66    0.81
 -18  -6  -9    0.01    0.80
  18   6   9    0.30    0.86
  20  -6   9    1.86    0.86
 -20  -6  -9    0.68    0.85
 -17  -7   9    0.27    0.87
  17  -7  -9    1.19    0.98
 -15  -7   9    1.88    0.90
  15  -7  -9    1.37    0.93
 -13  -7   9    4.42    0.99
  13  -7  -9    5.91    1.06
 -13   7   9    7.16    1.10
 -11  -7   9    1.74    0.90
  11  -7  -9    3.62    0.97
 -11   7   9    4.99    0.99
  -9  -7   9    0.66    0.85
   9  -7  -9    2.38    0.84
  -9   7   9    2.91    0.91
  -7  -7   9   -0.32    0.84
   7  -7  -9    0.64    0.76
   7   7  -9   -0.45    0.81
  -7   7   9    0.32    0.73
  -7   7   9    0.71    0.83
  -5  -7   9   -0.80    0.78
   5  -7  -9   -0.11    0.70
  -5   7   9   -1.03    0.68
  -5   7   9    0.35    0.81
   5   7  -9   -0.67    0.82
   3  -7  -9   -0.46    0.64
  -3  -7   9   -0.63    0.77
   3   7  -9    1.63    0.84
  -3   7   9   -0.94    0.63
  -3   7   9   -0.22    0.76
   1  -7  -9    6.51    0.87
  -1  -7   9    5.06    0.93
  -1   7   9    3.93    1.05
   1   7  -9    5.24    1.02
  -1  -7  -9    3.69    0.77
   1  -7   9    3.32    0.89
  -1   7  -9    4.30    0.93
   1   7   9    3.77    1.05
   3  -7   9    6.21    1.00
  -3   7  -9    8.13    1.05
   3   7   9    6.93    1.29
   5  -7   9    3.58    0.92
   5   7   9    1.50    1.04
   7  -7   9    0.51    0.78
   7   7   9   -0.75    0.90
   9  -7   9   23.68    1.58
   9   7   9   21.86    2.12
  11  -7   9   10.64    1.16
  11   7   9    7.99    1.40
  13  -7   9    4.11    0.95
  13   7   9    4.27    1.21
  15  -7   9   -0.07    0.82
  15   7   9    0.36    0.96
  17  -7   9    4.23    0.99
  17   7   9    5.87    1.25
 -12  -8   9   -0.54    0.86
  12  -8  -9    1.27    0.85
 -12   8   9    1.45    0.88
  12   8  -9    1.79    1.07
 -10  -8   9    0.08    0.85
 -10   8   9   -0.05    0.80
  10   8  -9    0.17    0.97
  -8  -8   9    0.61    0.88
   8   8  -9   -0.90    0.90
  -8   8   9   -0.12    0.81
  -6  -8   9    2.48    0.94
   6   8  -9    1.43    1.00
  -6   8   9    3.09    1.00
  -4  -8   9    1.68    0.86
  -4   8   9    1.11    0.91
   4   8  -9   -0.87    0.81
  -2  -8   9    6.88    1.06
   2   8  -9    5.53    1.15
  -2   8   9    5.01    1.12
   0  -8   9    0.56    0.84
   0   8   9    0.78    0.90
   0   8  -9    3.38    0.98
   2  -8   9    0.18    0.84
  -2   8  -9    0.20    0.77
   2   8   9    1.09    0.94
   4  -8   9    0.88    0.87
   4   8   9    2.02    1.11
   6  -8   9    1.46    0.87
   6   8   9    2.66    1.14
   8  -8   9    3.65    1.00
   8   8   9    2.93    1.18
  10  -8   9   -0.34    0.82
  10   8   9   -0.39    0.99
  12  -8   9    0.93    0.90
  12   8   9    1.65    1.11
  -3   9   9    1.63    1.02
   3   9  -9    0.23    0.94
  -1  -9   9    3.20    0.96
   1   9  -9    4.50    1.10
  -1   9   9    2.40    1.05
   1  -9   9    0.30    0.88
   1   9   9    1.58    1.07
  -1   9  -9    1.50    0.98
   3   9   9    7.69    1.46
  26   0 -10    4.90    1.07
 -26   0  10    2.72    1.02
  24   0 -10    1.52    0.89
 -24   0  10    0.25    0.89
 -22   0  10   -0.16    0.82
  22   0 -10   -0.97    0.78
 -22   0  10   -0.39    0.85
  20   0 -10    1.62    0.83
 -20   0  10    1.43    0.86
  18   0 -10   11.13    1.18
 -18   0  10    8.51    1.11
 -16   0  10   16.82    1.42
  16   0 -10   16.08    1.36
  14   0 -10   43.21    2.11
 -14   0  10   46.28    2.15
 -12   0  10    3.41    0.82
  12   0 -10    3.55    0.81
 -10   0  10    2.91    0.78
  10   0 -10    3.61    0.76
  -8   0  10   60.99    2.45
   8   0 -10   55.73    2.43
   6   0 -10   25.43    1.48
  -6   0  10   24.45    1.46
  -4   0  10   32.74    1.66
   4   0 -10   32.74    1.70
   2   0 -10   27.27    1.59
  -2   0  10   30.25    1.56
   0   0 -10    1.66    0.71
   0   0  10    1.47    0.64
  -2   0 -10   24.96    1.52
   2   0  10   25.94    1.45
   4   0  10    9.83    0.96
  -4   0 -10    7.25    0.94
  -6   0 -10    2.15    0.74
   6   0  10    2.42    0.70
  -8   0 -10   12.91    1.23
  -8   0 -10   15.87    1.33
   8   0  10   16.45    1.23
 -10   0 -10   42.03    2.19
  10   0  10   47.90    2.10
  12   0  10   32.07    1.75
 -12   0 -10   33.07    1.89
 -14   0 -10   25.73    1.79
  14   0  10   29.49    1.65
 -16   0 -10   60.32    2.74
  16   0  10   60.85    2.61
  18   0  10   65.46    2.76
 -18   0 -10   62.93    2.88
  20   0  10    0.90    0.72
 -20   0 -10    0.41    0.97
 -22   0 -10   18.25    1.71
 -24   0 -10   -1.78    0.99
 -25  -1  10   -0.65    0.95
  25  -1 -10    1.40    0.95
 -25   1  10   -0.87    0.85
 -23  -1  10    0.35    0.95
  23  -1 -10    1.56    0.94
  23   1 -10    2.73    0.88
 -23   1  10    0.37    0.89
  21  -1 -10    2.37    0.94
 -21  -1  10    1.40    0.94
 -21   1  10    2.23    0.90
  21   1 -10    2.62    0.84
 -21   1  10    1.61    0.90
  19  -1 -10   -0.49    0.79
 -19  -1  10    0.47    0.86
 -19   1  10    0.45    0.86
  19   1 -10   -0.30    0.72
 -19   1  10   -0.05    0.80
 -17  -1  10   -0.24    0.78
  17  -1 -10    1.29    0.80
  17   1 -10   -1.71    0.65
 -17   1  10    0.10    0.75
 -15  -1  10   -0.44    0.73
 -15  -1  10    0.42    0.74
  15  -1 -10    0.78    0.75
 -15   1  10   -0.23    0.69
  15   1 -10    0.02    0.68
 -13  -1  10    6.44    1.00
 -13  -1  10    7.50    0.97
  13  -1 -10    6.40    0.96
 -13   1  10    7.17    0.94
  13   1 -10    8.07    0.96
  11  -1 -10    4.21    0.84
 -11  -1  10    4.10    0.86
 -11  -1  10    5.71    0.96
  11   1 -10    6.26    0.90
 -11   1  10    4.11    0.79
   9  -1 -10    5.17    0.83
  -9  -1  10    5.18    0.85
  -9   1  10    6.27    0.85
   9   1 -10    4.94    0.82
  -7  -1  10    9.82    0.99
   7  -1 -10    7.69    0.94
   7   1 -10    8.10    0.95
  -7   1  10    9.32    0.93
   5  -1 -10    3.27    0.76
  -5  -1  10    3.61    0.78
  -5   1  10    3.53    0.73
   5   1 -10    3.54    0.75
  -3  -1  10    2.66    0.71
   3  -1 -10    3.19    0.76
   3   1 -10    2.18    0.70
  -3   1  10    2.56    0.65
  -1  -1  10   -0.29    0.61
   1  -1 -10    1.08    0.69
  -1   1  10   -0.05    0.56
   1   1 -10   -0.12    0.63
   1  -1  10    2.01    0.70
  -1  -1 -10    1.46    0.71
  -1   1 -10    1.66    0.70
   1   1  10    1.82    0.64
  -3  -1 -10    0.31    0.64
   3  -1  10   -0.43    0.60
   3   1  10    0.37    0.60
  -3   1 -10    0.70    0.65
  -5  -1 -10    0.59    0.64
   5  -1  10    0.37    0.64
   5   1  10   -0.34    0.57
  -5   1 -10    0.39    0.66
   7  -1  10    0.97    0.66
  -7  -1 -10   -1.24    0.76
  -7  -1 -10   -0.63    0.64
  -7   1 -10    0.30    0.76
  -7   1 -10   -0.06    0.65
   7   1  10    0.35    0.61
   9  -1  10    1.48    0.72
  -9  -1 -10    2.44    0.88
   9   1  10    2.23    0.70
  -9   1 -10    3.27    0.88
  11  -1  10    7.50    0.95
 -11  -1 -10    6.27    1.03
  11   1  10    7.88    0.95
 -11   1 -10    6.75    1.04
  13  -1  10   15.07    1.29
 -13  -1 -10   12.41    1.28
  13   1  10   14.19    1.19
 -13   1 -10   15.43    1.37
 -15  -1 -10    0.28    0.82
  15  -1  10    2.56    0.77
  15   1  10    1.11    0.64
 -15   1 -10    1.48    0.90
 -17  -1 -10   10.26    1.26
  17  -1  10   10.10    1.17
 -17   1 -10   11.03    1.33
 -19  -1 -10   -1.73    0.84
  19  -1  10    0.92    0.72
 -19   1 -10   -0.90    0.90
  21  -1  10    1.03    0.78
 -21  -1 -10   -0.74    0.92
 -21   1 -10    0.39    0.98
  23  -1  10   15.59    1.43
 -23  -1 -10   14.09    1.54
 -23   1 -10   16.96    1.71
 -25  -1 -10    0.85    1.03
  25  -1  10    1.37    0.78
 -25   1 -10    0.10    1.05
  24  -2 -10    3.33    1.11
 -24  -2  10   -0.03    0.98
  22  -2 -10   -1.62    0.86
 -22  -2  10    0.43    0.89
  20  -2 -10    0.10    0.87
 -20  -2  10    1.94    0.94
 -20   2  10    3.02    0.97
 -18  -2  10    5.62    1.06
  18  -2 -10    7.26    1.11
 -18  -2  10    6.92    1.12
 -18   2  10   10.27    1.27
  18   2 -10    9.78    1.09
 -18   2  10    8.50    1.04
  16  -2 -10   13.30    1.31
 -16  -2  10   14.04    1.38
 -16  -2  10   17.70    1.44
 -16   2  10   15.54    1.33
  16   2 -10   17.93    1.35
 -16   2  10   16.68    1.57
 -14  -2  10    8.14    1.06
  14  -2 -10    8.36    1.08
 -14  -2  10    8.33    1.14
 -14   2  10    8.96    1.01
  14   2 -10    8.85    1.00
  12  -2 -10    2.42    0.78
 -12  -2  10    1.34    0.79
  12   2 -10    1.85    0.70
 -12   2  10    1.38    0.71
  10  -2 -10    2.40    0.78
 -10  -2  10    1.20    0.76
 -10   2  10    0.77    0.65
  10   2 -10    1.99    0.74
   8  -2 -10   13.61    1.22
  -8  -2  10   11.93    1.11
   8   2 -10   14.17    1.21
  -8   2  10   16.03    1.18
  -6  -2  10   19.51    1.40
   6  -2 -10   21.64    1.44
  -6   2  10   21.11    1.32
   6   2 -10   20.49    1.34
  -4  -2  10   49.29    2.25
   4  -2 -10   50.09    2.25
  -4   2  10   53.15    2.15
   4   2 -10   51.82    2.23
   2  -2 -10    9.14    0.98
  -2  -2  10    9.45    0.99
   2   2 -10    9.36    0.97
  -2   2  10    8.06    0.87
   0  -2  10   13.08    1.12
   0  -2 -10   13.31    1.16
   0   2  10   13.24    1.12
   0   2 -10   13.18    1.19
  -2  -2 -10    0.59    0.67
   2  -2  10   -0.38    0.62
  -2   2 -10    0.52    0.65
   2   2  10   -0.13    0.58
   4  -2  10   15.68    1.30
  -4  -2 -10   16.54    1.32
  -4   2 -10   17.31    1.32
  -4   2 -10   15.19    1.40
   4   2  10   14.37    1.18
   6  -2  10   10.57    1.06
  -6  -2 -10    9.14    1.06
  -6   2 -10   11.02    1.13
   6   2  10    9.56    0.94
  -8  -2 -10   12.13    1.19
  -8  -2 -10   10.01    1.13
   8  -2  10   10.88    1.08
  -8   2 -10   12.20    1.20
 -10  -2 -10    8.53    1.04
  10  -2  10    8.12    1.00
 -10   2 -10    8.92    1.10
 -12  -2 -10    1.24    0.82
  12  -2  10    2.18    0.79
 -12   2 -10    2.80    0.89
  14  -2  10   28.51    1.76
 -14  -2 -10   31.08    1.79
 -14   2 -10   30.91    1.83
 -16  -2 -10   32.28    1.86
  16  -2  10   30.44    1.80
 -16   2 -10   30.37    1.88
  18  -2  10   10.31    1.18
 -18  -2 -10    9.17    1.20
 -18   2 -10    9.01    1.28
 -20  -2 -10    4.37    1.06
  20  -2  10    4.71    0.98
 -20   2 -10    4.54    1.17
 -22  -2 -10   12.15    1.40
  22  -2  10   12.56    1.35
 -22   2 -10   13.27    1.53
 -24  -2 -10    1.16    1.02
  24  -2  10    2.01    0.91
 -24   2 -10    1.37    1.08
 -23  -3  10    0.53    0.92
  23  -3 -10   -1.31    0.96
  21  -3 -10    0.20    0.90
 -21  -3  10   -0.93    0.83
 -19  -3  10    3.19    0.95
  19  -3 -10    3.68    1.05
 -19  -3  10    3.74    0.97
 -17  -3  10    0.87    0.86
  17  -3 -10    1.87    0.93
 -17  -3  10    2.04    0.89
 -17   3  10    1.04    0.88
 -15  -3  10    9.24    1.21
 -15  -3  10    7.89    1.05
  15  -3 -10    9.02    1.15
 -15   3  10   10.18    1.27
 -13  -3  10   16.03    1.43
  13  -3 -10   17.03    1.41
  13   3 -10   18.91    1.35
 -13   3  10   18.06    1.61
 -11  -3  10   22.40    1.54
  11  -3 -10   23.31    1.55
  11   3 -10   24.48    1.49
  -9  -3  10   34.00    1.80
   9  -3 -10   30.52    1.78
   9   3 -10   35.20    1.75
  -7  -3  10   14.26    1.25
   7  -3 -10   12.79    1.15
   7   3 -10   12.45    1.12
   5  -3 -10    1.67    0.73
  -5  -3  10    1.14    0.75
   5   3 -10    2.04    0.71
  -3  -3  10    9.32    1.01
   3  -3 -10   11.53    1.10
   3   3 -10   10.90    1.04
   1  -3 -10    2.82    0.78
  -1  -3  10    2.48    0.76
   1   3 -10    3.61    0.79
   1  -3  10    3.05    0.76
  -1  -3 -10    2.89    0.79
  -1   3 -10    2.57    0.76
  -3  -3 -10    4.09    0.85
   3  -3  10    2.77    0.78
  -3   3 -10    4.45    0.83
  -3   3 -10    4.52    0.92
   5  -3  10    1.86    0.76
  -5  -3 -10    2.09    0.77
  -5   3 -10    2.25    0.80
   7  -3  10    3.50    0.83
  -7  -3 -10    1.69    0.77
  -7   3 -10    4.18    0.89
   9  -3  10   20.76    1.47
  -9  -3 -10   19.33    1.48
  -9   3 -10   22.20    1.55
 -11  -3 -10   50.76    2.33
  11  -3  10   50.26    2.32
 -11   3 -10   52.97    2.38
  13  -3  10   23.05    1.54
 -13  -3 -10   18.30    1.44
 -13   3 -10   18.69    1.53
 -15  -3 -10    0.61    0.79
  15  -3  10    1.12    0.80
 -15   3 -10    1.15    0.86
  17  -3  10    1.07    0.84
 -17  -3 -10    2.23    0.87
 -17   3 -10    0.38    0.89
 -19  -3 -10   19.96    1.57
  19  -3  10   22.04    1.60
 -19   3 -10   23.49    1.79
  21  -3  10   22.91    1.68
 -21  -3 -10   22.83    1.69
 -21   3 -10   26.05    1.90
 -23  -3 -10    3.30    1.01
  23  -3  10    0.25    0.88
 -23   3 -10    2.01    1.04
  22  -4 -10   -0.22    0.94
 -22  -4  10   -0.63    0.83
  20  -4 -10    0.34    0.93
 -20  -4  10    0.86    0.82
 -18  -4  10    0.94    0.82
  18  -4 -10    0.54    0.90
  16  -4 -10    1.87    0.89
 -16  -4  10    1.11    0.84
 -16  -4  10   -0.72    0.74
 -16   4  10   -0.05    0.77
 -14  -4  10    0.11    0.78
 -14  -4  10   -0.51    0.80
  14  -4 -10    0.25    0.80
 -14   4  10    0.15    0.76
 -12  -4  10    1.09    0.77
  12  -4 -10    0.97    0.81
 -12   4  10    0.73    0.76
 -10  -4  10   -0.34    0.69
  10  -4 -10   -0.41    0.77
 -10   4  10   -0.24    0.79
  -8  -4  10    1.95    0.77
   8  -4 -10    1.80    0.80
  -8   4  10    2.61    0.90
  -6  -4  10    3.01    0.83
   6  -4 -10    3.63    0.86
  -4  -4  10    3.50    0.80
   4  -4 -10    6.51    0.93
   2  -4 -10    0.09    0.70
  -2  -4  10    0.54    0.70
   0  -4 -10    1.38    0.77
   0  -4  10    1.68    0.75
   0   4 -10    1.74    0.56
  -2  -4 -10    3.89    0.87
   2  -4  10    4.43    0.84
  -2   4 -10    3.57    0.90
  -2   4 -10    5.31    0.74
  -4  -4 -10    0.77    0.75
   4  -4  10    1.95    0.75
  -4   4 -10    0.34    0.76
  -6  -4 -10    0.73    0.74
   6  -4  10    1.63    0.76
  -6   4 -10    2.58    0.82
  -8  -4 -10    4.45    0.88
   8  -4  10    5.22    0.92
  -8  -4 -10    6.42    0.96
  -8   4 -10    6.09    0.95
 -10  -4 -10    1.30    0.77
  10  -4  10    0.76    0.77
 -12  -4 -10    4.26    0.88
  12  -4  10    3.36    0.89
  14  -4  10    0.68    0.78
 -14  -4 -10    1.85    0.86
 -16  -4 -10    7.88    1.09
  16  -4  10    6.95    1.07
 -18  -4 -10    3.33    0.96
  18  -4  10    2.61    0.92
  20  -4  10   -0.51    0.84
 -20  -4 -10    0.09    0.88
 -22  -4 -10    0.60    0.91
  22  -4  10    0.78    0.93
 -21  -5  10    1.73    0.86
  21  -5 -10    0.66    0.96
 -19  -5  10   -0.37    0.78
  19  -5 -10    0.70    0.94
  17  -5 -10   -0.01    0.88
 -17  -5  10    0.36    0.83
  15  -5 -10   -0.29    0.84
 -15  -5  10    0.57    0.79
 -13  -5  10    6.33    0.99
  13  -5 -10    8.88    1.15
 -13   5  10   10.36    1.29
  11  -5 -10   38.32    2.09
 -11   5  10   47.90    2.49
   9  -5 -10   13.27    1.26
  -9  -5  10    9.95    1.13
  -9   5  10   13.27    1.39
  -7  -5  10    1.84    0.81
   7  -5 -10    0.13    0.75
  -7   5  10    0.38    0.67
  -5  -5  10   -0.26    0.70
   5  -5 -10    0.36    0.75
   5   5 -10    0.72    0.50
  -5   5  10    1.42    0.75
   3  -5 -10    0.44    0.75
  -3  -5  10    1.03    0.76
  -3   5  10    1.08    0.67
   3   5 -10    0.24    0.49
   1  -5 -10   21.29    1.43
  -1  -5  10   22.10    1.52
  -1   5  10   22.47    1.63
   1   5 -10   20.60    1.45
  -1  -5 -10    8.61    0.99
   1  -5  10    5.01    0.92
   1   5  10    5.18    0.97
   3  -5  10    1.01    0.78
  -3  -5 -10    1.92    0.79
   3   5  10    0.89    0.70
  -5  -5 -10    1.65    0.76
   5  -5  10    0.39    0.75
  -7  -5 -10   -0.74    0.73
  -7  -5 -10    0.06    0.73
   7  -5  10    1.44    0.80
   9  -5  10    4.37    0.88
  -9  -5 -10    3.08    0.86
  11  -5  10   15.59    1.37
 -11  -5 -10   15.36    1.27
 -13  -5 -10   26.33    1.59
  13  -5  10   26.49    1.71
 -15  -5 -10    4.80    0.96
  15  -5  10    3.39    0.93
 -17  -5 -10    4.16    0.99
  17  -5  10    1.32    0.87
  19  -5  10   27.64    1.78
 -19  -5 -10   25.60    1.81
  21  -5  10   11.78    1.35
  18  -6 -10    3.93    1.03
 -18  -6  10    2.36    0.93
  16  -6 -10    3.93    1.05
 -16  -6  10    4.55    0.96
  14  -6 -10   -0.03    0.85
 -14  -6  10   -0.42    0.78
 -12  -6  10    1.09    0.83
  12  -6 -10    0.72    0.89
 -12   6  10    2.51    0.89
 -10  -6  10   -0.37    0.84
  10  -6 -10    0.48    0.85
 -10   6  10   -0.17    0.74
   8  -6 -10    2.55    0.87
  -8  -6  10    2.56    0.88
  -8   6  10    2.23    0.81
  -6  -6  10    9.19    1.10
   6  -6 -10   11.09    1.16
  -6   6  10   13.36    1.36
   4  -6 -10    4.34    0.89
  -4  -6  10    3.01    0.89
  -4   6  10    1.04    0.71
   4   6 -10    2.85    0.85
   2  -6 -10    0.85    0.76
  -2  -6  10    0.48    0.80
   2   6 -10   -0.29    0.71
  -2   6  10    0.16    0.61
   0  -6 -10    0.80    0.77
   0  -6  10   -0.48    0.74
   0   6 -10    0.52    0.70
   0   6  10    0.54    0.62
  -2  -6 -10    4.95    0.88
   2  -6  10    4.32    0.94
  -4  -6 -10    2.56    0.82
   4  -6  10    0.69    0.80
  -6  -6 -10    3.31    0.86
  -6  -6 -10    4.35    0.88
   6  -6  10    4.91    0.95
   8  -6  10    6.81    1.04
  -8  -6 -10   10.33    1.07
  10  -6  10    1.54    0.82
 -10  -6 -10    2.16    0.80
 -12  -6 -10    0.81    0.79
  12  -6  10    1.82    0.86
  14  -6  10   11.71    1.26
 -14  -6 -10   15.20    1.30
 -16  -6 -10    9.20    1.21
  16  -6  10    8.59    1.16
  16   6  10    9.99    1.46
  18  -6  10   -0.48    0.76
 -18  -6 -10   -0.54    0.78
  18   6  10    0.82    0.93
 -15  -7  10   -0.83    0.81
  15  -7 -10    0.31    0.91
 -13  -7  10    2.73    0.98
  13  -7 -10    4.72    1.04
 -13   7  10    5.76    1.07
 -11  -7  10    1.27    0.90
  11  -7 -10    0.40    0.86
 -11   7  10    1.09    0.84
   9  -7 -10   -0.11    0.81
  -9  -7  10    0.12    0.82
  -9   7  10   -0.29    0.81
  -7  -7  10    0.45    0.88
   7  -7 -10    0.30    0.80
   7   7 -10    2.33    0.96
  -7   7  10    1.58    0.86
   5  -7 -10    1.70    0.81
  -5  -7  10    3.28    0.94
  -5   7  10    2.17    0.92
  -5   7  10    0.40    0.76
   5   7 -10    1.85    0.94
  -3  -7  10    0.96    0.83
   3  -7 -10    1.17    0.79
   3   7 -10    0.26    0.81
  -3   7  10    0.06    0.82
  -3   7  10    0.23    0.71
   1  -7 -10    0.46    0.73
  -1  -7  10    1.89    0.86
  -1   7  10    1.26    0.88
   1   7 -10    0.30    0.78
  -1  -7 -10    4.76    0.85
   1  -7  10    1.67    0.87
   1   7  10    2.08    0.97
   3  -7  10    1.18    0.84
  -3  -7 -10    0.59    0.73
   3   7  10    0.24    0.94
   5  -7  10    1.17    0.85
   5   7  10    0.49    1.01
   7  -7  10   -0.50    0.79
   7   7  10    0.99    1.02
   9  -7  10   -1.22    0.73
   9   7  10   -1.16    0.95
  11  -7  10    1.75    0.89
  11   7  10   -0.34    0.94
  13  -7  10    5.59    1.06
  13   7  10    4.32    1.22
  15   7  10    2.09    1.09
  10   8 -10    0.28    0.99
 -10   8  10    0.32    0.89
  -8  -8  10    4.26    1.03
   8   8 -10    5.31    1.22
  -8   8  10    5.83    1.15
   6   8 -10    4.44    1.16
  -6   8  10    6.94    1.22
  -4  -8  10   -0.73    0.87
   4   8 -10    0.29    0.89
  -4   8  10   -0.92    0.78
  -2  -8  10   10.73    1.29
  -2   8  10   12.11    1.53
   2   8 -10   11.67    1.37
   0  -8  10    1.75    0.96
   0   8 -10    1.09    0.88
   0   8  10    0.79    0.93
   2  -8  10    2.31    0.96
   2   8  10    2.79    1.08
   4  -8  10    2.25    0.94
   4   8  10    2.29    1.16
   6  -8  10    0.86    0.87
   6   8  10   -0.43    1.00
   8  -8  10    3.34    1.01
   8   8  10    1.52    1.17
 -24   0  11    0.34    0.93
  24   0 -11   -0.74    0.78
  22   0 -11    0.12    0.80
 -22   0  11    0.42    0.85
  20   0 -11   -0.29    0.79
 -20   0  11    0.31    0.84
  18   0 -11    0.35    0.76
 -18   0  11   -0.44    0.79
 -16   0  11   -1.08    0.72
  16   0 -11   -0.36    0.74
 -14   0  11    1.39    0.81
  14   0 -11   -0.52    0.70
  12   0 -11   -0.63    0.70
 -12   0  11    0.02    0.74
 -10   0  11   -0.22    0.68
  10   0 -11    0.55    0.69
  -8   0  11   -0.53    0.66
   8   0 -11    0.11    0.69
  -6   0  11    0.91    0.70
   6   0 -11   -0.25    0.66
   4   0 -11   -0.39    0.67
  -4   0  11    0.01    0.67
  -2   0  11    0.63    0.67
   2   0 -11   -0.21    0.69
   0   0 -11   -0.25    0.69
   0   0  11    0.42    0.69
  -2   0 -11    0.14    0.71
   2   0  11    0.66    0.69
   4   0  11    1.12    0.70
  -4   0 -11   -0.21    0.70
   6   0  11    0.09    0.68
  -6   0 -11    0.03    0.72
  -8   0 -11    0.08    0.73
   8   0  11   -0.82    0.67
  -8   0 -11    0.30    0.87
 -10   0 -11    0.47    0.89
  10   0  11   -1.34    0.64
 -12   0 -11    0.21    0.86
  12   0  11   -0.22    0.69
 -14   0 -11    0.18    0.90
  14   0  11    0.11    0.70
 -16   0 -11    1.08    0.97
  16   0  11   -1.38    0.67
 -18   0 -11   -0.04    0.99
  18   0  11    0.36    0.71
 -20   0 -11   -0.61    0.98
 -22   0 -11   -0.46    1.04
 -24   0 -11    0.67    1.12
 -23  -1  11    3.76    1.06
  23  -1 -11    4.40    1.06
  23   1 -11    3.85    0.96
 -23   1  11    2.92    0.93
 -21  -1  11    1.57    0.96
  21  -1 -11    2.27    0.96
  21   1 -11    0.72    0.80
 -21   1  11    0.54    0.84
  19  -1 -11    2.68    0.94
 -19  -1  11    3.49    0.97
 -19   1  11    4.55    0.94
  19   1 -11    4.34    0.93
 -17  -1  11    0.33    0.83
  17  -1 -11    0.58    0.83
 -17   1  11   -0.46    0.75
  17   1 -11   -0.05    0.74
 -15  -1  11   -0.48    0.78
  15  -1 -11   -0.96    0.75
  15   1 -11   -0.88    0.66
 -15   1  11   -0.39    0.75
 -13  -1  11    6.69    1.02
  13  -1 -11    5.78    0.98
  13   1 -11    8.34    1.04
 -13   1  11    7.87    0.99
 -11  -1  11   21.95    1.56
 -11  -1  11   21.29    1.55
  11  -1 -11   22.14    1.53
 -11   1  11   22.08    1.49
  11   1 -11   22.48    1.46
  -9  -1  11    7.69    0.99
   9  -1 -11    7.36    1.00
  -9   1  11    9.13    1.00
   9   1 -11    7.69    0.99
  -7  -1  11    9.17    1.05
   7  -1 -11    9.09    1.06
   7   1 -11    9.74    1.04
  -7   1  11    9.94    1.03
   5  -1 -11    1.03    0.73
  -5  -1  11    2.28    0.77
  -5   1  11    1.43    0.69
   5   1 -11    0.94    0.71
   3  -1 -11    2.92    0.83
  -3  -1  11    4.60    0.84
   3   1 -11    4.32    0.87
  -3   1  11    3.83    0.78
   1  -1 -11   46.90    2.21
  -1  -1  11   45.54    2.14
  -1   1  11   47.84    2.11
   1   1 -11   44.79    2.15
  -1  -1 -11  115.61    4.27
   1  -1  11  114.00    4.19
  -1   1 -11  114.53    4.24
   1   1  11  116.96    4.16
  -3  -1 -11    2.30    0.84
   3  -1  11    3.09    0.80
   3   1  11    1.95    0.76
  -3   1 -11    2.71    0.80
  -5  -1 -11    8.30    1.05
   5  -1  11    7.15    1.00
   5   1  11    7.18    0.94
  -5   1 -11    7.88    1.06
  -7  -1 -11   16.97    1.50
   7  -1  11   19.28    1.40
  -7  -1 -11   16.92    1.44
  -7   1 -11   15.00    1.38
  -7   1 -11   16.43    1.46
   7   1  11   15.01    1.32
  -9  -1 -11    3.92    1.00
   9  -1  11    3.45    0.86
  -9   1 -11    3.27    1.01
   9   1  11    4.34    0.84
  11  -1  11   -0.18    0.71
 -11  -1 -11   -0.44    0.84
  11   1  11   -0.38    0.66
 -11   1 -11    0.40    0.87
  13  -1  11   14.93    1.38
 -13  -1 -11   11.86    1.33
 -13   1 -11   16.32    1.47
  13   1  11   15.15    1.25
  15  -1  11   14.48    1.31
 -15  -1 -11   14.48    1.45
 -15   1 -11   13.83    1.48
  17  -1  11    0.55    0.74
 -17  -1 -11   -0.87    0.92
 -17   1 -11    1.07    1.01
 -19  -1 -11   37.29    2.22
  19  -1  11   38.41    2.09
 -19   1 -11   42.06    2.34
  21  -1  11    6.62    1.03
 -21  -1 -11    6.19    1.24
 -21   1 -11    6.10    1.30
  23  -1  11   17.97    1.49
 -23  -1 -11   17.27    1.72
 -23   1 -11   17.83    1.77
 -24  -2  11    1.34    1.01
  24  -2 -11    2.42    1.10
  22  -2 -11    1.25    1.01
 -22  -2  11    0.10    0.91
 -20  -2  11    0.31    0.87
  20  -2 -11   -1.26    0.82
 -18  -2  11   -0.55    0.81
  18  -2 -11   -0.47    0.83
  18   2 -11   -0.27    0.70
  16  -2 -11    0.07    0.84
 -16  -2  11   -0.24    0.82
 -16  -2  11    0.37    0.78
  16   2 -11   -0.28    0.68
  14  -2 -11   -0.49    0.75
 -14  -2  11   -0.23    0.74
 -14  -2  11    0.55    0.83
 -14   2  11    0.22    0.72
  14   2 -11   -0.37    0.68
  12  -2 -11   -1.00    0.72
 -12  -2  11    0.90    0.80
 -12   2  11   -1.15    0.64
  12   2 -11    0.34    0.69
  10  -2 -11   -0.69    0.69
 -10  -2  11   -0.29    0.76
  10   2 -11    0.21    0.66
 -10   2  11   -0.28    0.66
  -8  -2  11   12.71    1.18
   8  -2 -11   10.90    1.16
  -8   2  11   13.54    1.20
   8   2 -11   10.82    1.07
  -6  -2  11   12.20    1.18
   6  -2 -11   14.03    1.25
   6   2 -11   15.84    1.29
  -6   2  11   13.80    1.19
   4  -2 -11   16.12    1.38
  -4  -2  11   15.80    1.35
  -4   2  11   13.87    1.24
   4   2 -11   18.28    1.36
   2  -2 -11   30.90    1.75
  -2  -2  11   30.30    1.74
   2   2 -11   30.54    1.72
  -2   2  11   30.76    1.62
   0  -2  11    0.30    0.74
   0  -2 -11   -0.12    0.73
   0   2  11   -0.40    0.60
   0   2 -11    0.56    0.72
   2  -2  11    7.65    0.99
  -2  -2 -11    5.77    0.98
  -2   2 -11    8.55    1.01
   2   2  11    6.48    0.91
   4  -2  11    7.30    1.02
  -4  -2 -11    9.45    1.11
  -4   2 -11    8.13    1.05
  -4   2 -11    9.48    1.22
  -6  -2 -11    8.17    1.09
   6  -2  11   10.12    1.10
  -6   2 -11    9.12    1.17
   8  -2  11   -0.60    0.73
  -8  -2 -11    0.61    0.83
  -8  -2 -11    1.30    0.79
  -8   2 -11    2.29    0.94
 -10  -2 -11    0.99    0.87
  10  -2  11    1.21    0.79
 -10   2 -11    1.81    0.91
  12  -2  11    4.18    0.95
 -12  -2 -11    5.05    1.01
 -12   2 -11    6.18    1.12
  14  -2  11    5.53    1.00
 -14  -2 -11    4.78    1.01
 -14   2 -11    5.70    1.12
 -16  -2 -11   27.97    1.82
  16  -2  11   29.02    1.77
 -16   2 -11   27.61    1.88
 -18  -2 -11   -0.42    0.89
  18  -2  11    0.88    0.82
 -18   2 -11    0.72    1.07
 -20  -2 -11    3.76    1.06
  20  -2  11    4.90    1.04
 -20   2 -11    3.91    1.19
 -22  -2 -11    4.34    1.15
  22  -2  11    3.87    1.00
 -22   2 -11    5.09    1.23
 -23  -3  11    0.75    0.93
  23  -3 -11    3.96    1.11
 -21  -3  11    2.95    0.99
  21  -3 -11    4.25    1.11
  19  -3 -11    1.48    0.96
 -19  -3  11    2.16    0.94
 -19  -3  11    0.90    0.85
 -17  -3  11   -0.26    0.77
  17  -3 -11   -0.31    0.86
 -17  -3  11    0.56    0.86
 -15  -3  11    1.13    0.86
 -15  -3  11    0.66    0.82
  15  -3 -11    2.01    0.89
 -15   3  11    2.60    0.95
 -13  -3  11   -0.57    0.78
  13  -3 -11   -0.09    0.80
 -11  -3  11    0.69    0.81
  11  -3 -11    1.84    0.83
  11   3 -11    1.96    0.73
  -9  -3  11   -0.01    0.76
   9  -3 -11    0.76    0.80
   9   3 -11   -0.20    0.65
   7  -3 -11    9.21    1.11
  -7  -3  11    8.96    1.11
   7   3 -11    8.42    1.04
   5  -3 -11   -1.03    0.71
  -5  -3  11   -1.19    0.70
   5   3 -11   -1.13    0.67
  -3  -3  11   13.90    1.23
   3  -3 -11   13.62    1.26
   3   3 -11   16.60    1.33
  -1  -3  11    2.31    0.82
   1  -3 -11    2.13    0.84
   1   3 -11    2.66    0.80
   1  -3  11   26.39    1.65
  -1  -3 -11   27.29    1.68
  -1   3 -11   26.33    1.61
   3  -3  11    8.98    1.08
  -3  -3 -11    9.88    1.12
  -3   3 -11   10.49    1.18
  -3   3 -11    9.09    1.09
  -5  -3 -11    1.61    0.76
   5  -3  11    0.84    0.78
  -5   3 -11   -1.13    0.81
  -7  -3 -11   12.12    1.26
  -7  -3 -11   11.14    1.21
   7  -3  11    9.92    1.15
  -7   3 -11   11.76    1.27
   9  -3  11    1.75    0.86
  -9  -3 -11    3.03    0.91
  -9   3 -11    1.65    0.93
 -11  -3 -11    0.35    0.83
  11  -3  11    0.27    0.79
 -11   3 -11   -0.15    0.87
  13  -3  11   13.59    1.35
 -13  -3 -11   14.25    1.33
 -13   3 -11   13.92    1.41
  15  -3  11    2.26    0.88
 -15  -3 -11    3.11    0.95
 -15   3 -11    1.91    0.96
  17  -3  11    1.96    0.85
 -17  -3 -11    1.42    0.86
 -17   3 -11    1.66    0.99
 -19  -3 -11    1.46    0.90
  19  -3  11    0.47    0.84
 -19   3 -11    1.06    1.01
 -21  -3 -11    4.90    1.10
  21  -3  11    4.32    1.02
 -21   3 -11    5.35    1.21
 -20  -4  11   -0.84    0.82
  20  -4 -11    0.38    0.91
 -18  -4  11   -0.77    0.83
  18  -4 -11   -1.11    0.82
 -16  -4  11    1.01    0.85
  16  -4 -11    2.01    0.88
 -14  -4  11    1.75    0.85
 -14  -4  11    0.44    0.89
  14  -4 -11    0.45    0.85
  12  -4 -11    0.67    0.86
 -12  -4  11   -0.04    0.74
 -12   4  11    0.45    0.81
  10  -4 -11    1.30    0.85
 -10  -4  11    3.08    0.88
 -10   4  11    3.16    1.05
  -8  -4  11    2.37    0.85
   8  -4 -11    3.99    0.95
  -6  -4  11   17.77    1.46
   6  -4 -11   20.18    1.49
   4  -4 -11   35.60    1.93
  -4  -4  11   36.60    1.94
  -2  -4  11   16.92    1.40
   2  -4 -11   16.83    1.41
   0  -4  11    2.47    0.85
   0  -4 -11    4.67    0.92
  -2  -4 -11    7.74    1.04
   2  -4  11    4.45    0.95
  -4  -4 -11   28.21    1.71
   4  -4  11   29.63    1.78
  -6  -4 -11    9.79    1.16
   6  -4  11    6.13    1.02
  -8  -4 -11    1.30    0.85
   8  -4  11    1.15    0.81
  -8  -4 -11   -0.24    0.79
 -10  -4 -11    4.57    1.02
  10  -4  11    4.87    0.97
  12  -4  11    0.20    0.81
 -12  -4 -11   -0.29    0.79
 -14  -4 -11    1.27    0.86
  14  -4  11   -0.20    0.78
  16  -4  11    9.31    1.20
 -16  -4 -11    8.14    1.15
  18  -4  11   33.72    2.03
 -18  -4 -11   33.77    1.92
 -20  -4 -11    1.33    0.94
  20  -4  11    0.77    0.92
 -19  -5  11    0.13    0.82
  19  -5 -11    0.00    0.87
  17  -5 -11    0.39    0.87
 -17  -5  11    0.23    0.80
 -15  -5  11   -0.68    0.76
  15  -5 -11    0.55    0.89
 -13  -5  11    1.09    0.81
  13  -5 -11    0.55    0.86
 -11  -5  11   -0.18    0.77
  11  -5 -11    0.63    0.91
  -9  -5  11    1.64    0.85
   9  -5 -11    3.04    0.96
  -9   5  11    2.67    0.87
   7  -5 -11    0.02    0.83
  -7  -5  11    0.79    0.82
  -7   5  11    0.15    0.69
  -5  -5  11   -0.84    0.75
   5  -5 -11    0.00    0.81
  -5   5  11   -0.76    0.62
  -3  -5  11    2.53    0.86
   3  -5 -11    6.08    1.00
  -3   5  11    2.68    0.84
   1  -5 -11    0.76    0.84
  -1  -5  11    1.90    0.81
  -1   5  11   -0.90    0.73
   1  -5  11   -0.14    0.78
  -1  -5 -11   -0.49    0.78
   3  -5  11    9.06    1.13
  -3  -5 -11   10.53    1.15
  -5  -5 -11    7.05    1.04
   5  -5  11    5.94    1.00
  -7  -5 -11    3.58    0.96
  -7  -5 -11    4.00    0.93
   7  -5  11    3.23    0.91
  -9  -5 -11   -0.33    0.80
   9  -5  11   -0.61    0.77
 -11  -5 -11    0.47    0.81
  11  -5  11   -0.65    0.80
  13  -5  11    1.42    0.91
 -13  -5 -11    1.67    0.90
  15  -5  11    0.29    0.85
 -15  -5 -11    0.86    0.85
 -17  -5 -11    1.56    0.88
  17  -5  11    1.10    0.93
  19  -5  11    1.72    0.94
 -19  -5 -11    1.85    0.95
  16  -6 -11   -0.29    0.88
 -16  -6  11    0.20    0.85
 -14  -6  11    0.43    0.84
  14  -6 -11    1.38    0.96
 -12  -6  11    0.19    0.84
  12  -6 -11   -1.30    0.80
 -12   6  11    1.34    0.82
 -10  -6  11    1.51    0.89
  10  -6 -11    0.43    0.90
 -10   6  11    0.99    0.85
  -8  -6  11    0.32    0.83
   8  -6 -11    2.43    0.89
  -6  -6  11    1.87    0.87
   6  -6 -11    4.43    0.97
  -6   6  11    3.07    0.83
   4  -6 -11    9.77    1.13
   4   6 -11    9.20    1.17
  -4   6  11    8.42    1.15
   2  -6 -11    9.01    1.09
  -2  -6  11    5.38    1.01
  -2   6  11    5.89    0.98
   0  -6  11    0.36    0.82
   0  -6 -11    0.48    0.82
  -2  -6 -11    0.98    0.83
   2  -6  11    1.44    0.88
   4  -6  11   10.34    1.20
  -4  -6 -11   13.57    1.24
   6  -6  11    5.76    1.04
  -6  -6 -11    8.54    1.10
  -6  -6 -11   12.03    1.16
   8  -6  11    0.30    0.77
  -8  -6 -11    1.01    0.85
 -10  -6 -11    3.38    0.89
  10  -6  11    2.83    0.93
 -12  -6 -11    1.77    0.88
  12  -6  11    1.58    0.88
  14  -6  11   -0.40    0.78
 -14  -6 -11    1.01    0.82
  16  -6  11    6.93    1.15
 -16  -6 -11   11.19    1.26
  16   6  11    7.94    1.44
 -11  -7  11    1.21    0.91
  11  -7 -11    1.46    0.95
 -11   7  11   -0.82    0.73
   9  -7 -11    8.50    1.14
  -9   7  11    8.69    1.26
  -7  -7  11    0.36    0.88
   7  -7 -11    0.07    0.83
  -7   7  11    0.19    0.83
   7   7 -11    0.81    0.94
   5  -7 -11    0.87    0.81
  -5  -7  11    1.02    0.91
  -5   7  11   -0.38    0.80
   5   7 -11    0.92    0.90
   3  -7 -11    0.65    0.81
  -3  -7  11    1.50    0.92
  -3   7  11    2.07    0.94
   3   7 -11    0.97    0.84
   1  -7 -11   18.65    1.38
  -1   7  11   18.36    1.80
   1  -7  11    2.06    0.93
  -1  -7 -11    3.13    0.88
   1   7  11    2.06    0.99
  -3  -7 -11    5.58    0.95
   3  -7  11    3.40    0.97
   3   7  11    5.03    1.21
  -5  -7 -11    1.40    0.82
   5  -7  11   -0.13    0.84
   5   7  11   -0.16    0.99
   7  -7  11    0.56    0.86
   7   7  11    0.11    1.02
   9  -7  11    2.63    0.95
   9   7  11    3.72    1.27
  11  -7  11    1.40    0.92
  11   7  11    0.49    1.11
  -4  -8  11    1.27    0.95
   4   8 -11    2.71    1.02
  -4   8  11   -0.52    0.86
  -2  -8  11    0.47    0.94
  -2   8  11    0.50    0.88
   0  -8  11    0.20    0.93
   0   8  11    1.14    0.96
   2  -8  11   -0.60    0.87
   2   8  11   -1.80    0.80
   4  -8  11    3.01    1.03
   4   8  11    2.85    1.15
 -22   0  12    1.64    0.94
  22   0 -12    1.85    0.92
  20   0 -12    1.71    0.87
 -20   0  12    2.51    0.96
 -18   0  12   10.57    1.26
  18   0 -12    9.26    1.21
  16   0 -12    5.81    1.01
 -16   0  12    5.34    1.03
  14   0 -12    2.16    0.86
 -14   0  12    0.32    0.82
 -12   0  12    9.18    1.10
  12   0 -12    7.82    1.07
  10   0 -12    2.63    0.88
 -10   0  12    2.67    0.85
   8   0 -12    0.24    0.73
  -8   0  12    0.32    0.75
   6   0 -12    6.32    0.96
  -6   0  12    3.49    0.85
  -4   0  12    2.48    0.80
   4   0 -12    3.29    0.90
   2   0 -12   62.90    2.83
  -2   0  12   70.22    2.78
   0   0  12    2.97    0.81
   0   0 -12    2.86    0.90
   2   0  12    1.23    0.78
  -2   0 -12    0.60    0.83
   4   0  12   39.10    2.04
  -4   0 -12   42.44    2.13
  -6   0 -12   88.32    3.66
  -6   0 -12   87.10    3.57
   6   0  12   91.11    3.48
   8   0  12   23.52    1.58
  -8   0 -12   21.82    1.79
  10   0  12    2.94    0.84
 -10   0 -12    0.86    1.03
 -12   0 -12    4.04    1.15
  12   0  12    5.22    0.99
 -14   0 -12   12.87    1.53
  14   0  12   13.90    1.31
  16   0  12    2.03    0.84
 -16   0 -12    1.17    1.06
 -18   0 -12    0.49    1.11
 -20   0 -12   -1.28    1.00
 -22   0 -12    6.77    1.44
 -21  -1  12    2.52    0.99
  21  -1 -12    2.08    0.99
  21   1 -12   -0.01    0.80
 -21   1  12   -0.19    0.83
 -19  -1  12    1.20    0.92
  19  -1 -12    1.27    0.92
 -19   1  12   -0.12    0.78
  19   1 -12    1.15    0.83
 -17  -1  12    1.79    0.92
  17  -1 -12   -0.95    0.81
 -17   1  12    0.40    0.81
  17   1 -12    2.31    0.87
 -15  -1  12    0.05    0.83
  15  -1 -12    0.44    0.83
 -15   1  12    0.67    0.80
  15   1 -12    1.23    0.81
  13  -1 -12    0.73    0.82
 -13  -1  12    1.59    0.86
  13   1 -12    1.58    0.79
 -13   1  12   -0.38    0.72
  11  -1 -12   -0.89    0.76
 -11  -1  12    0.00    0.77
  11   1 -12    0.05    0.72
 -11   1  12    0.60    0.76
   9  -1 -12   -0.17    0.77
  -9  -1  12   -0.11    0.80
   9   1 -12    0.44    0.74
  -9   1  12    1.60    0.80
  -7  -1  12    1.69    0.83
   7  -1 -12    0.80    0.80
   7   1 -12   -0.37    0.69
  -7   1  12    1.26    0.76
   5  -1 -12    1.25    0.80
  -5  -1  12    1.65    0.80
  -5   1  12    1.77    0.74
   5   1 -12    2.24    0.80
   3  -1 -12    0.93    0.78
  -3  -1  12    0.28    0.76
   3   1 -12    0.67    0.75
  -3   1  12   -0.19    0.70
   1  -1 -12   10.94    1.22
  -1  -1  12   11.36    1.17
   1   1 -12   11.79    1.20
  -1   1  12   11.72    1.10
  -1  -1 -12    0.42    0.80
   1  -1  12    0.53    0.74
   1   1  12   -0.40    0.67
  -1   1 -12    0.72    0.77
  -3  -1 -12   11.92    1.29
   3  -1  12   11.48    1.18
   3   1  12   11.12    1.15
  -3   1 -12   10.50    1.17
  -5  -1 -12    8.96    1.17
   5  -1  12    8.65    1.08
  -5   1 -12    7.85    1.13
   5   1  12    9.48    1.07
  -5   1 -12    9.57    1.32
   7  -1  12    6.66    1.02
  -7  -1 -12    8.83    1.30
  -7  -1 -12    7.74    1.16
  -7   1 -12    5.20    1.17
   7   1  12    6.28    0.96
   9  -1  12    3.94    0.91
  -9  -1 -12    3.89    1.12
   9   1  12    5.73    0.94
  -9   1 -12    3.70    1.14
  11  -1  12    2.26    0.84
 -11  -1 -12    0.36    1.00
 -11   1 -12    0.54    1.03
  13  -1  12   -0.73    0.76
 -13  -1 -12    1.26    1.00
 -13   1 -12    0.01    0.98
  15  -1  12    0.24    0.79
 -15  -1 -12   -0.28    1.02
 -15   1 -12    0.34    1.01
 -17  -1 -12    1.62    1.11
  17  -1  12    1.64    0.88
 -17   1 -12    2.07    1.11
 -19  -1 -12    6.21    1.30
  19  -1  12    8.37    1.11
 -19   1 -12    5.00    1.27
  21  -1  12    1.74    0.80
 -21  -1 -12    1.45    1.09
 -21   1 -12    1.68    1.20
 -22  -2  12   -1.01    0.91
  22  -2 -12    0.17    1.00
 -20  -2  12    0.68    0.94
  20  -2 -12    0.69    0.96
  18  -2 -12   -0.68    0.85
 -18  -2  12   -0.35    0.82
 -16  -2  12    1.87    0.91
  16  -2 -12    2.96    0.98
  16   2 -12    2.64    0.85
  14  -2 -12    4.38    1.01
 -14  -2  12    3.90    0.99
  14   2 -12    4.44    0.91
 -12  -2  12    2.98    0.92
 -12  -2  12    3.31    0.90
  12  -2 -12    1.48    0.90
  12   2 -12    2.46    0.83
 -10  -2  12    0.73    0.82
  10  -2 -12    1.22    0.85
  10   2 -12   -0.03    0.72
   8  -2 -12    0.75    0.83
  -8  -2  12    0.35    0.83
   8   2 -12    1.21    0.74
  -6  -2  12    9.00    1.10
   6  -2 -12    9.28    1.19
   6   2 -12   11.37    1.16
   4  -2 -12   -0.21    0.75
  -4  -2  12   -0.66    0.75
   4   2 -12   -0.53    0.71
  -2  -2  12   12.78    1.22
   2  -2 -12   13.52    1.33
   2   2 -12   13.01    1.23
   0  -2 -12    7.76    1.13
   0  -2  12    6.92    1.03
   0   2 -12    9.44    1.11
  -2  -2 -12   -0.60    0.79
   2  -2  12   -0.49    0.77
  -2   2 -12    1.53    0.77
   4  -2  12   37.04    2.03
  -4  -2 -12   36.64    2.06
  -4   2 -12   40.35    2.17
  -4   2 -12   38.16    2.02
  -6  -2 -12   43.13    2.22
   6  -2  12   39.15    2.14
  -6   2 -12   46.24    2.28
  -8  -2 -12    7.30    1.23
  -8  -2 -12    9.29    1.21
   8  -2  12    9.50    1.17
  -8   2 -12    7.29    1.23
 -10  -2 -12   -0.91    0.87
  10  -2  12    0.74    0.83
 -10   2 -12    0.89    0.99
 -12  -2 -12   -0.87    0.91
  12  -2  12   -0.03    0.80
 -12   2 -12    1.31    1.00
  14  -2  12    4.64    1.02
 -14  -2 -12    4.53    1.08
 -14   2 -12    3.82    1.13
  16  -2  12    1.24    0.86
 -16  -2 -12    0.74    0.95
 -16   2 -12    0.07    1.04
 -18  -2 -12    3.01    1.10
  18  -2  12    2.91    0.96
 -18   2 -12    2.40    1.15
  20  -2  12   -0.25    0.80
 -20  -2 -12    1.05    1.02
 -20   2 -12    1.46    1.12
  21  -3 -12    9.66    1.36
 -19  -3  12    3.38    1.04
  19  -3 -12    2.78    1.04
  17  -3 -12    1.46    0.95
 -17  -3  12    1.22    0.91
  15  -3 -12    1.35    0.91
 -15  -3  12    1.11    0.84
 -15  -3  12    0.71    0.87
 -13  -3  12    0.32    0.80
 -13  -3  12   -1.12    0.78
  13  -3 -12    0.13    0.82
 -11  -3  12    1.48    0.89
  11  -3 -12    2.45    0.92
  -9  -3  12   -0.38    0.81
   9  -3 -12   -2.26    0.76
   9   3 -12    0.36    0.71
   7  -3 -12    1.11    0.88
  -7  -3  12    1.25    0.86
   7   3 -12    2.07    0.79
  -5  -3  12    0.27    0.79
   5  -3 -12    0.11    0.82
   5   3 -12    0.40    0.70
   3  -3 -12    2.12    0.87
  -3  -3  12    1.05    0.86
   3   3 -12    3.58    0.86
   1  -3 -12    5.55    1.05
  -1  -3  12    5.74    1.04
   1   3 -12    7.00    0.97
  -1  -3 -12   37.20    2.10
   1  -3  12   40.09    2.12
  -1   3 -12   46.44    2.12
  -3  -3 -12   42.86    2.25
   3  -3  12   43.92    2.27
  -3   3 -12   50.48    2.37
  -3   3 -12   45.47    2.20
  -5  -3 -12    6.00    1.04
   5  -3  12    5.01    1.01
  -5   3 -12    5.87    1.15
   7  -3  12    9.61    1.19
  -7  -3 -12    8.58    1.20
  -7  -3 -12    9.04    1.25
  -7   3 -12    9.59    1.28
  -9  -3 -12   16.36    1.52
   9  -3  12   14.73    1.42
  -9   3 -12   16.32    1.49
  11  -3  12    3.73    0.98
 -11  -3 -12    5.19    1.10
 -11   3 -12    5.66    1.16
 -13  -3 -12    4.84    1.05
  13  -3  12    5.37    1.05
 -13   3 -12    5.54    1.14
 -15  -3 -12    0.24    0.89
  15  -3  12   -0.57    0.84
 -15   3 -12    1.71    0.98
  17  -3  12    4.36    1.05
 -17  -3 -12    4.79    1.09
 -17   3 -12    3.61    1.17
  19  -3  12    0.24    0.87
 -19  -3 -12    0.28    0.89
 -19   3 -12   -0.20    0.99
  18  -4 -12   -0.07    0.90
 -18  -4  12   -0.08    0.89
  16  -4 -12   -0.22    0.87
 -16  -4  12   -0.18    0.85
 -14  -4  12    0.58    0.85
  14  -4 -12    0.15    0.85
 -12  -4  12   -0.11    0.84
  12  -4 -12    1.20    0.89
 -10  -4  12    0.20    0.86
  10  -4 -12    0.56    0.87
 -10   4  12    0.41    0.79
  -8  -4  12   -0.11    0.83
   8  -4 -12   -0.43    0.82
  -6  -4  12   -0.07    0.82
   6  -4 -12    0.18    0.85
   4  -4 -12    5.96    1.04
  -4  -4  12    3.44    0.95
  -2  -4  12    8.73    1.14
   2  -4 -12   11.47    1.27
   0  -4  12    1.41    0.87
   0  -4 -12    1.80    0.89
  -2  -4 -12    0.03    0.84
   2  -4  12    0.04    0.82
   4  -4  12    0.86    0.87
  -4  -4 -12    1.58    0.88
   6  -4  12    1.75    0.93
  -6  -4 -12    2.74    0.95
  -8  -4 -12    2.06    0.96
  -8  -4 -12    3.50    0.96
   8  -4  12    2.98    0.98
  10  -4  12    2.50    0.96
 -10  -4 -12    1.54    0.96
  12  -4  12    1.05    0.90
 -12  -4 -12    1.04    0.89
 -14  -4 -12    0.69    0.90
  14  -4  12   -1.17    0.84
  16  -4  12   -0.47    0.84
 -16  -4 -12   -0.71    0.85
  18  -4  12   -0.95    0.88
 -18  -4 -12    0.92    0.90
  17  -5 -12    3.98    1.08
 -17  -5  12    2.48    0.91
 -15  -5  12    0.67    0.81
  15  -5 -12    0.93    0.91
 -13  -5  12    0.43    0.80
  13  -5 -12    0.70    0.90
  11  -5 -12    1.19    0.91
 -11  -5  12    0.72    0.82
   9  -5 -12    4.15    0.99
  -9  -5  12    1.65    0.87
  -7  -5  12    0.13    0.80
   7  -5 -12    1.37    0.90
  -7   5  12   -0.82    0.68
   5  -5 -12    3.96    1.00
  -5  -5  12    2.28    0.88
  -5   5  12    1.31    0.74
  -3  -5  12    0.65    0.82
   3  -5 -12    0.07    0.90
  -3   5  12   -0.77    0.68
  -1  -5  12    3.36    0.93
   1  -5 -12    4.01    1.00
  -1   5  12    3.70    0.96
  -1  -5 -12   36.77    1.97
   3  -5  12   12.65    1.33
  -3  -5 -12   17.31    1.43
  -5  -5 -12    1.01    0.87
   5  -5  12   -1.54    0.75
  -7  -5 -12   -0.77    0.82
  -7  -5 -12    1.29    0.89
   7  -5  12    1.07    0.87
  -9  -5 -12   15.24    1.43
   9  -5  12   16.52    1.51
  11  -5  12   14.37    1.43
 -11  -5 -12   17.11    1.42
  13  -5  12    0.67    0.92
 -13  -5 -12    0.72    0.89
 -15  -5 -12    3.27    1.01
  15  -5  12    2.35    1.01
  14  -6 -12    2.50    0.99
 -14  -6  12    1.93    0.95
  12  -6 -12    0.65    0.94
 -12  -6  12    1.14    0.92
 -12   6  12   -0.20    0.77
  10  -6 -12   -0.19    0.90
 -10  -6  12    1.00    0.86
  -8  -6  12    2.18    0.92
   8  -6 -12    2.13    0.95
   6  -6 -12    0.54    0.86
  -6  -6  12   -0.18    0.84
   4  -6 -12    7.55    1.14
  -4  -6  12    6.82    1.13
  -2  -6  12    1.30    0.87
   2  -6 -12   -0.79    0.84
  -2   6  12    0.46    0.68
   0  -6  12    3.05    0.92
   0  -6 -12    3.40    0.95
   2  -6  12    0.84    0.88
  -2  -6 -12    0.55    0.86
   4  -6  12    3.47    0.94
  -4  -6 -12    5.61    1.04
   6  -6  12    4.04    0.98
  -6  -6 -12    6.30    1.10
  -6  -6 -12    5.66    1.05
   8  -6  12    4.94    1.07
  -8  -6 -12    6.70    1.13
  10  -6  12    1.40    0.87
 -10  -6 -12    1.02    0.86
 -12  -6 -12    0.51    0.87
  12  -6  12    0.24    0.86
  -9   7  12   -0.24    0.82
   9   7 -12    0.86    0.95
  -7  -7  12    1.80    0.95
   7  -7 -12    1.16    0.88
  -7   7  12    1.56    0.98
   7   7 -12    3.07    1.04
  -5  -7  12    0.05    0.90
   5  -7 -12    0.54    0.89
  -5   7  12    1.50    0.96
  -3  -7  12    1.71    0.97
   3  -7 -12    2.32    0.92
  -3   7  12   -0.49    0.83
  -1  -7  12    0.20    0.93
   1  -7 -12    1.19    0.88
  -1   7  12    1.98    1.02
  -1  -7 -12    0.78    0.85
   1  -7  12    0.98    0.91
   3  -7  12    3.42    0.99
  -3  -7 -12    5.65    1.04
  -5  -7 -12    0.50    0.88
   5  -7  12    2.45    0.95
   7  -7  12    2.82    0.98
  20   0 -13   -0.17    0.84
 -20   0  13   -1.66    0.83
  18   0 -13    0.04    0.86
 -18   0  13    0.85    0.87
 -16   0  13    0.34    0.86
  16   0 -13   -0.37    0.81
  14   0 -13   -0.11    0.78
 -14   0  13    0.10    0.84
  12   0 -13   -0.09    0.80
 -12   0  13   -1.33    0.77
 -10   0  13    0.55    0.85
  10   0 -13    0.85    0.84
  -8   0  13   -0.59    0.77
   8   0 -13    0.40    0.79
   6   0 -13   -0.07    0.80
  -6   0  13    0.54    0.80
  -4   0  13   -0.23    0.76
   4   0 -13    0.83    0.79
   2   0 -13   -0.18    0.82
  -2   0  13    0.95    0.79
   0   0 -13   -0.70    0.79
   0   0  13   -0.13    0.75
   2   0  13    0.72    0.80
  -2   0 -13    0.50    0.86
   4   0  13   -0.35    0.75
  -4   0 -13   -0.98    0.76
   6   0  13    1.11    0.79
  -6   0 -13    1.91    1.16
  -6   0 -13    0.81    0.90
   8   0  13   -0.38    0.76
  -8   0 -13    0.64    1.09
 -10   0 -13   -0.27    1.06
  10   0  13    0.30    0.78
 -12   0 -13   -0.41    1.09
  12   0  13    1.35    0.84
  14   0  13   -0.04    0.73
 -14   0 -13    0.93    1.11
 -16   0 -13   -0.82    1.10
 -18   0 -13   -0.74    1.04
 -20   0 -13   -0.33    1.16
  19  -1 -13    7.70    1.20
 -19  -1  13    6.48    1.13
  19   1 -13    8.13    1.15
 -17  -1  13    3.70    1.03
  17  -1 -13    3.49    1.05
  17   1 -13    2.43    0.90
 -17   1  13    3.79    0.94
 -15  -1  13   -0.79    0.82
  15  -1 -13   -0.83    0.84
 -15   1  13    0.55    0.81
  15   1 -13   -0.17    0.77
  13  -1 -13    0.76    0.87
 -13  -1  13    0.05    0.87
  13   1 -13    0.41    0.79
 -13   1  13    0.17    0.77
 -11  -1  13   12.12    1.29
  11  -1 -13   13.38    1.37
 -11   1  13   12.58    1.25
  11   1 -13   10.54    1.22
   9  -1 -13   12.26    1.35
  -9  -1  13   13.94    1.34
   9   1 -13   12.13    1.27
  -9   1  13   14.82    1.36
  -7  -1  13   18.75    1.55
   7  -1 -13   18.55    1.54
   7   1 -13   19.36    1.54
  -7   1  13   19.32    1.47
  -5  -1  13    0.79    0.83
   5  -1 -13   -0.60    0.81
   5   1 -13    0.97    0.79
  -5   1  13   -0.34    0.71
   3  -1 -13    7.01    1.12
  -3  -1  13    6.25    1.01
   3   1 -13    6.05    1.04
  -3   1  13    7.72    1.02
  -1  -1  13    0.11    0.81
   1  -1 -13   -0.60    0.80
  -1   1  13   -0.56    0.71
   1   1 -13    1.09    0.82
   1  -1  13    4.08    0.97
  -1  -1 -13    5.13    1.07
   1   1  13    4.95    0.94
  -1   1 -13    4.97    1.03
  -3  -1 -13   24.87    1.80
   3  -1  13   28.08    1.74
   3   1  13   26.87    1.67
  -3   1 -13   25.65    1.75
  -5  -1 -13    4.03    1.02
   5  -1  13    4.70    0.98
   5   1  13    4.16    0.92
  -5   1 -13    5.08    1.26
  -5   1 -13    2.68    0.97
  -7  -1 -13    1.02    1.14
  -7  -1 -13    1.49    0.93
   7  -1  13    0.49    0.81
  -7   1 -13    1.20    1.09
   9  -1  13   15.60    1.46
  -9  -1 -13   16.14    1.70
  -9   1 -13   16.78    1.67
  11  -1  13   50.03    2.41
 -11  -1 -13   46.54    2.59
 -11   1 -13   50.45    2.58
  13  -1  13   16.94    1.55
 -13  -1 -13   19.61    1.79
 -13   1 -13   19.58    1.80
 -15  -1 -13   -0.45    1.11
  15  -1  13   -0.52    0.78
 -15   1 -13    0.59    1.14
  17  -1  13    9.78    1.25
 -17  -1 -13   10.14    1.53
 -17   1 -13    9.76    1.52
  19  -1  13    9.43    1.19
 -19  -1 -13    8.08    1.45
 -19   1 -13    7.08    1.46
 -20  -2  13   -0.98    0.96
  20  -2 -13   -0.41    0.94
  18  -2 -13   -0.13    0.91
 -18  -2  13    1.02    0.96
  16  -2 -13    4.25    1.10
 -16  -2  13    1.95    0.98
  16   2 -13    3.80    0.91
 -14  -2  13   10.69    1.28
  14  -2 -13   11.29    1.36
  14   2 -13   11.80    1.25
 -12  -2  13    1.03    0.92
  12  -2 -13    1.70    0.97
  12   2 -13    2.15    0.85
  10  -2 -13    1.30    0.92
 -10  -2  13    1.79    0.97
  10   2 -13    1.08    0.78
   8  -2 -13    1.07    0.91
  -8  -2  13    2.70    0.96
   8   2 -13    0.73    0.79
   6  -2 -13    8.94    1.19
  -6  -2  13    8.62    1.14
   6   2 -13   10.20    1.20
   4  -2 -13    1.42    0.92
  -4  -2  13   -0.89    0.78
   4   2 -13   -0.21    0.76
  -2  -2  13    2.31    0.93
   2  -2 -13    1.11    0.92
   2   2 -13    4.18    0.94
   0  -2 -13   -0.89    0.82
   0  -2  13    0.71    0.85
   0   2 -13    1.28    0.79
   2  -2  13    0.95    0.88
  -2  -2 -13    2.18    0.96
  -2   2 -13    2.11    0.86
  -4  -2 -13    4.00    1.02
   4  -2  13    4.75    1.04
  -4   2 -13    2.50    1.16
  -4   2 -13    4.30    0.99
  -6  -2 -13   25.22    1.83
   6  -2  13   27.82    1.80
  -6   2 -13   25.53    1.89
  -8  -2 -13    8.53    1.32
  -8  -2 -13    9.60    1.29
   8  -2  13   10.54    1.25
  -8   2 -13    9.47    1.37
  10  -2  13    5.56    1.06
 -10  -2 -13    5.82    1.22
 -10   2 -13    4.34    1.21
  12  -2  13    1.15    0.91
 -12  -2 -13   -0.75    1.02
 -12   2 -13   -1.63    1.03
 -14  -2 -13    1.23    1.08
  14  -2  13    1.06    0.92
 -14   2 -13    2.97    1.17
 -16  -2 -13    3.42    1.20
  16  -2  13    3.91    1.01
 -16   2 -13    7.07    1.34
 -18  -2 -13    5.87    1.32
  18  -2  13    7.70    1.19
 -18   2 -13    6.88    1.41
 -17  -3  13   -0.32    0.90
  17  -3 -13    1.74    0.98
 -15  -3  13    0.32    0.93
  15  -3 -13    1.72    0.98
  13  -3 -13   -0.13    0.91
 -13  -3  13    1.19    0.93
  11  -3 -13    5.98    1.12
 -11  -3  13    3.40    1.03
   9  -3 -13    0.86    0.89
  -9  -3  13    1.61    0.93
  -7  -3  13    2.47    0.95
   7  -3 -13    1.73    0.94
   7   3 -13    2.60    0.85
   5  -3 -13    2.06    0.91
  -5  -3  13    0.66    0.88
   5   3 -13    0.29    0.73
   3  -3 -13    2.00    0.94
  -3  -3  13    1.48    0.91
   3   3 -13    1.55    0.79
   1  -3 -13    0.56    0.88
  -1  -3  13   -0.63    0.83
   1   3 -13   -0.39    0.68
  -1  -3 -13    0.67    0.88
   1  -3  13   -0.49    0.84
  -1   3 -13    0.33    1.06
  -1   3 -13    1.03    0.79
  -3  -3 -13   11.53    1.36
   3  -3  13   11.33    1.30
  -3   3 -13   13.67    1.32
  -3   3 -13   14.65    1.53
   5  -3  13    6.42    1.13
  -5  -3 -13    6.54    1.15
  -5   3 -13    9.01    1.32
  -7  -3 -13    6.87    1.23
   7  -3  13    4.40    1.04
  -7  -3 -13    5.73    1.14
  -7   3 -13    6.34    1.24
  -9  -3 -13    6.89    1.20
   9  -3  13    5.50    1.10
  -9   3 -13    6.47    1.26
 -11  -3 -13    2.24    1.06
  11  -3  13    2.30    0.95
 -11   3 -13    1.74    1.06
  13  -3  13   14.74    1.52
 -13  -3 -13   18.39    1.57
 -13   3 -13   16.68    1.60
 -15  -3 -13   -0.15    0.96
  15  -3  13    1.90    0.99
 -15   3 -13   -0.21    1.03
 -17  -3 -13    0.96    0.97
  17  -3  13    0.08    0.90
 -16  -4  13    4.12    1.03
  16  -4 -13    6.28    1.17
 -14  -4  13    3.35    0.99
  14  -4 -13    2.08    0.99
  12  -4 -13   14.81    1.48
  10  -4 -13    3.77    1.04
 -10  -4  13    2.88    1.00
  -8  -4  13    4.35    1.04
   8  -4 -13    3.48    1.03
   6  -4 -13    0.98    0.91
  -6  -4  13    0.05    0.86
   4  -4 -13    5.12    1.10
  -4  -4  13    3.88    1.01
  -2  -4  13    1.45    0.92
   2  -4 -13   -0.55    0.86
   0  -4  13   12.22    1.34
   0  -4 -13   15.40    1.45
   2  -4  13    2.11    1.00
  -2  -4 -13    2.14    0.98
  -4  -4 -13    4.90    1.05
   4  -4  13    3.54    1.05
   6  -4  13   10.64    1.31
  -6  -4 -13   12.60    1.43
  -6  -4 -13   12.18    1.38
  -8  -4 -13   30.16    1.89
   8  -4  13   30.50    1.97
  10  -4  13    8.06    1.22
 -10  -4 -13    6.72    1.23
 -12  -4 -13    0.33    0.97
  12  -4  13    0.85    0.99
 -14  -4 -13    7.33    1.21
  14  -4  13    6.12    1.21
 -16  -4 -13    8.48    1.26
  16  -4  13    8.73    1.33
  13  -5 -13    2.15    1.01
 -13  -5  13    0.77    0.86
 -11  -5  13    0.36    0.84
  11  -5 -13    0.43    0.91
   9  -5 -13    1.67    1.00
  -9  -5  13    1.26    0.88
   7  -5 -13    1.23    0.95
  -7  -5  13    0.78    0.86
  -5  -5  13    0.64    0.83
   5  -5 -13   -0.08    0.89
  -3  -5  13   -0.05    0.81
   3  -5 -13    1.27    0.94
   1  -5 -13   -0.04    0.89
  -1  -5  13   -0.42    0.83
   1  -5  13    4.98    1.07
  -1  -5 -13    4.74    1.06
   3  -5  13    0.51    0.90
  -3  -5 -13    1.28    0.92
  -5  -5 -13    0.82    0.90
   5  -5  13    0.51    0.90
  -7  -5 -13   -0.55    0.89
   7  -5  13    0.35    0.90
  -9  -5 -13    0.95    0.99
   9  -5  13    1.04    0.96
 -11  -5 -13    1.95    0.98
  11  -5  13    1.80    1.00
 -13  -5 -13    2.87    1.01
  13  -5  13    1.18    0.99
 -10  -6  13    1.65    0.95
  10  -6 -13    1.30    0.95
  -8  -6  13    1.15    0.92
   8  -6 -13    0.89    0.94
   6  -6 -13    5.95    1.13
   4  -6 -13    0.05    0.90
  -4  -6  13   -0.11    0.81
  -2  -6  13    0.01    0.85
   2  -6 -13    1.13    0.93
   0  -6 -13    1.62    0.96
   0  -6  13    0.33    0.86
  -2  -6 -13    4.32    1.03
   2  -6  13    2.84    0.96
  -4  -6 -13    2.21    0.96
   4  -6  13    0.61    0.86
  -6  -6 -13    9.30    1.25
   6  -6  13    9.05    1.24
   8  -6  13    4.16    1.07
  -8  -6 -13    5.05    1.12
  18   0 -14    2.62    0.98
 -18   0  14    1.81    0.96
 -16   0  14    2.20    0.95
  16   0 -14    0.48    0.88
 -14   0  14    4.39    1.06
  14   0 -14    5.06    1.10
 -12   0  14   13.55    1.37
  12   0 -14   14.78    1.45
  10   0 -14    7.57    1.16
 -10   0  14   10.41    1.22
  -8   0  14   -1.74    0.77
   8   0 -14    0.04    0.87
   6   0 -14   38.28    2.20
  -6   0  14   41.30    2.16
  -4   0  14    9.86    1.21
   4   0 -14    8.54    1.25
  -2   0  14   20.55    1.60
   2   0 -14   20.93    1.69
   0   0 -14   -1.17    0.86
   0   0  14   -0.86    0.80
   2   0  14   -0.04    0.83
  -2   0 -14    0.15    0.87
  -4   0 -14   -0.27    0.90
   4   0  14    0.13    0.84
  -6   0 -14   -1.05    1.15
   6   0  14    0.09    0.84
  -6   0 -14   -0.55    0.88
  -8   0 -14   15.46    1.78
   8   0  14   18.04    1.51
 -10   0 -14   18.84    1.86
  10   0  14   17.74    1.52
 -12   0 -14    6.41    1.43
 -14   0 -14    7.14    1.50
 -16   0 -14   11.04    1.61
 -18   0 -14   46.45    2.69
  17  -1 -14    0.79    0.93
 -17  -1  14    0.29    0.95
  17   1 -14    0.75    0.85
  15  -1 -14   -0.52    0.90
 -15  -1  14   -1.28    0.86
  15   1 -14    0.55    0.84
 -13  -1  14   -0.34    0.93
  13  -1 -14    2.05    0.95
  13   1 -14    2.03    0.87
 -11  -1  14    1.17    0.96
  11  -1 -14    0.50    0.90
 -11   1  14    0.22    0.83
  11   1 -14    0.03    0.82
   9  -1 -14    5.50    1.11
  -9  -1  14    3.94    1.06
  -9   1  14    4.22    0.97
   9   1 -14    6.41    1.11
  -7  -1  14    4.35    1.02
   7  -1 -14    6.14    1.11
   7   1 -14    7.10    1.15
  -7   1  14    6.20    1.06
  -5  -1  14   -0.75    0.85
   5  -1 -14    1.31    0.96
  -5   1  14    2.69    0.89
   5   1 -14    0.69    0.86
   3  -1 -14    0.86    0.95
  -3  -1  14    0.53    0.91
  -3   1  14    2.45    0.88
   3   1 -14    1.23    0.91
  -1  -1  14   -1.25    0.79
   1  -1 -14   -0.46    0.92
  -1   1  14    0.74    0.80
   1   1 -14   -0.55    0.84
   1  -1  14   10.50    1.25
  -1  -1 -14    7.02    1.27
  -1   1 -14    7.96    1.22
   3  -1  14    1.23    0.90
  -3  -1 -14    0.52    0.95
  -3   1 -14    1.55    1.00
  -5  -1 -14    1.02    1.00
   5  -1  14   -0.70    0.81
  -5   1 -14    1.11    0.94
  -5   1 -14    0.63    1.21
   7  -1  14    0.33    0.90
  -7  -1 -14    1.68    0.97
  -7  -1 -14    1.57    1.25
  -7   1 -14    1.57    1.19
   9  -1  14    0.97    0.87
  -9  -1 -14    0.29    1.21
  -9   1 -14    0.74    1.18
 -11  -1 -14    0.14    1.21
  11  -1  14   -0.35    0.85
 -11   1 -14   -0.74    1.16
 -13  -1 -14    2.11    1.27
  13  -1  14    2.96    0.96
 -13   1 -14    2.91    1.20
  15  -1  14    9.30    1.21
 -15  -1 -14    6.52    1.51
 -15   1 -14    7.21    1.48
  17  -1  14   -0.04    0.78
 -17  -1 -14   -0.15    1.21
 -17   1 -14   -0.81    1.13
 -16  -2  14    1.48    1.00
  16  -2 -14    0.64    0.98
 -14  -2  14    5.31    1.13
  14  -2 -14    5.47    1.18
  14   2 -14    6.82    1.05
  12  -2 -14    6.36    1.21
 -12  -2  14    8.05    1.24
  12   2 -14    7.84    1.16
 -10  -2  14   -0.81    0.85
  10  -2 -14    0.09    0.92
  10   2 -14    0.15    0.81
  -8  -2  14    1.05    0.92
   8  -2 -14    0.27    0.93
   8   2 -14    2.04    0.84
  -6  -2  14   10.03    1.27
   6  -2 -14   10.37    1.35
   6   2 -14   13.45    1.33
   4  -2 -14   11.31    1.38
  -4  -2  14    7.02    1.17
   4   2 -14   11.58    1.26
  -2  -2  14   11.10    1.33
   2  -2 -14   11.41    1.45
   2   2 -14   11.99    1.33
   0  -2 -14   -0.29    0.91
   0  -2  14   -0.35    0.87
   0   2 -14   -0.18    0.82
   2  -2  14    3.24    1.01
  -2  -2 -14    2.77    1.07
  -2   2 -14    2.06    0.96
  -4  -2 -14   -2.25    0.79
   4  -2  14   -1.05    0.87
  -4   2 -14   -0.22    0.83
  -4   2 -14   -0.06    1.12
  -6  -2 -14    4.70    1.37
   6  -2  14    3.85    1.08
  -6  -2 -14    2.18    1.10
  -6   2 -14    5.06    1.28
   8  -2  14    1.13    0.94
  -8  -2 -14   -0.19    1.15
  -8   2 -14    2.89    1.25
  10  -2  14    8.36    1.25
 -10  -2 -14    9.74    1.57
 -10   2 -14    7.14    1.43
  12  -2  14    3.20    1.03
 -12  -2 -14    0.82    1.19
 -12   2 -14    3.78    1.20
  14  -2  14    0.55    0.87
 -14  -2 -14    1.30    1.24
 -14   2 -14    0.97    1.07
 -16  -2 -14    8.23    1.45
  16  -2  14    6.03    1.14
 -16   2 -14    8.73    1.48
  15  -3 -14    1.42    0.97
 -15  -3  14    0.71    1.00
  13  -3 -14    0.55    0.95
 -13  -3  14    0.11    0.96
  11  -3 -14    9.84    1.33
 -11  -3  14    7.80    1.23
   9  -3 -14    9.87    1.34
  -9  -3  14   10.43    1.31
  -7  -3  14    5.92    1.17
   7  -3 -14    6.55    1.18
   5  -3 -14    7.43    1.26
  -5  -3  14    7.87    1.19
   3  -3 -14    2.11    1.02
  -3  -3  14    0.00    0.92
   3   3 -14   -0.88    0.76
  -1  -3  14    6.84    1.13
   1  -3 -14    7.22    1.26
   1   3 -14   10.40    1.26
  -1  -3 -14    0.16    0.97
   1  -3  14    1.26    0.96
  -1   3 -14    1.51    1.18
  -1   3 -14    1.22    0.89
   3  -3  14    0.30    0.92
  -3  -3 -14    1.42    0.98
  -3   3 -14    1.85    1.16
  -5  -3 -14    1.46    0.99
   5  -3  14    0.13    0.94
  -5   3 -14   -0.37    1.08
   7  -3  14   -1.05    0.89
  -7  -3 -14   -0.38    1.03
  -7  -3 -14    1.23    0.95
  -7   3 -14    1.68    1.13
   9  -3  14    0.52    0.96
  -9  -3 -14    1.62    1.06
  -9   3 -14   -1.04    1.05
 -11  -3 -14    1.97    1.14
  11  -3  14    0.42    0.94
 -11   3 -14    2.25    1.19
  13  -3  14   13.25    1.52
 -13  -3 -14   17.42    1.68
 -13   3 -14   16.80    1.65
 -15  -3 -14    8.64    1.37
  15  -3  14   10.15    1.35
  14  -4 -14    0.11    0.91
 -14  -4  14    0.25    0.93
  12  -4 -14   -0.95    0.88
 -12  -4  14   -1.54    0.87
  10  -4 -14    1.85    1.00
 -10  -4  14   -0.70    0.87
  -8  -4  14    0.92    0.98
   8  -4 -14    1.39    0.99
  -6  -4  14    2.27    1.00
   6  -4 -14    2.84    1.06
  -4  -4  14    0.54    0.99
   4  -4 -14    0.86    0.98
  -2  -4  14    1.07    0.97
   2  -4 -14   -0.24    0.92
   0  -4 -14    0.68    0.95
   0  -4  14   -0.45    0.91
   2  -4  14   -1.76    0.89
  -2  -4 -14   -0.24    0.94
   4  -4  14   -0.19    0.96
  -4  -4 -14    1.51    0.96
  -6  -4 -14    0.71    0.98
  -6  -4 -14    0.54    1.05
   6  -4  14    1.70    1.00
   8  -4  14    0.41    0.97
  -8  -4 -14    0.13    1.00
 -10  -4 -14   -0.14    0.97
  10  -4  14    0.00    0.96
  12  -4  14    0.51    1.03
 -12  -4 -14    0.42    0.94
   9  -5 -14   12.09    1.43
  -7  -5  14    5.43    1.10
   7  -5 -14    9.07    1.32
  -5  -5  14    1.81    0.99
   5  -5 -14    2.25    1.06
  -3  -5  14    3.26    1.04
   3  -5 -14    4.76    1.11
  -1  -5  14    3.00    1.06
   1  -5 -14    3.48    1.06
  -1  -5 -14   -1.61    0.88
   1  -5  14    0.47    0.95
   3  -5  14    0.75    0.97
  -3  -5 -14    3.25    1.03
  -5  -5 -14    1.32    1.02
  -5  -5 -14   -0.05    1.07
   5  -5  14    0.45    0.96
   7  -5  14    3.37    1.09
  -7  -5 -14    6.69    1.24
  -9  -5 -14    0.09    0.96
   9  -5  14    2.15    1.02
  -2  -6  14   -0.47    0.86
   2  -6 -14    0.96    0.98
   0  -6 -14    1.50    1.02
   0  -6  14    1.06    0.96
  -2  -6 -14   -0.29    0.94
  14   0 -15   -1.41    0.79
 -14   0  15   -0.82    0.85
  12   0 -15    0.08    0.87
 -12   0  15    0.40    0.87
 -10   0  15   -1.11    0.84
  10   0 -15   -0.42    0.83
  -8   0  15   -0.01    0.83
   8   0 -15   -1.83    0.77
  -6   0  15   -1.26    0.83
   6   0 -15    0.63    0.91
  -4   0  15   -0.24    0.86
   4   0 -15   -0.57    0.88
  -2   0  15   -0.53    0.83
   2   0 -15    0.44    0.95
   0   0 -15    0.14    0.94
   0   0  15   -1.04    0.81
   2   0  15    0.24    0.87
  -2   0 -15   -0.31    0.91
   4   0  15   -1.25    0.81
  -4   0 -15    0.67    0.99
  -4   0 -15    0.04    1.34
  -6   0 -15    0.36    0.97
   6   0  15   -0.76    0.83
  -6   0 -15   -1.06    1.26
  -8   0 -15    0.16    1.29
 -10   0 -15   -0.24    1.24
 -12   0 -15    1.04    1.23
 -14   0 -15   -0.45    1.19
 -15  -1  15   -0.23    0.92
  15  -1 -15    0.08    0.95
  15   1 -15    1.24    0.84
 -13  -1  15    0.05    0.92
  13  -1 -15    0.67    0.94
  13   1 -15   -0.08    0.81
 -11  -1  15    2.23    0.94
  11  -1 -15   -0.12    0.92
  11   1 -15    0.40    0.85
   9  -1 -15    9.80    1.39
  -9  -1  15   10.12    1.31
   9   1 -15   13.67    1.40
   7  -1 -15   14.44    1.53
  -7  -1  15   13.85    1.41
   7   1 -15   13.72    1.46
  -5  -1  15    3.25    1.04
   5  -1 -15    2.29    1.08
   5   1 -15    3.09    1.02
  -3  -1  15    0.21    0.92
   3  -1 -15   -0.70    0.95
   3   1 -15   -1.25    0.86
  -1  -1  15    7.80    1.21
   1  -1 -15    6.96    1.28
   1   1 -15    7.54    1.25
   1  -1  15    8.64    1.23
  -1  -1 -15    4.62    1.17
  -1   1 -15    6.51    1.18
   3  -1  15   13.94    1.44
  -3  -1 -15   15.20    1.64
  -3   1 -15   12.87    1.49
  -3   1 -15   19.72    1.94
   5  -1  15    7.41    1.21
  -5  -1 -15   10.19    1.70
  -5  -1 -15    8.60    1.40
  -5   1 -15   10.26    1.60
  -5   1 -15    8.46    1.31
  -7  -1 -15    3.75    1.44
   7  -1  15    2.68    1.01
  -7  -1 -15    1.62    1.07
  -7   1 -15    2.75    1.35
  -9  -1 -15    1.30    1.32
   9  -1  15   -0.33    0.86
  -9   1 -15    0.63    1.28
 -11  -1 -15    0.66    1.34
  11  -1  15   -1.17    0.79
 -11   1 -15    0.09    1.18
 -13  -1 -15    6.20    1.57
  13  -1  15    5.43    1.10
 -13   1 -15    5.51    1.48
 -14  -2  15    0.77    1.02
  14  -2 -15    0.77    1.01
  12  -2 -15   -0.28    0.93
 -12  -2  15    0.30    0.96
  12   2 -15   -0.35    0.77
  10  -2 -15    2.30    1.04
 -10  -2  15    2.66    1.03
  10   2 -15    1.83    0.88
   8  -2 -15   -1.52    0.92
  -8  -2  15    0.34    0.92
   8   2 -15   -0.61    0.76
  -6  -2  15    2.81    1.02
   6  -2 -15    0.80    1.07
   6   2 -15    4.56    1.04
   4  -2 -15    5.25    1.24
  -4  -2  15    6.62    1.22
   4   2 -15    8.94    1.19
   2  -2 -15    8.74    1.34
  -2  -2  15   10.46    1.32
   2   2 -15   10.03    1.28
   0  -2  15    2.47    1.02
   0  -2 -15    0.95    1.05
   0   2 -15    2.53    0.99
  -2  -2 -15   -0.57    0.93
   2  -2  15   -0.73    0.92
  -2   2 -15    0.93    1.26
  -2   2 -15    0.14    0.90
  -4  -2 -15   -1.38    0.94
   4  -2  15   -0.82    0.90
  -4   2 -15    0.41    0.89
  -4   2 -15    0.35    1.21
  -6  -2 -15    2.40    1.08
  -6  -2 -15    3.01    1.44
   6  -2  15    1.96    1.04
  -6   2 -15    5.23    1.41
  -8  -2 -15    2.32    1.32
   8  -2  15    0.21    0.92
  -8   2 -15    2.53    1.23
  10  -2  15   -0.88    0.87
 -10  -2 -15   -2.29    1.17
 -10   2 -15    0.85    1.11
 -12  -2 -15    2.87    1.39
  12  -2  15    0.90    0.97
 -12   2 -15    2.11    1.18
 -11  -3  15   -0.93    0.97
  11  -3 -15   -0.97    0.91
   9  -3 -15    0.56    0.96
  -9  -3  15    0.33    1.02
   7  -3 -15   -1.73    0.90
  -7  -3  15   -1.54    0.89
   5  -3 -15    3.58    1.12
  -5  -3  15    2.83    1.11
   3  -3 -15   -0.85    0.96
  -3  -3  15    1.03    0.99
  -1  -3  15    1.00    1.01
   1  -3 -15    3.11    1.11
  -1  -3 -15    2.38    1.10
   1  -3  15    3.29    1.13
  -3  -3 -15    0.06    0.97
   3  -3  15   -0.32    0.98
   5  -3  15    1.58    1.07
  -5  -3 -15    1.03    1.02
  -5  -3 -15    1.89    1.24
  -5   3 -15   -0.07    1.15
   7  -3  15    4.14    1.18
  -7  -3 -15    4.04    1.27
  -7  -3 -15    6.06    1.24
  -9  -3 -15    5.08    1.33
   9  -3  15    2.30    1.09
 -11  -3 -15    2.47    1.23
  11  -3  15    1.93    1.08
   8  -4 -15    0.74    1.01
  -8  -4  15   -0.41    0.93
   6  -4 -15    2.51    1.10
  -6  -4  15    2.73    1.07
   4  -4 -15   21.25    1.76
   2  -4 -15    6.52    1.25
  -2  -4  15    3.53    1.11
   0  -4  15    0.16    1.01
   0  -4 -15    1.40    1.07
   2  -4  15    1.19    1.07
  -2  -4 -15    1.38    1.03
   4  -4  15    2.34    1.07
  -4  -4 -15    4.04    1.16
  -6  -4 -15    6.15    1.32
   6  -4  15    4.84    1.22
  -6  -4 -15    5.57    1.22
   8  -4  15    0.10    1.03
  -8  -4 -15    1.52    1.11
  -3  -5  15    1.05    0.97
  -1  -5  15    0.52    0.96
   1  -5 -15    0.94    1.03
   1  -5  15    0.60    1.02
  -1  -5 -15    2.16    1.05
  10   0 -16    3.89    1.07
 -10   0  16    2.96    0.98
  -8   0  16    2.30    0.95
   8   0 -16    2.35    1.04
   6   0 -16   -0.73    0.90
  -6   0  16    0.87    0.93
   4   0 -16    0.43    0.92
  -4   0  16   -0.01    0.86
   2   0 -16    5.90    1.22
  -2   0  16    5.34    1.07
   0   0 -16    9.41    1.38
   0   0  16    8.25    1.21
  -2   0 -16    1.75    1.05
  -4   0 -16    2.32    1.06
  -4   0 -16    0.18    1.40
  -6   0 -16   16.75    1.99
  -8   0 -16    1.92    1.39
 -10   0 -16   46.15    2.83
   9  -1 -16    0.51    1.03
  -9  -1  16   -0.43    0.88
   9   1 -16    0.31    0.84
   7  -1 -16    0.31    1.00
  -7  -1  16    0.17    0.91
   7   1 -16    0.33    0.92
   5  -1 -16    1.49    1.04
  -5  -1  16   -0.58    0.90
   5   1 -16   -0.08    0.85
  -3  -1  16    0.78    0.98
   3  -1 -16    0.03    1.03
   3   1 -16    1.75    0.95
   1  -1 -16   -0.13    1.04
  -1  -1  16    0.78    0.96
   1   1 -16    1.57    0.94
   1  -1  16    0.87    0.96
  -1  -1 -16    1.41    1.05
  -1   1 -16    0.57    0.93
   3  -1  16    1.10    0.96
  -3  -1 -16   -0.28    1.02
  -3   1 -16    3.29    1.07
  -3   1 -16    0.75    1.33
   5  -1  16    0.55    0.94
  -5  -1 -16    1.55    1.12
  -5  -1 -16    1.54    1.45
  -5   1 -16    0.60    1.31
  -7  -1 -16    1.52    1.49
   7  -1  16    2.16    0.98
  -7   1 -16    0.47    1.30
   9  -1  16   -0.10    0.87
  -9  -1 -16    1.27    1.37
  -9   1 -16   -0.85    1.26
  -8  -2  16    0.41    0.97
   8  -2 -16   -0.15    1.00
   8   2 -16    0.09    0.84
   6  -2 -16    1.02    1.06
  -6  -2  16    0.39    0.98
   6   2 -16    0.70    0.88
  -4  -2  16    3.49    1.08
   4  -2 -16    2.89    1.15
   4   2 -16    6.00    1.13
   2  -2 -16    2.11    1.13
  -2  -2  16    1.41    1.01
   2   2 -16    3.40    1.00
   0  -2  16    4.13    1.11
   0  -2 -16    2.76    1.16
   0   2 -16    1.52    0.97
  -2  -2 -16   -0.85    1.01
   2  -2  16    0.69    0.98
  -2   2 -16    0.16    0.89
  -2   2 -16    1.25    1.24
   4  -2  16    1.06    1.00
  -4  -2 -16    2.96    1.18
  -4   2 -16    1.86    1.27
  -6  -2 -16    6.80    1.58
   6  -2  16    3.13    1.11
  -6  -2 -16    5.95    1.33
  -6   2 -16    6.70    1.54
  -8  -2 -16   12.01    1.77
   8  -2  16   10.02    1.35
  -8   2 -16   13.85    1.76
   5  -3 -16    1.92    1.13
  -5  -3  16    1.50    1.08
   3  -3 -16    2.05    1.10
  -3  -3  16   -0.58    0.98
   1  -3 -16    0.46    1.04
  -1  -3  16    1.67    1.09
   1  -3  16   -0.47    1.01
  -1  -3 -16    1.26    1.07
  -3  -3 -16    4.78    1.24
   3  -3  16    6.17    1.27
  -5  -3 -16   11.38    1.65
   5  -3  16    8.86    1.37
  -5  -3 -16    9.11    1.40
   0   0 -17   -0.09    1.02
   0   0   0    0.00    0.00
;
_shelx_hkl_checksum     37605
_shelx_res_file
;
TITL UrCl2 in C2/c
    UrCl2.res
    created by SHELXL-2018/3 at 17:05:24 on 10-Aug-2020
CELL  0.71073   19.9042    6.6243   10.5636    90.000    90.819    90.000
ZERR        8    0.0010    0.0004    0.0007     0.000     0.004     0.000
LATT   7
SYMM   - X, Y, 0.5 - Z
SFAC  C  H  N  O  CL
UNIT  32 32 16 24 16
TEMP    -173
SIZE 0.50 0.10 0.02
L.S. 5
DFIX 0.82 O3 H3
FMAP 2
PLAN 20
ACTA
BOND $H
DFIX 0.88 N1 H1A 0.88 N3 H3A
HTAB
EQIV $1 x, y+1, z
HTAB O3 O1_$1
EQIV $2 x, -y+2, z+1/2
HTAB O3 O2_$2
EQIV $3 -x, -y+1, -z+1
HTAB N1 O2_$3
EQIV $4 -x, -y+2, -z+1
HTAB N3 O2_$4
EQIV $5 x, -y+2, z-1/2
HTAB N3 O3_$5
HTAB C4 O1_$1
EQIV $6 0.5-X, 1.5-Y, 2-Z
RTAB D1 Cl1 Cl1_$6
EQIV $7 0.5-X, 1.5-Y, 1-Z
RTAB D1 Cl2 Cl2_$7
SHEL 5 0.5
OMIT -2 70
OMIT    -6   0   4
OMIT     3   3   3
OMIT    15   5   4
CONF
WGHT    0.046800    0.922000
FVAR       0.11779
CL1   5    0.183544    0.692987    0.906317    11.00000    0.02396    0.02579 =
         0.01618    0.00345   -0.01093   -0.00256
CL2   5    0.221882    0.688190    0.643935    11.00000    0.01459    0.03293 =
         0.02478   -0.00355    0.00148   -0.00212
O1    4    0.111482    0.369960    0.769172    11.00000    0.02903    0.01800 =
         0.03343    0.01069   -0.01472   -0.00552
O2    4    0.014494    0.755473    0.465580    11.00000    0.02694    0.01758 =
         0.02041    0.00246   -0.01528   -0.00340
O3    4    0.071399    0.934424    0.821060    11.00000    0.02261    0.03378 =
         0.03228   -0.01854   -0.00705    0.00927
H3    2    0.061865    1.051884    0.828476    11.00000   -1.20000
N1    3    0.059578    0.572715    0.626337    11.00000    0.01493    0.01142 =
         0.01597    0.00028   -0.00591   -0.00166
H1A   2    0.035181    0.469466    0.598051    11.00000   -1.20000
N3    3    0.088357    0.908563    0.600914    11.00000    0.02805    0.00993 =
         0.02416    0.00423   -0.01632   -0.00246
H3A   2    0.080326    1.010222    0.564410    11.00000   -1.20000
C2    1    0.052030    0.749981    0.559874    11.00000    0.01743    0.01332 =
         0.01689    0.00078   -0.00746   -0.00030
C4    1    0.118601    0.913981    0.726281    11.00000    0.01950    0.01332 =
         0.02005   -0.00276   -0.01042    0.00185
AFIX  13
H4A   2    0.152164    1.026060    0.731982    11.00000   -1.20000
AFIX   0
C5    1    0.153406    0.710952    0.749352    11.00000    0.01223    0.01487 =
         0.01316    0.00129   -0.00382    0.00009
C6    1    0.106273    0.533353    0.719074    11.00000    0.01473    0.01427 =
         0.01515    0.00248   -0.00477   -0.00106
HKLF 4
REM  UrCl2 in C2/c
REM wR2 = 0.1029, GooF = S = 1.020, Restrained GooF = 1.019 for all data
REM R1 = 0.0419 for 2128 Fo > 4sig(Fo) and 0.0711 for all 3046 data
REM 109 parameters refined using 3 restraints
END
WGHT      0.0468      0.9220
REM Instructions for potential hydrogen bonds
HTAB O3 O1_$1
HTAB O3 O2_$2
HTAB N1 O2_$3
HTAB N3 O2_$4
HTAB N3 O3_$5
HTAB C4 O1_$1
REM Highest difference peak  0.912,  deepest hole -0.545,  1-sigma level  0.091
Q1    1   0.1789  0.8064  0.9094  11.00000  0.05    0.91
Q2    1   0.2201  0.8010  0.6501  11.00000  0.05    0.64
Q3    1   0.1388  0.8051  0.7304  11.00000  0.05    0.48
Q4    1   0.1317  0.6194  0.7431  11.00000  0.05    0.48
Q5    1   0.0578  0.6584  0.6050  11.00000  0.05    0.46
Q6    1   0.0640  0.8390  0.5820  11.00000  0.05    0.38
Q7    1   0.1840  0.5588  0.9110  11.00000  0.05    0.34
Q8    1   0.0892  0.4398  0.8202  11.00000  0.05    0.33
Q9    1   0.2329  0.8783  0.6980  11.00000  0.05    0.31
Q10   1   0.0792  0.5748  0.6511  11.00000  0.05    0.31
Q11   1   0.0483  0.5226  0.6191  11.00000  0.05    0.30
Q12   1   0.0095  0.7540  0.5186  11.00000  0.05    0.30
Q13   1   0.0328  0.6958  0.4742  11.00000  0.05    0.29
Q14   1   0.1108  0.5835  0.6000  11.00000  0.05    0.29
Q15   1   0.1593  1.0585  0.7136  11.00000  0.05    0.28
Q16   1  -0.0045  1.0670  0.8447  11.00000  0.05    0.28
Q17   1   0.1894  0.8567  0.6951  11.00000  0.05    0.28
Q18   1   0.2377  0.5602  0.9941  11.00000  0.05    0.28
Q19   1   0.1086  0.4404  0.7324  11.00000  0.05    0.28
Q20   1   0.0112  0.6436  0.4344  11.00000  0.05    0.28
;
_shelx_res_checksum     69166
data_global
_journal_date_recd_electronic     2020-08-05
_journal_date_accepted     2020-08-27
_journal_name_full     'Acta Crystallographica, Section E'
_journal_year     2020
_journal_volume     76
_journal_issue     10
_journal_page_first     1557
_journal_page_last     1561
_journal_paper_category     GO
_journal_paper_doi     10.1107/S2056989020011809
_journal_coeditor_code     ZQ2257
_publ_contact_author_name     'Novikov Anton'
_publ_contact_author_address
;
Peoples' Friendship University of Russia, 6 Miklukho-Maklaya, 117198, Moscow,
 Russian Federation
A. N. Frumkin Institute of Physical Chemistry and Electrochemistry
Russian Academy of Sciences,
31 Leninsky Prospekt, 119991 Moscow, Russian Federation
;
_publ_contact_author_email     'tony.novickoff@yandex.ru'
_publ_contact_author_fax     ?
_publ_contact_author_phone     ?
_publ_section_title
;
5,5-Dichloro-6-hydroxydihydropyrimidine-2,4(1<i>H</i>,3<i>H</i>)-dione:
molecular and crystal structure, Hirshfeld surface analysis and the new route
for synthesis with Mg(ReO~4~)~2~ as a new catalyst.
;
loop_
    _publ_author_name
    _publ_author_footnote
    _publ_author_address
    'Novikov, Anton P.' .
;
Peoples' Friendship University of Russia, 6 Miklukho-Maklaya St, 117198,
Moscow,
Russian Federation
A. N. Frumkin Institute of Physical Chemistry and Electrochemistry
Russian Academy of Sciences, 31 Leninsky Prospekt bldg 4, 119071 Moscow,
Russian Federation
;
    'Ryagin, Sergey N.' .
;
Medical University REAVIZ, Moscow branch, Krasnobogatyrskaya 2, 107564 Moscow,
Russian Federation
;
    'Grigoriev, Mikhail S.' .
;
A. N. Frumkin Institute of Physical Chemistry and Electrochemistry
Russian Academy of Sciences, 31 Leninsky Prospekt bldg 4, 119071 Moscow,
Russian Federation
;
    'Safonov, Alexey V.' .
;
A. N. Frumkin Institute of Physical Chemistry and Electrochemistry
Russian Academy of Sciences, 31 Leninsky Prospekt bldg 4, 119071 Moscow,
Russian Federation
;
    'German, Konstantin E.' .
;
A. N. Frumkin Institute of Physical Chemistry and Electrochemistry
Russian Academy of Sciences, 31 Leninsky Prospekt bldg 4, 119071 Moscow,
Russian Federation
;
_publ_section_synopsis
;
The title compound was synthesized by a new type of reaction using Mg(ReO~4~)~2~
as a new catalyst and a possible mechanism for this reaction is proposed. In
the crystal, hydrogen bonds connect the molecules into double layers, which
are connected to each other by halogen bonds.
;
