# Supplementary material for: 5,5-Di­chloro-6-hy­droxy­dihydro­pyrimidine-2,4(1H,3H)-dione: mol­ecular and crystal structure, Hirshfeld surface analysis and the new route for synthesis with Mg(ReO4)2 as a new catalyst
Source: Acta Crystallogr E Crystallogr Commun. 2020 Sep 4;76(Pt 10):1557–61. doi: 10.1107/S2056989020011809 (PMC7534223; doi:10.1107/S2056989020011809)
Supplement: Supplementary file 2 [file e-76-01557-Isup2.hkl]

data_I                                                                          
_shelx_title ' UrCl2 in C2/c'                                                   
_shelx_refln_list_code          4                                               
_shelx_F_calc_maximum      265.10                                               
_exptl_crystal_F_000       800.00                                               
_reflns_d_resolution_high  0.6198                                               
                                                                                
loop_                                                                           
 _space_group_symop_operation_xyz                                               
 'x, y, z'                                                                      
 '-x, y, -z+1/2'                                                                
 'x+1/2, y+1/2, z'                                                              
 '-x+1/2, y+1/2, -z+1/2'                                                        
 '-x, -y, -z'                                                                   
 'x, -y, z-1/2'                                                                 
 '-x+1/2, -y+1/2, -z'                                                           
 'x+1/2, -y+1/2, z-1/2'                                                         
                                                                                
_cell_length_a    19.9042                                                       
_cell_length_b     6.6243                                                       
_cell_length_c    10.5636                                                       
_cell_angle_alpha  90.000                                                       
_cell_angle_beta   90.819                                                       
_cell_angle_gamma  90.000                                                       
                                                                                
_shelx_F_squared_multiplier     1.000                                           
                                                                                
loop_                                                                           
 _refln_index_h                                                                 
 _refln_index_k                                                                 
 _refln_index_l                                                                 
 _refln_F_squared_calc                                                          
 _refln_F_squared_meas                                                          
 _refln_F_squared_sigma                                                         
 _refln_observed_status                                                         
   4   0   0       3332.87       3503.66        38.78 o                         
   6   0   0       5871.01       5508.12        60.61 o                         
   8   0   0       5853.13       5600.55        74.52 o                         
  10   0   0       4656.04       4604.08        75.36 o                         
  12   0   0         46.47         69.65        10.64 o                         
  14   0   0         12.56          4.86        10.81 o                         
  16   0   0        115.90        158.89        19.77 o                         
  18   0   0       5453.72       5618.94       126.57 o                         
  20   0   0       2133.46       2222.54        89.57 o                         
  22   0   0        894.53        902.84        48.30 o                         
  24   0   0       3393.85       3436.95        97.34 o                         
  26   0   0        156.35        198.88        56.22 o                         
  28   0   0        156.38        124.77        44.48 o                         
  30   0   0       1911.67       2126.33       100.77 o                         
  32   0   0        586.72        676.77       107.39 o                         
   3   1   0       4632.66       4248.47        96.62 o                         
   5   1   0       6585.98       6086.52        65.18 o                         
   7   1   0         48.12         73.25         6.30 o                         
   9   1   0        924.05        983.51        23.00 o                         
  11   1   0        665.02        631.03        14.68 o                         
  13   1   0       1565.45       1519.97        23.55 o                         
  15   1   0        961.80        925.70        22.84 o                         
  17   1   0       1119.26       1083.95        33.04 o                         
  19   1   0        678.80        669.35        27.13 o                         
  21   1   0        112.17         98.59        19.38 o                         
  23   1   0         58.12         54.96        22.62 o                         
  25   1   0       1345.57       1334.93        49.00 o                         
  27   1   0        330.08        253.60        35.35 o                         
  29   1   0         31.48         72.38        38.80 o                         
  31   1   0         29.51        -16.06        39.22 o                         
   0   2   0      16016.58      15385.76       233.41 o                         
   2   2   0      13777.33      12699.36       130.00 o                         
   4   2   0      15888.92      15770.01       166.49 o                         
   6   2   0      18630.59      19404.41       187.17 o                         
   8   2   0        171.08        194.32         8.82 o                         
  10   2   0        171.09        148.18         8.14 o                         
  12   2   0        135.26        198.64        12.55 o                         
  14   2   0          2.85          9.84         9.05 o                         
  16   2   0        234.46        257.60        14.33 o                         
  18   2   0        497.66        528.84        21.82 o                         
  20   2   0        604.36        646.85        27.32 o                         
  22   2   0       2287.54       2247.03        81.10 o                         
  24   2   0        580.28        602.40        39.42 o                         
  26   2   0          1.31        -22.29        28.70 o                         
  28   2   0          3.40         38.31        31.11 o                         
  30   2   0       1179.34       1072.57        98.90 o                         
   1   3   0       3327.24       2991.85        39.44 o                         
   3   3   0      17079.08      15895.61       180.35 o                         
   5   3   0       8948.19       8607.57        94.78 o                         
   7   3   0       3834.03       3392.08        37.72 o                         
   9   3   0        349.33        315.03        10.16 o                         
  11   3   0         44.85         74.73         8.87 o                         
  13   3   0        171.50        182.68        11.31 o                         
  15   3   0        257.94        257.27        14.49 o                         
  17   3   0        697.91        755.94        31.95 o                         
  19   3   0        589.14        527.24        28.05 o                         
  21   3   0         54.93         67.94        21.07 o                         
  23   3   0        485.89        465.08        37.96 o                         
  25   3   0        907.70        835.10        45.67 o                         
  27   3   0       1947.45       2135.56       104.30 o                         
  29   3   0        952.84        903.27        72.56 o                         
   0   4   0        489.37        499.81        22.48 o                         
   2   4   0        334.31        281.06        13.50 o                         
   4   4   0       2663.19       2730.64        40.13 o                         
   6   4   0       2888.48       2899.45        45.64 o                         
   8   4   0        170.99        198.47         9.98 o                         
  10   4   0        318.04        340.91        20.53 o                         
  12   4   0        121.01        139.00        13.81 o                         
  14   4   0         66.64         78.13        13.58 o                         
  16   4   0         20.84         26.75        14.13 o                         
  18   4   0          0.94        -23.09        23.09 o                         
  20   4   0         99.53         94.65        25.44 o                         
  22   4   0         28.65         28.63        25.58 o                         
  24   4   0         61.64         14.75        26.82 o                         
  26   4   0         55.43        118.93        47.14 o                         
  28   4   0          0.10        -44.81        44.81 o                         
   1   5   0       2301.31       2140.59        57.34 o                         
   3   5   0       8522.82       7755.76       140.53 o                         
   5   5   0       2650.44       2510.51        51.23 o                         
   7   5   0       2040.38       2046.31        34.06 o                         
   9   5   0        315.33        308.12        14.24 o                         
  11   5   0        153.29        174.89        15.12 o                         
  13   5   0         71.77         75.88        17.68 o                         
  15   5   0        490.19        558.58        27.35 o                         
  17   5   0        122.22        150.44        21.73 o                         
  19   5   0        433.19        435.21        35.34 o                         
  21   5   0         10.18        -24.86        24.86 o                         
  23   5   0        367.71        265.97        37.98 o                         
  25   5   0        470.01        460.21        56.83 o                         
  27   5   0       1305.96       1257.36       172.26 o                         
   0   6   0        416.41        520.58        52.61 o                         
   2   6   0       7036.07       6482.34       130.39 o                         
   4   6   0        221.85        238.20        26.47 o                         
   6   6   0        516.62        482.61        23.28 o                         
   8   6   0          0.64         13.98        17.83 o                         
  10   6   0        449.17        413.99        34.64 o                         
  12   6   0         90.33        155.12        19.78 o                         
  14   6   0        139.15        174.65        21.42 o                         
  16   6   0        336.46        301.02        25.51 o                         
  18   6   0          3.55        -10.10        24.82 o                         
  20   6   0        354.46        373.12        33.63 o                         
  22   6   0        498.72        473.92        55.30 o                         
  24   6   0        130.42        158.87        48.41 o                         
  26   6   0        159.62        112.07        47.19 o                         
   1   7   0         20.07         45.12        24.56 o                         
   3   7   0        501.17        456.79        34.65 o                         
   5   7   0       2193.08       2256.50        84.82 o                         
   7   7   0        110.25        150.28        21.16 o                         
   9   7   0        953.59       1018.81        40.40 o                         
  11   7   0         68.04         70.92        22.94 o                         
  13   7   0         77.67         31.34        23.67 o                         
  15   7   0          6.59         -8.19        19.25 o                         
  17   7   0         12.20         32.65        21.16 o                         
  19   7   0         13.97        -24.34        29.42 o                         
  21   7   0         98.65        102.06        42.58 o                         
  23   7   0          3.92          2.16        41.86 o                         
   0   8   0       1723.83       1880.38        93.39 o                         
   2   8   0       1862.51       1970.70        68.05 o                         
   4   8   0         15.50        -23.29        23.29 o                         
   6   8   0          0.94        -10.62        24.47 o                         
   8   8   0       1111.53       1145.81       101.64 o                         
  10   8   0         15.27        116.73        27.96 o                         
  12   8   0          9.86        -14.45        36.93 o                         
  14   8   0        109.01         82.91        30.07 o                         
  16   8   0         13.78         -3.25        33.42 o                         
  18   8   0         18.54         31.65        60.18 o                         
  20   8   0        525.73        526.13        59.82 o                         
   1   9   0         23.76         42.32        31.79 o                         
   3   9   0         20.76         23.67        27.34 o                         
   5   9   0         18.31         34.55        28.22 o                         
   7   9   0        128.30        157.63        34.39 o                         
   9   9   0         77.25         89.41        37.64 o                         
  11   9   0          0.02         -8.17        45.84 o                         
  13   9   0          3.64         -1.96        46.87 o                         
  15   9   0          0.26         30.27        57.66 o                         
  17   9   0         37.88         72.40        43.07 o                         
   0  10   0        266.53        250.86       145.23 o                         
   2  10   0        706.66        788.55        54.02 o                         
   4  10   0         71.31         20.99        97.19 o                         
   6  10   0         30.15         65.25        50.35 o                         
   8  10   0         62.42         85.83        51.94 o                         
  10  10   0         76.86        118.92        66.31 o                         
 -31   1   1        229.53        218.95        45.59 o                         
 -29   1   1        492.85        383.59        47.30 o                         
 -27   1   1        457.13        479.32        35.00 o                         
 -25   1   1       2223.70       2303.19        60.88 o                         
 -23   1   1        100.31        100.80        23.53 o                         
 -21   1   1        321.15        312.54        21.25 o                         
 -19   1   1       1270.90       1268.25        31.05 o                         
 -17   1   1       4163.07       4248.09        57.57 o                         
 -15   1   1       6606.04       6536.86        80.89 o                         
 -13   1   1       6912.52       7215.58        82.24 o                         
 -11   1   1       3008.86       3508.65        43.24 o                         
  -9   1   1       7117.33       7096.51        75.71 o                         
  -7   1   1       1681.30       1741.14        24.08 o                         
  -5   1   1       2721.90       2928.07        61.90 o                         
  -3   1   1      28928.06      28744.47       310.37 o                         
   3   1   1       6136.50       6317.46        76.25 o                         
   5   1   1      50403.87      52288.38       501.62 o                         
   7   1   1      22767.85      23198.28       233.42 o                         
   9   1   1       2606.35       2375.50        32.22 o                         
  11   1   1          1.79          8.49         8.39 o                         
  13   1   1         17.15         20.78         9.82 o                         
  15   1   1       4131.02       4247.28        59.19 o                         
  17   1   1       1051.31        996.34        27.62 o                         
  19   1   1        722.89        768.83        25.65 o                         
  21   1   1        238.71        224.19        21.59 o                         
  23   1   1        619.60        619.39        32.79 o                         
  25   1   1        112.74         80.51        24.38 o                         
  27   1   1       1851.61       1809.68        65.31 o                         
  29   1   1       1314.81       1384.45        84.45 o                         
  31   1   1         50.24         27.29        40.81 o                         
 -30   2   1          0.95        -21.14        37.76 o                         
 -28   2   1         20.55         31.26        31.71 o                         
 -26   2   1          9.99        -28.65        28.65 o                         
 -24   2   1        772.10        695.23        40.72 o                         
 -22   2   1       1686.96       1655.66        49.51 o                         
 -20   2   1       1903.09       1959.25        46.34 o                         
 -18   2   1        895.06        852.81        25.59 o                         
 -16   2   1        336.38        328.18        16.76 o                         
 -14   2   1        162.76        222.68        12.89 o                         
 -12   2   1       4631.77       4593.85        58.40 o                         
 -10   2   1       5865.74       5863.65        63.26 o                         
  -8   2   1        405.66        479.70        12.19 o                         
  -6   2   1       1060.31       1022.73        17.46 o                         
  -4   2   1       3815.31       3610.34        37.69 o                         
  -2   2   1       5986.60       5624.55        60.11 o                         
   0   2   1        363.80        271.48         8.77 o                         
   2   2   1      15008.61      13805.43       156.28 o                         
   4   2   1      18886.56      18565.36       205.70 o                         
   6   2   1       6541.91       6972.18        86.66 o                         
   8   2   1       6107.18       6096.87        65.38 o                         
  10   2   1        807.12        702.43        15.87 o                         
  12   2   1       6193.99       6122.30        70.20 o                         
  14   2   1        832.94        833.58        21.30 o                         
  16   2   1        633.36        622.71        20.53 o                         
  18   2   1         37.47         63.98        12.83 o                         
  20   2   1        924.88        943.58        35.11 o                         
  22   2   1        688.33        758.56        38.92 o                         
  24   2   1        713.31        679.70        40.78 o                         
  26   2   1        246.49        251.05        34.22 o                         
  28   2   1          2.23         30.85        31.11 o                         
  30   2   1        213.44        263.79        44.37 o                         
 -29   3   1        231.44        333.05        57.05 o                         
 -27   3   1         58.60         -7.17        43.57 o                         
 -25   3   1        258.25        212.77        31.92 o                         
 -23   3   1        137.97         88.51        27.79 o                         
 -21   3   1          0.61         14.02        20.44 o                         
 -19   3   1        117.57        113.94        19.17 o                         
 -17   3   1          5.66        -15.64        15.64 o                         
 -15   3   1       3642.22       3636.33        65.53 o                         
 -13   3   1        254.77        318.99        16.47 o                         
 -11   3   1       1023.81       1101.60        20.75 o                         
  -9   3   1       2002.41       2061.72        27.95 o                         
  -7   3   1        129.90        165.17         9.50 o                         
  -5   3   1        695.02        788.53        15.89 o                         
  -3   3   1       1658.22       1666.33        26.72 o                         
  -1   3   1        612.03        584.72        16.53 o                         
   1   3   1       4226.47       4216.26        49.45 o                         
   3   3   1       5094.16       5542.44        66.56 o                         
   5   3   1      14892.50      15110.13       170.43 o                         
   7   3   1       1187.43       1437.16        21.93 o                         
   9   3   1       3232.39       3261.95        43.32 o                         
  11   3   1          0.11          6.97         8.83 o                         
  13   3   1        582.19        605.80        17.73 o                         
  15   3   1         87.81         58.26        12.19 o                         
  17   3   1        223.13        238.66        18.30 o                         
  19   3   1        659.89        715.58        42.87 o                         
  21   3   1        577.78        559.50        26.95 o                         
  23   3   1        117.38        114.57        24.16 o                         
  25   3   1         10.19        -11.35        27.52 o                         
  27   3   1        501.47        439.92        44.79 o                         
  29   3   1         57.12         66.09        46.34 o                         
 -28   4   1          1.52         41.83        47.14 o                         
 -26   4   1        163.76        169.57        49.94 o                         
 -24   4   1        213.16        209.67        32.84 o                         
 -22   4   1       2332.19       2435.60        68.20 o                         
 -20   4   1       3019.89       2996.17       106.29 o                         
 -18   4   1       1838.65       1898.42        55.29 o                         
 -16   4   1        474.02        448.15        26.26 o                         
 -14   4   1        315.30        353.52        19.03 o                         
 -12   4   1       2352.65       2336.87        39.30 o                         
 -10   4   1       2901.28       2893.80        66.27 o                         
  -8   4   1        645.41        636.52        18.69 o                         
  -6   4   1        329.52        320.57        15.47 o                         
  -4   4   1          0.61         -4.03         8.22 o                         
  -2   4   1       1215.09       1105.63        23.89 o                         
   0   4   1      12283.25      11425.04       141.87 o                         
   2   4   1       9905.37       9427.54       118.54 o                         
   4   4   1        593.23        476.51        14.13 o                         
   6   4   1        128.63        119.05        10.43 o                         
   8   4   1       5087.28       4804.82        56.83 o                         
  10   4   1       8018.69       7999.56        94.61 o                         
  12   4   1       1599.71       1524.44        31.99 o                         
  14   4   1       4212.76       3916.45        60.53 o                         
  16   4   1        120.33        164.35        16.10 o                         
  18   4   1        834.11        870.89        34.52 o                         
  20   4   1        684.42        725.45        33.51 o                         
  22   4   1          1.40        -16.86        24.89 o                         
  24   4   1         10.11         34.12        27.50 o                         
  26   4   1        709.02        776.12        51.38 o                         
  28   4   1        154.54         90.12        65.23 o                         
 -27   5   1         10.49        -14.15        45.05 o                         
 -25   5   1          8.78        -41.53        41.53 o                         
 -23   5   1       1012.14       1122.04        57.88 o                         
 -21   5   1        526.23        493.78        39.11 o                         
 -19   5   1        255.04        261.57        29.99 o                         
 -17   5   1          0.13         -4.41        21.98 o                         
 -15   5   1        406.96        386.74        25.04 o                         
 -13   5   1        384.53        383.87        20.04 o                         
 -11   5   1          0.02         -1.16        13.01 o                         
  -9   5   1         85.35         73.97        14.72 o                         
  -7   5   1       1191.54       1255.21        27.68 o                         
  -5   5   1       5806.47       5755.02        73.49 o                         
  -3   5   1        994.20        986.01        33.97 o                         
  -1   5   1       1484.81       1405.25        40.67 o                         
   1   5   1       2892.15       2797.33        58.68 o                         
   3   5   1        620.18        627.55        21.02 o                         
   5   5   1       2218.14       2115.91        36.41 o                         
   7   5   1        694.87        601.68        24.29 o                         
   9   5   1          0.15         20.10        13.58 o                         
  11   5   1         97.46        120.31        14.96 o                         
  13   5   1         29.17         18.83        14.92 o                         
  15   5   1         76.42         94.74        21.00 o                         
  17   5   1        629.39        594.40        29.53 o                         
  19   5   1        332.85        302.82        29.44 o                         
  21   5   1        103.73        110.05        40.78 o                         
  23   5   1          8.72          2.37        30.64 o                         
  25   5   1        296.10        314.01        67.73 o                         
  27   5   1         13.28         -2.98        50.09 o                         
 -26   6   1         35.12         53.37        77.12 o                         
 -24   6   1        444.12        462.50        55.49 o                         
 -22   6   1        162.62        131.04        34.81 o                         
 -20   6   1        241.10        235.27        31.06 o                         
 -18   6   1       1991.59       1891.28        91.58 o                         
 -16   6   1        281.08        230.18        34.72 o                         
 -14   6   1        758.11        777.86        30.00 o                         
 -12   6   1        704.96        684.57        31.66 o                         
 -10   6   1         65.20         55.43        25.40 o                         
  -8   6   1       1029.41        989.47        48.06 o                         
  -6   6   1         11.31         55.28        16.41 o                         
  -4   6   1       1825.91       1645.24        47.46 o                         
  -2   6   1        512.05        539.04        32.35 o                         
   0   6   1       6094.19       5730.56       118.64 o                         
   2   6   1       1453.26       1332.85        42.41 o                         
   4   6   1         42.25         56.48        15.62 o                         
   6   6   1          3.31          0.57        16.14 o                         
   8   6   1        496.95        516.04        23.11 o                         
  10   6   1       2207.14       2096.54        51.16 o                         
  12   6   1       2083.63       1977.73        47.04 o                         
  14   6   1          0.89         25.40        17.40 o                         
  16   6   1         42.67         61.19        20.96 o                         
  18   6   1         98.92        145.26        28.07 o                         
  20   6   1        287.06        288.62        31.88 o                         
  22   6   1         17.99         76.89        32.95 o                         
  24   6   1        461.46        386.24        54.53 o                         
  26   6   1         39.30         73.36       118.20 o                         
 -23   7   1         92.70         80.65        44.26 o                         
 -21   7   1          1.22         -3.01        73.15 o                         
 -19   7   1         67.65         60.89        32.24 o                         
 -17   7   1        917.72        985.76        65.23 o                         
 -15   7   1       1183.18       1145.78        55.97 o                         
 -13   7   1        598.97        546.17        28.57 o                         
 -11   7   1         23.68         50.15        19.65 o                         
  -9   7   1         93.07        106.60        22.93 o                         
  -7   7   1        232.00        234.96        23.83 o                         
  -5   7   1        379.65        377.77        29.13 o                         
  -3   7   1          5.30         69.20        22.43 o                         
  -1   7   1        697.06        702.52        39.65 o                         
   1   7   1          0.10        -10.45        25.49 o                         
   3   7   1       2782.81       2553.71        72.51 o                         
   5   7   1        696.80        740.43        33.31 o                         
   7   7   1       2424.73       2598.94        63.76 o                         
   9   7   1       1245.97       1223.43        46.99 o                         
  11   7   1          7.53         23.90        23.26 o                         
  13   7   1        471.02        456.86        41.87 o                         
  15   7   1         45.80         82.51        23.49 o                         
  17   7   1        225.80        250.40        25.78 o                         
  19   7   1         58.99         72.60        35.63 o                         
  21   7   1         41.09        -23.91        32.35 o                         
  23   7   1        194.06        199.13        56.79 o                         
 -20   8   1         22.77          2.40        47.21 o                         
 -18   8   1          0.06        -37.70        37.70 o                         
 -16   8   1          0.50         36.12        39.51 o                         
 -14   8   1        376.22        369.77        43.17 o                         
 -12   8   1        302.55        275.56        30.28 o                         
 -10   8   1        521.68        482.79        32.79 o                         
  -8   8   1        290.54        369.39        37.22 o                         
  -6   8   1        240.25        286.09        30.76 o                         
  -4   8   1         69.47         60.46        25.58 o                         
  -2   8   1         14.86         50.73        24.87 o                         
   0   8   1         23.48         27.91        27.47 o                         
   2   8   1        357.55        321.29        34.51 o                         
   4   8   1        141.87        102.42        29.63 o                         
   6   8   1        577.91        576.63        40.14 o                         
   8   8   1         41.51         33.14        25.07 o                         
  10   8   1        167.19        178.62        29.80 o                         
  12   8   1         78.52         86.60        28.74 o                         
  14   8   1          2.52         18.67        27.19 o                         
  16   8   1          1.01         -4.46        33.18 o                         
  18   8   1         18.72         38.60        41.48 o                         
  20   8   1         91.05         49.63        46.85 o                         
 -17   9   1        520.50        585.96        98.74 o                         
 -15   9   1        276.95        206.13        75.68 o                         
 -13   9   1        266.46        283.25        78.56 o                         
 -11   9   1          4.07         48.29        65.59 o                         
  -9   9   1         21.51         21.20        36.09 o                         
  -7   9   1        258.74        368.69        39.93 o                         
  -5   9   1          2.35         14.93        28.12 o                         
  -3   9   1        420.15        490.19        37.17 o                         
  -1   9   1        760.08        780.68        49.64 o                         
   1   9   1        336.19        328.04        40.08 o                         
   3   9   1        532.73        576.48        51.05 o                         
   5   9   1        280.63        259.53        36.54 o                         
   7   9   1       1322.49       1257.37        60.65 o                         
   9   9   1         37.37         80.90        59.10 o                         
  11   9   1         52.15        107.95        46.99 o                         
  13   9   1        118.39        134.66        50.16 o                         
  15   9   1        450.18        505.32        60.16 o                         
  17   9   1         10.98         93.86        36.61 o                         
 -10  10   1         32.69        -39.64        61.26 o                         
  -8  10   1         82.16        250.09        77.12 o                         
  -6  10   1         83.96         25.24        46.97 o                         
  -4  10   1         47.33         56.30        48.65 o                         
  -2  10   1         10.21         55.86        40.22 o                         
   0  10   1          3.14        -28.51        38.56 o                         
   2  10   1         76.88        180.28       105.35 o                         
   4  10   1        315.68        277.15        46.76 o                         
   6  10   1         40.70         13.13        47.27 o                         
   8  10   1         46.37         67.06        49.48 o                         
  10  10   1         20.51        -15.13        45.65 o                         
 -30   0   2        991.63        939.93        74.24 o                         
 -28   0   2         10.24        -29.89        41.04 o                         
 -26   0   2        878.40        795.73        62.38 o                         
 -24   0   2       1306.38       1238.05        60.61 o                         
 -22   0   2        175.00        161.05        24.45 o                         
 -20   0   2       1888.65       2011.51        56.96 o                         
 -18   0   2       8448.93       8510.69       157.90 o                         
 -16   0   2         15.30         18.18        12.95 o                         
 -14   0   2        749.72        720.27        25.20 o                         
 -12   0   2       7927.26       8007.23       126.63 o                         
 -10   0   2      13619.70      13408.70       204.40 o                         
  -8   0   2      33382.65      34871.27       571.96 o                         
  -6   0   2      18805.36      20094.51       384.65 o                         
  -4   0   2      62886.63      65722.95      2270.42 o                         
  -2   0   2       5934.04       5955.07       150.63 o                         
   2   0   2        514.59        551.33        27.26 o                         
   4   0   2       5615.52       5960.18       105.76 o                         
   6   0   2       3780.82       3826.55        65.68 o                         
   8   0   2       1540.65       1613.13        32.56 o                         
  10   0   2      13440.87      12716.91       176.02 o                         
  12   0   2      25171.64      26303.18       387.83 o                         
  14   0   2       2566.51       2326.59        53.28 o                         
  16   0   2       2710.36       2534.03        58.67 o                         
  18   0   2        377.46        414.61        24.57 o                         
  20   0   2       1774.24       1786.60        63.97 o                         
  22   0   2       3842.85       3942.80       103.98 o                         
  24   0   2        700.76        806.16        48.46 o                         
  26   0   2        934.03        917.25        64.51 o                         
  28   0   2        390.89        352.95        51.42 o                         
  30   0   2        765.23        708.48       102.34 o                         
 -31   1   2          3.77        -36.65        36.65 o                         
 -29   1   2         36.18        -35.95        35.95 o                         
 -27   1   2        153.98        105.14        29.40 o                         
 -25   1   2          0.76          6.38        24.35 o                         
 -23   1   2         78.31         51.71        20.43 o                         
 -21   1   2          8.96         -0.80        15.91 o                         
 -19   1   2         71.15         66.92        14.01 o                         
 -17   1   2        165.37        166.60        12.93 o                         
 -15   1   2       2735.12       2803.67        41.46 o                         
 -13   1   2       2484.65       2364.32        37.59 o                         
 -11   1   2        992.28       1050.43        21.49 o                         
  -9   1   2       1276.48       1455.34        22.99 o                         
  -7   1   2         37.91         51.55         7.22 o                         
  -5   1   2      16306.51      16360.53       204.47 o                         
  -3   1   2        779.06        755.69        16.64 o                         
  -1   1   2         15.64         -5.48         6.16 o                         
   1   1   2        722.24        648.93        21.71 o                         
   3   1   2          4.20         10.86         7.36 o                         
   5   1   2       4230.06       3994.34        51.32 o                         
   7   1   2        112.41        120.07         8.35 o                         
   9   1   2       4762.74       4755.92        57.10 o                         
  11   1   2        607.78        558.00        15.26 o                         
  13   1   2       4575.68       4674.06        55.75 o                         
  15   1   2        101.33        123.63        17.57 o                         
  17   1   2        788.82        811.09        21.90 o                         
  19   1   2       3879.30       3849.28        62.96 o                         
  21   1   2        464.79        517.96        26.83 o                         
  23   1   2         20.07         15.89        20.92 o                         
  25   1   2        309.95        313.46        28.90 o                         
  27   1   2         68.25         62.95        29.61 o                         
  29   1   2          4.44         -7.89        45.86 o                         
  31   1   2         13.77        -26.47        37.75 o                         
 -30   2   2        125.17         53.42        40.56 o                         
 -28   2   2        236.19        212.63        35.86 o                         
 -26   2   2        173.81        174.09        32.59 o                         
 -24   2   2          0.03         -2.53        27.00 o                         
 -22   2   2        755.51        852.76        43.78 o                         
 -20   2   2        478.13        493.96        25.55 o                         
 -18   2   2        566.73        546.49        22.71 o                         
 -16   2   2       1506.61       1532.96        29.27 o                         
 -14   2   2          7.06         26.35         9.59 o                         
 -12   2   2       7890.57       7942.18        94.41 o                         
 -10   2   2       9995.68      10491.42       115.23 o                         
  -8   2   2       4781.07       4939.31        54.71 o                         
  -6   2   2       1060.03       1100.50        20.49 o                         
  -4   2   2        547.34        519.37        12.12 o                         
  -2   2   2        871.51        876.02        24.25 o                         
   0   2   2      10655.48      10402.72       166.41 o                         
   2   2   2      14760.91      15184.64       201.68 o                         
   4   2   2         12.73         21.30         6.98 o                         
   6   2   2        286.67        252.82        10.15 o                         
   8   2   2       2226.38       2334.36        36.69 o                         
  10   2   2       1134.04       1161.32        23.42 o                         
  12   2   2       9902.68       9652.17       118.85 o                         
  14   2   2       2846.44       2774.37        40.71 o                         
  16   2   2       1712.56       1675.23        30.62 o                         
  18   2   2       1309.79       1369.84        31.27 o                         
  20   2   2        963.30        958.87        30.33 o                         
  22   2   2        851.23        817.49        35.59 o                         
  24   2   2        271.00        307.62        36.16 o                         
  26   2   2         44.33         66.35        29.92 o                         
  28   2   2         34.05         42.33        36.80 o                         
  30   2   2         20.87        -36.68        36.68 o                         
 -29   3   2         35.07         -7.49        46.10 o                         
 -27   3   2          0.63         29.55        44.85 o                         
 -25   3   2          4.61         27.94        35.47 o                         
 -23   3   2          0.94        -22.69        22.69 o                         
 -21   3   2          0.40         10.20        21.36 o                         
 -19   3   2        264.72        276.67        22.00 o                         
 -17   3   2       2135.74       2209.60        55.01 o                         
 -15   3   2       5543.68       5492.40        79.30 o                         
 -13   3   2       7161.78       7139.91        87.16 o                         
 -11   3   2       1903.10       1824.81        28.57 o                         
  -9   3   2        679.35        718.16        20.11 o                         
  -7   3   2       4198.02       3673.76        41.74 o                         
  -5   3   2       5201.55       4826.68        65.58 o                         
  -3   3   2       3857.74       3434.80        75.73 o                         
  -1   3   2        775.69        861.68        25.62 o                         
   1   3   2        192.11        204.41        10.56 o                         
   3   3   2       4205.91       4236.16        58.33 o                         
   5   3   2       1725.56       1626.55        25.62 o                         
   7   3   2       3311.01       3073.47        55.72 o                         
   9   3   2       4904.06       4605.03        61.50 o                         
  11   3   2        548.80        523.09        16.58 o                         
  13   3   2        670.18        690.21        20.72 o                         
  15   3   2       5405.23       5209.90        75.92 o                         
  17   3   2       4583.52       4418.57        73.36 o                         
  19   3   2       1958.12       1963.72        44.83 o                         
  21   3   2        604.20        664.03        28.67 o                         
  23   3   2         30.85         33.96        21.93 o                         
  25   3   2        236.21        241.29        33.39 o                         
  27   3   2         72.67         13.83        34.77 o                         
  29   3   2        211.31        129.34        49.18 o                         
 -28   4   2         34.53         19.98        49.01 o                         
 -26   4   2         41.73         53.18        45.05 o                         
 -24   4   2         14.11        -32.80        32.80 o                         
 -22   4   2          2.03        -10.92        26.20 o                         
 -20   4   2          0.12          3.62        22.17 o                         
 -18   4   2         10.81          2.39        22.46 o                         
 -16   4   2        103.65         87.50        20.31 o                         
 -14   4   2        776.17        782.50        28.55 o                         
 -12   4   2        803.08        861.43        26.33 o                         
 -10   4   2        483.55        508.48        20.50 o                         
  -8   4   2        290.85        330.53        14.27 o                         
  -6   4   2          8.20         19.64         9.33 o                         
  -4   4   2        315.88        275.02        11.25 o                         
  -2   4   2        932.34        847.19        18.93 o                         
   0   4   2       2654.34       2707.52        38.32 o                         
   2   4   2       1641.47       1784.32        28.88 o                         
   4   4   2         69.38         68.94         9.85 o                         
   6   4   2         48.99         56.19         9.24 o                         
   8   4   2        340.22        355.59        12.33 o                         
  10   4   2         45.10         47.63        10.32 o                         
  12   4   2         17.15         11.18        13.01 o                         
  14   4   2         26.48         19.67        13.07 o                         
  16   4   2       1288.61       1326.08        33.04 o                         
  18   4   2        740.08        753.93        29.09 o                         
  20   4   2        281.63        307.47        25.37 o                         
  22   4   2         33.51         42.64        29.23 o                         
  24   4   2         10.72          7.61        26.51 o                         
  26   4   2          1.27          6.21        44.81 o                         
  28   4   2         26.54        -44.49        44.49 o                         
 -27   5   2          9.02         43.69        46.88 o                         
 -25   5   2          0.20        -24.77        43.06 o                         
 -23   5   2          1.32         27.59        32.32 o                         
 -21   5   2          1.56        -30.07        30.07 o                         
 -19   5   2         16.81         22.59        25.34 o                         
 -17   5   2       2099.17       2165.81        62.85 o                         
 -15   5   2       3773.14       3866.78        86.12 o                         
 -13   5   2       1818.84       1788.97        41.59 o                         
 -11   5   2       3169.08       2886.48        50.12 o                         
  -9   5   2        103.73         84.49        15.29 o                         
  -7   5   2       6865.67       6296.34       124.58 o                         
  -5   5   2       1579.46       1562.70        31.59 o                         
  -3   5   2        270.82        277.98        17.65 o                         
  -1   5   2          0.39         48.73        12.08 o                         
   1   5   2        239.31        236.23        14.77 o                         
   3   5   2        152.53        156.10        15.63 o                         
   5   5   2        663.90        687.60        31.19 o                         
   7   5   2       4206.69       4119.02        68.10 o                         
   9   5   2       1649.63       1553.08        34.69 o                         
  11   5   2         15.29          0.85        12.44 o                         
  13   5   2          1.49         -2.96        15.15 o                         
  15   5   2       4297.33       3801.59        67.08 o                         
  17   5   2       3149.53       3209.19        67.03 o                         
  19   5   2        936.23       1057.63        45.40 o                         
  21   5   2        563.29        610.94        37.70 o                         
  23   5   2        300.96        320.34        37.74 o                         
  25   5   2        232.74        256.05        41.74 o                         
  27   5   2        194.45        159.14        50.66 o                         
 -26   6   2         13.91        -12.29        45.56 o                         
 -24   6   2          0.78          0.25        44.03 o                         
 -22   6   2        453.21        369.17        46.51 o                         
 -20   6   2         76.69         69.97        28.52 o                         
 -18   6   2        114.44        132.34        27.92 o                         
 -16   6   2        409.32        375.26        45.36 o                         
 -14   6   2        557.50        548.52        33.30 o                         
 -12   6   2        532.63        551.67        25.12 o                         
 -10   6   2       1777.79       1775.68        42.15 o                         
  -8   6   2        723.79        797.34        28.35 o                         
  -6   6   2         11.96         35.14        16.25 o                         
  -4   6   2       1326.13       1346.86        39.96 o                         
  -2   6   2       1740.29       1632.73        41.45 o                         
   0   6   2        169.62        160.55        20.61 o                         
   2   6   2         68.30        101.14        28.72 o                         
   4   6   2        100.44        113.51        17.19 o                         
   6   6   2          0.49        -12.87        16.37 o                         
   8   6   2         72.08         64.81        18.39 o                         
  10   6   2       2114.67       1972.73        49.50 o                         
  12   6   2        483.80        553.05        28.06 o                         
  14   6   2       1455.63       1436.07        40.83 o                         
  16   6   2         44.33         24.54        18.45 o                         
  18   6   2         14.57         20.37        29.78 o                         
  20   6   2        600.97        650.08        39.25 o                         
  22   6   2         93.88        109.35        33.25 o                         
  24   6   2         45.20         55.95        46.13 o                         
  26   6   2        399.93        327.16        55.01 o                         
 -23   7   2          0.71         15.24        42.88 o                         
 -21   7   2         16.55         48.76        46.85 o                         
 -19   7   2         46.01         74.19        39.98 o                         
 -17   7   2         95.34         63.66        31.52 o                         
 -15   7   2        282.68        249.97        26.87 o                         
 -13   7   2       2768.92       2685.80       105.03 o                         
 -11   7   2          1.20         -1.76        17.86 o                         
  -9   7   2        335.85        402.56        30.45 o                         
  -7   7   2        218.67        218.30        24.21 o                         
  -5   7   2        204.40        251.45        26.95 o                         
  -3   7   2         15.35         -4.18        25.38 o                         
  -1   7   2         76.00         61.56        22.29 o                         
   1   7   2        178.06        187.24        24.24 o                         
   3   7   2        176.31        156.89        21.53 o                         
   5   7   2       1902.91       1977.87        58.11 o                         
   7   7   2          0.98        -21.85        21.85 o                         
   9   7   2          0.21         -6.60        22.11 o                         
  11   7   2        252.30        310.14        34.19 o                         
  13   7   2         29.96         25.36        20.60 o                         
  15   7   2        108.14         71.19        23.30 o                         
  17   7   2       1004.80        993.22        48.84 o                         
  19   7   2        619.72        727.81        51.18 o                         
  21   7   2        540.83        476.89        43.61 o                         
  23   7   2          0.27          7.10        47.93 o                         
 -20   8   2        384.58        443.25        58.58 o                         
 -18   8   2        167.20        228.73        73.15 o                         
 -16   8   2         50.33         95.93        43.71 o                         
 -14   8   2          0.03         -1.41        30.58 o                         
 -12   8   2        685.76        818.06        44.04 o                         
 -10   8   2       2261.40       2321.82       107.96 o                         
  -8   8   2        628.89        662.04        50.87 o                         
  -6   8   2         31.13         84.19        32.98 o                         
  -4   8   2         10.89          2.53        26.57 o                         
  -2   8   2        398.09        439.55        36.25 o                         
   0   8   2        145.74        128.01        35.47 o                         
   2   8   2         78.04         88.41        27.03 o                         
   4   8   2        661.41        672.20        49.87 o                         
   6   8   2          1.24        -17.07        23.97 o                         
   8   8   2        317.38        357.58        30.02 o                         
  10   8   2        650.56        655.66        39.30 o                         
  12   8   2        831.81        915.65        45.76 o                         
  14   8   2       1321.37       1465.86        73.93 o                         
  16   8   2         18.20         32.98        33.12 o                         
  18   8   2         16.45        -14.90        38.06 o                         
  20   8   2        496.85        575.31        58.82 o                         
 -15   9   2         25.92          1.44        64.87 o                         
 -13   9   2         10.82        -25.95        60.54 o                         
 -11   9   2          2.97        -14.36        90.81 o                         
  -9   9   2         69.39         36.64        36.73 o                         
  -7   9   2          4.62         35.86        35.46 o                         
  -5   9   2         67.36         91.95        38.45 o                         
  -3   9   2         43.61          1.74        30.63 o                         
  -1   9   2        308.80        248.06        35.26 o                         
   1   9   2          0.90        -26.82        27.25 o                         
   3   9   2        116.27         80.84        35.13 o                         
   5   9   2        135.06        145.25        38.35 o                         
   7   9   2        113.75        198.18        34.44 o                         
   9   9   2          0.64        -33.77        47.57 o                         
  11   9   2         63.28         50.06        44.10 o                         
  13   9   2         98.91        192.62       131.89 o                         
  15   9   2          4.74        -33.03        33.03 o                         
 -10  10   2        548.32        656.62       122.89 o                         
  -8  10   2        433.49        557.26        70.06 o                         
  -6  10   2         99.22         58.45        49.08 o                         
  -4  10   2          1.05         21.73        48.65 o                         
  -2  10   2         81.04        111.04        61.82 o                         
   0  10   2         30.63         52.85        40.51 o                         
   2  10   2         16.62         78.84        43.90 o                         
   4  10   2        206.63        184.11        43.81 o                         
   6  10   2          1.99          9.01        39.60 o                         
   8  10   2         69.28         93.35        50.16 o                         
  10  10   2         17.74        -25.03        44.75 o                         
 -31   1   3        156.30        167.51        43.85 o                         
 -29   1   3         62.18         46.12        59.12 o                         
 -27   1   3        200.08        215.56        33.89 o                         
 -25   1   3       1882.07       1929.95        85.75 o                         
 -23   1   3       1260.32       1338.31        47.27 o                         
 -21   1   3        117.48        130.78        18.65 o                         
 -19   1   3         54.04         91.46        16.85 o                         
 -17   1   3        245.61        231.96        14.48 o                         
 -15   1   3        525.29        532.84        18.10 o                         
 -13   1   3       7657.87       7669.84        97.93 o                         
 -11   1   3       1904.22       1981.97        32.92 o                         
  -9   1   3        498.94        622.00        17.74 o                         
  -7   1   3      33463.58      34612.68       499.44 o                         
  -5   1   3       4590.55       4286.55        64.46 o                         
  -3   1   3      24361.02      24438.09       364.63 o                         
  -1   1   3      18107.04      17706.33       250.88 o                         
   1   1   3        172.31        196.38        16.03 o                         
   3   1   3        786.30        969.60        24.39 o                         
   5   1   3        423.86        425.60        13.69 o                         
   7   1   3       1422.40       1567.04        33.52 o                         
   9   1   3        225.48        299.30        12.21 o                         
  11   1   3        192.18        270.01        14.80 o                         
  13   1   3          6.25         -8.42         8.42 o                         
  15   1   3       1451.15       1493.55        28.00 o                         
  17   1   3      12821.39      12520.90       145.33 o                         
  19   1   3       2934.76       2892.00        52.45 o                         
  21   1   3       2545.69       2576.68        56.11 o                         
  23   1   3        584.78        633.00        33.86 o                         
  25   1   3        794.41        864.10        39.98 o                         
  27   1   3        638.61        711.13        44.72 o                         
  29   1   3        227.77        193.86        42.42 o                         
  31   1   3        123.42        120.14        40.84 o                         
 -30   2   3        431.62        397.90        48.68 o                         
 -28   2   3        318.35        303.10        37.62 o                         
 -26   2   3        386.80        303.70        35.78 o                         
 -24   2   3         29.00         -7.77        23.67 o                         
 -22   2   3          5.10         -6.60        19.71 o                         
 -20   2   3          4.88          8.09        18.03 o                         
 -18   2   3        912.36        862.31        39.87 o                         
 -16   2   3       1098.62       1080.28        27.51 o                         
 -14   2   3         91.46         90.38        12.57 o                         
 -12   2   3       7342.90       7394.51        84.49 o                         
 -10   2   3       3093.04       3003.90        39.53 o                         
  -8   2   3       5181.86       5044.00        61.74 o                         
  -6   2   3       4472.56       4301.49        55.56 o                         
  -4   2   3        142.26        174.46        11.82 o                         
  -2   2   3          1.11          9.97         8.45 o                         
   0   2   3      12567.71      11823.00       181.99 o                         
   2   2   3       8263.21       7873.23        99.33 o                         
   4   2   3        567.15        619.87        15.72 o                         
   6   2   3       1353.60       1351.67        22.14 o                         
   8   2   3        884.22        753.38        20.40 o                         
  10   2   3          0.75          3.46         9.49 o                         
  12   2   3        363.41        370.93        15.86 o                         
  14   2   3       2251.12       2189.08        37.51 o                         
  16   2   3       3618.85       3474.19        52.45 o                         
  18   2   3        657.03        672.03        22.60 o                         
  20   2   3       3624.63       3529.31        59.26 o                         
  22   2   3        257.05        294.93        25.65 o                         
  24   2   3       1194.27       1287.66        55.03 o                         
  26   2   3        979.98        996.99        49.32 o                         
  28   2   3         20.77          5.62        35.93 o                         
  30   2   3         50.85         39.52        38.76 o                         
 -29   3   3         16.60          3.32        48.80 o                         
 -27   3   3         72.10        -16.33        43.28 o                         
 -25   3   3        327.13        267.23        36.10 o                         
 -23   3   3         24.26         16.72        23.59 o                         
 -21   3   3        530.67        489.96        30.68 o                         
 -19   3   3         47.86         21.44        18.82 o                         
 -17   3   3        477.20        471.47        24.12 o                         
 -15   3   3        751.71        755.23        25.78 o                         
 -13   3   3       3638.69       3767.68        51.82 o                         
 -11   3   3        738.07        799.15        24.66 o                         
  -9   3   3        581.15        551.02        21.01 o                         
  -7   3   3       1331.80       1315.44        20.37 o                         
  -5   3   3       1459.41       1387.19        22.19 o                         
  -3   3   3       8244.70       8535.51       147.70 o                         
  -1   3   3        399.19        492.64        16.31 o                         
   1   3   3        322.93        322.03        10.79 o                         
   5   3   3        848.96        962.69        18.42 o                         
   7   3   3         97.42        125.58        10.16 o                         
   9   3   3         79.08        103.04        10.69 o                         
  11   3   3        244.08        253.36        13.92 o                         
  13   3   3        326.53        361.02        17.36 o                         
  15   3   3        757.77        807.49        25.07 o                         
  17   3   3       2092.31       2020.91        40.82 o                         
  19   3   3        274.62        301.94        21.44 o                         
  21   3   3        682.47        730.63        30.27 o                         
  23   3   3        779.11        756.17        35.98 o                         
  25   3   3          6.90         13.31        32.67 o                         
  27   3   3        535.68        601.26        56.87 o                         
  29   3   3         28.15         62.51        46.68 o                         
 -28   4   3       1207.29       1000.81        73.77 o                         
 -26   4   3         79.63         -0.75        43.79 o                         
 -24   4   3         39.53         35.05        30.21 o                         
 -22   4   3        210.92        177.05        31.42 o                         
 -20   4   3        299.35        289.28        27.67 o                         
 -18   4   3        240.52        289.22        26.05 o                         
 -16   4   3         45.61         24.11        19.39 o                         
 -14   4   3          0.05         -0.07        15.08 o                         
 -12   4   3        227.06        239.64        18.22 o                         
 -10   4   3      15828.99      15368.62       235.15 o                         
  -8   4   3       5316.58       4943.60        70.83 o                         
  -6   4   3       1314.75       1259.42        40.71 o                         
  -4   4   3       1252.69       1254.59        25.97 o                         
  -2   4   3       4828.34       4809.40        67.61 o                         
   0   4   3       4661.40       4103.98        60.59 o                         
   2   4   3       2128.08       1946.34        33.51 o                         
   4   4   3       4040.24       3835.72        75.28 o                         
   6   4   3         12.62         27.37         8.62 o                         
   8   4   3          2.11         27.37         9.70 o                         
  10   4   3         90.75        145.03        13.51 o                         
  12   4   3       1224.68       1128.11        29.10 o                         
  14   4   3       5377.17       5079.76        75.36 o                         
  16   4   3        214.41        211.02        17.63 o                         
  18   4   3         48.57         12.34        16.31 o                         
  20   4   3        866.29        866.16        40.63 o                         
  22   4   3       5202.01       5147.57       108.98 o                         
  24   4   3       1602.81       1785.41        60.00 o                         
  26   4   3          6.24         34.16        81.44 o                         
  28   4   3         20.41         -9.10        46.61 o                         
 -27   5   3        452.33        413.13        83.61 o                         
 -25   5   3          0.24        -39.08        50.45 o                         
 -23   5   3         53.46         65.12        35.19 o                         
 -21   5   3        281.78        269.32        29.70 o                         
 -19   5   3        102.83        126.00        25.41 o                         
 -17   5   3         11.44         30.01        21.87 o                         
 -15   5   3        132.79        127.48        20.03 o                         
 -13   5   3        178.88        176.92        19.11 o                         
 -11   5   3        451.59        431.86        24.03 o                         
  -9   5   3       2204.56       2208.74        48.78 o                         
  -7   5   3        496.97        460.38        19.72 o                         
  -5   5   3        595.77        490.49        17.87 o                         
  -3   5   3       1016.92        990.67        24.32 o                         
  -1   5   3       1300.64       1210.08        29.38 o                         
   1   5   3         82.49         88.07        12.91 o                         
   3   5   3        506.23        444.05        19.69 o                         
   5   5   3        457.20        496.34        21.21 o                         
   7   5   3        289.92        256.49        17.37 o                         
   9   5   3       1094.67       1015.53        25.32 o                         
  11   5   3        247.48        235.61        16.66 o                         
  13   5   3        110.24        113.83        16.03 o                         
  15   5   3       1325.03       1259.82        34.38 o                         
  17   5   3          9.07         23.49        19.75 o                         
  19   5   3        463.34        535.71        38.53 o                         
  21   5   3         23.01         12.07        24.76 o                         
  23   5   3        285.87        291.16        37.65 o                         
  25   5   3          0.02         29.77        33.03 o                         
  27   5   3        154.13        196.62        53.40 o                         
 -26   6   3        372.85        178.74        72.79 o                         
 -24   6   3         21.80         91.53        44.06 o                         
 -22   6   3        387.98        390.21       131.89 o                         
 -20   6   3        154.28        152.85        34.62 o                         
 -18   6   3         89.60         98.49        25.20 o                         
 -16   6   3        377.66        378.85        29.24 o                         
 -14   6   3        210.13        280.88        23.05 o                         
 -12   6   3        184.06        214.12        21.24 o                         
 -10   6   3        746.63        735.25        55.80 o                         
  -8   6   3       4969.19       4743.47        97.56 o                         
  -6   6   3       1148.82       1139.50        29.68 o                         
  -4   6   3       1017.79       1018.52        42.94 o                         
  -2   6   3        152.55        118.63        14.97 o                         
   0   6   3        466.02        473.77        20.25 o                         
   2   6   3       1451.17       1382.44        35.34 o                         
   4   6   3        868.63        750.99        30.71 o                         
   6   6   3         20.71         33.82        17.81 o                         
   8   6   3        563.94        561.16        28.49 o                         
  10   6   3         24.60         41.71        20.44 o                         
  12   6   3       1075.54        935.82        38.25 o                         
  14   6   3        242.15        213.32        20.85 o                         
  16   6   3        452.78        428.95        25.58 o                         
  18   6   3         96.32        154.90        22.40 o                         
  20   6   3       1543.10       1460.07        53.34 o                         
  22   6   3       1520.42       1498.64        63.46 o                         
  24   6   3        164.04        151.01        47.19 o                         
 -23   7   3        317.89        266.30       111.35 o                         
 -21   7   3         44.98         95.20        42.88 o                         
 -19   7   3         22.05          2.65        39.30 o                         
 -17   7   3         52.70         58.52        32.34 o                         
 -15   7   3        598.24        629.63        47.45 o                         
 -13   7   3        251.65        260.86        25.89 o                         
 -11   7   3        353.35        442.12        33.09 o                         
  -9   7   3        166.84        179.61        20.89 o                         
  -7   7   3          1.43         -6.64        17.14 o                         
  -5   7   3       5160.08       5029.32       126.56 o                         
  -3   7   3       1476.76       1457.09        46.56 o                         
  -1   7   3        100.13        107.88        19.36 o                         
   1   7   3        500.67        517.16        30.62 o                         
   3   7   3         54.90         44.46        17.78 o                         
   5   7   3        806.54        825.16        34.75 o                         
   7   7   3         58.89         65.32        24.26 o                         
   9   7   3        139.27        208.87        32.35 o                         
  11   7   3          0.82        -22.31        22.44 o                         
  13   7   3         17.51         31.96        21.08 o                         
  15   7   3        143.43        134.05        24.18 o                         
  17   7   3        965.36       1020.90        41.64 o                         
  19   7   3       1987.29       2176.10       162.17 o                         
  21   7   3         35.39         49.72        74.24 o                         
  23   7   3         72.58        102.20        47.57 o                         
 -20   8   3          2.01         12.14        44.69 o                         
 -18   8   3        204.38        280.97        56.22 o                         
 -16   8   3        369.44        376.52        65.23 o                         
 -14   8   3        277.24        187.63        32.88 o                         
 -12   8   3        393.99        336.97        29.96 o                         
 -10   8   3         24.93        -32.32        32.58 o                         
  -8   8   3         78.62        124.85        35.92 o                         
  -6   8   3        187.90        138.20        34.71 o                         
  -4   8   3          6.30         -5.06        37.37 o                         
  -2   8   3         67.18         92.27        36.62 o                         
   0   8   3         36.40        -15.93        25.80 o                         
   2   8   3         18.48         24.69        25.34 o                         
   4   8   3          4.24        -19.84        19.84 o                         
   6   8   3         62.96         51.95        32.56 o                         
   8   8   3         40.91         36.74        30.89 o                         
  10   8   3        126.18        167.25        29.73 o                         
  12   8   3         27.53        -12.78        25.89 o                         
  14   8   3        130.85        120.23        29.73 o                         
  16   8   3        169.66        154.20        36.15 o                         
  18   8   3        145.40        190.38        45.77 o                         
  20   8   3        100.25         15.14        61.26 o                         
 -15   9   3         66.53         74.96        69.19 o                         
 -13   9   3         65.41        108.62        47.77 o                         
 -11   9   3        676.01        674.78        99.10 o                         
  -9   9   3         23.48         16.94        35.93 o                         
  -7   9   3        291.27        356.57       105.71 o                         
  -5   9   3       1342.25       1388.49        70.92 o                         
  -3   9   3        151.46        149.72        38.61 o                         
  -1   9   3        457.02        446.30        39.81 o                         
   1   9   3          0.48         21.43        28.09 o                         
   3   9   3         50.70        101.43        38.18 o                         
   5   9   3         11.21         10.57        34.86 o                         
   7   9   3        407.68        474.06        58.82 o                         
   9   9   3         71.28         89.51        43.77 o                         
  11   9   3        608.65        793.62        70.27 o                         
  13   9   3        189.11        173.45        37.61 o                         
  15   9   3        248.95        223.89        69.59 o                         
  -8  10   3         50.14         39.21        52.33 o                         
  -6  10   3        333.80        281.17        61.41 o                         
  -4  10   3          1.45         14.12        49.43 o                         
  -2  10   3         68.96        107.46        65.95 o                         
   0  10   3        226.49        282.57        46.44 o                         
   2  10   3         11.62         13.12        37.36 o                         
   4  10   3         14.34        -21.60        36.48 o                         
   6  10   3         96.92        112.44        40.48 o                         
   8  10   3         25.69          7.75       107.39 o                         
 -30   0   4        275.42        271.98        55.76 o                         
 -28   0   4        701.39        736.05       104.15 o                         
 -26   0   4       1592.76       1693.80        87.50 o                         
 -24   0   4          0.10          2.17        37.55 o                         
 -22   0   4       3317.59       3422.65        82.38 o                         
 -20   0   4       2873.54       3027.67        94.87 o                         
 -18   0   4       1658.08       1846.99        53.46 o                         
 -16   0   4        574.64        571.38        24.90 o                         
 -14   0   4       2584.14       2785.66        55.00 o                         
 -12   0   4       2412.10       2635.82        67.91 o                         
 -10   0   4       2519.90       2687.01        66.57 o                         
  -8   0   4      16624.26      17526.66       339.93 o                         
  -4   0   4       2367.39       2243.02        64.47 o                         
  -2   0   4       7627.57       7234.18       169.71 o                         
   0   0   4       7350.97       6836.92       160.53 o                         
   2   0   4      13700.83      13653.10       309.86 o                         
   4   0   4      70278.59      71543.13      1581.65 o                         
   6   0   4       6866.16       7307.03       173.53 o                         
   8   0   4      24266.07      27050.30       607.74 o                         
  10   0   4       2036.60       2129.23        58.03 o                         
  12   0   4       3483.62       3359.69        81.84 o                         
  14   0   4        315.05        328.38        37.03 o                         
  16   0   4        396.70        395.95        24.50 o                         
  18   0   4        894.45        874.35        36.13 o                         
  20   0   4       2094.40       2027.68        70.11 o                         
  22   0   4       5095.97       5257.91       129.15 o                         
  24   0   4       2260.46       2209.19        88.47 o                         
  26   0   4        224.35        232.50        46.55 o                         
  28   0   4        242.87        302.70        50.05 o                         
  30   0   4         15.87        185.95        79.28 o                         
 -31   1   4         78.82         20.41        41.39 o                         
 -29   1   4         57.44         41.41        39.65 o                         
 -27   1   4          4.37        -11.10        29.99 o                         
 -25   1   4        641.70        608.76        36.13 o                         
 -23   1   4        448.38        427.13        27.84 o                         
 -21   1   4        260.64        266.79        23.34 o                         
 -19   1   4          0.00        -14.79        14.79 o                         
 -17   1   4        841.63        821.44        23.89 o                         
 -15   1   4        678.49        671.12        29.65 o                         
 -13   1   4         45.90         79.58        12.10 o                         
 -11   1   4       3318.65       3291.84        55.78 o                         
  -9   1   4       4903.14       4682.01       124.79 o                         
  -7   1   4        424.87        442.18        17.98 o                         
  -5   1   4      13082.40      13000.49       192.51 o                         
  -3   1   4        408.90        421.57        17.34 o                         
  -1   1   4       2923.80       2796.67        52.51 o                         
   1   1   4       3276.22       2965.48        54.59 o                         
   3   1   4       1440.58       1332.64        32.68 o                         
   5   1   4       1458.22       1411.27        34.97 o                         
   7   1   4       1107.71       1107.29        29.58 o                         
   9   1   4       1007.25        842.28        27.91 o                         
  11   1   4        177.17        218.69        13.28 o                         
  13   1   4         31.13         25.55        10.74 o                         
  15   1   4         32.27         33.91        11.56 o                         
  17   1   4        508.59        506.38        17.46 o                         
  19   1   4        263.13        300.44        17.43 o                         
  21   1   4         35.03         26.23        19.30 o                         
  23   1   4          5.15         16.29        21.89 o                         
  25   1   4         52.83         64.37        28.83 o                         
  27   1   4        168.15        207.65        73.16 o                         
  29   1   4        416.83        384.94        46.29 o                         
 -30   2   4        139.26        127.97        41.68 o                         
 -28   2   4        879.40        806.46        73.21 o                         
 -26   2   4        206.50        240.79        31.20 o                         
 -24   2   4          2.59         -1.43        24.93 o                         
 -22   2   4        337.59        352.44        26.31 o                         
 -20   2   4       1912.32       1987.21        48.07 o                         
 -18   2   4       3221.88       3371.74        57.61 o                         
 -16   2   4        159.10        176.42        17.40 o                         
 -14   2   4         89.28        112.64        14.38 o                         
 -12   2   4        239.12        268.62        14.99 o                         
 -10   2   4        651.47        742.88        20.43 o                         
  -8   2   4        480.91        499.74        24.68 o                         
  -6   2   4       2284.44       2069.87        36.10 o                         
  -4   2   4        964.70       1104.32        27.87 o                         
  -2   2   4       4859.86       5166.96        73.24 o                         
   0   2   4       1250.11       1091.19        22.53 o                         
   2   2   4      22352.04      22573.14       272.46 o                         
   4   2   4       2582.46       2467.56        39.78 o                         
   6   2   4       4872.76       4627.65        53.42 o                         
   8   2   4         12.89         27.71         9.22 o                         
  10   2   4       4342.63       4254.03        66.73 o                         
  12   2   4       2559.23       2579.02        43.42 o                         
  14   2   4       3223.50       3130.68        50.66 o                         
  16   2   4        695.27        695.16        30.54 o                         
  18   2   4        392.36        412.81        20.67 o                         
  20   2   4        543.34        566.94        25.89 o                         
  22   2   4       2138.71       2023.84        62.69 o                         
  24   2   4        784.66        845.54        45.46 o                         
  26   2   4        742.29        812.17        48.27 o                         
  28   2   4         41.56        -21.42        35.46 o                         
  30   2   4         47.51        -18.21        38.35 o                         
 -29   3   4         57.34         96.26        52.49 o                         
 -27   3   4        617.45        602.82        91.53 o                         
 -25   3   4       1270.25       1295.15        73.65 o                         
 -23   3   4       2179.87       2186.64        60.10 o                         
 -21   3   4        992.06        920.63        49.27 o                         
 -19   3   4         25.20         32.52        21.68 o                         
 -17   3   4        344.77        388.69        23.56 o                         
 -15   3   4        343.11        359.69        19.39 o                         
 -13   3   4          8.15         28.89        12.87 o                         
 -11   3   4         10.82         13.13        10.82 o                         
  -9   3   4        258.79        244.75        12.54 o                         
  -7   3   4        308.59        304.94        13.91 o                         
  -5   3   4       5739.46       5684.29        79.37 o                         
  -3   3   4      11616.90      11047.98       138.60 o                         
  -1   3   4       2989.34       2697.84        65.11 o                         
   1   3   4       1941.12       1960.90        32.14 o                         
   3   3   4        207.48        198.29        11.66 o                         
   5   3   4       8158.47       7671.07       100.90 o                         
   7   3   4      11011.36      10313.00       126.74 o                         
   9   3   4       2505.94       2403.87        39.82 o                         
  11   3   4          0.17         -6.60        12.01 o                         
  13   3   4          6.31         -0.53        13.05 o                         
  15   3   4         52.49         95.40        15.63 o                         
  17   3   4        415.60        448.72        21.17 o                         
  19   3   4       1007.05       1027.85        33.89 o                         
  21   3   4       1313.61       1402.85        43.14 o                         
  23   3   4          0.22        -23.81        25.74 o                         
  25   3   4       1002.80        971.42        49.25 o                         
  27   3   4        846.29        883.55        55.62 o                         
  29   3   4        392.57        427.35        57.32 o                         
 -28   4   4         16.71        -50.09        50.09 o                         
 -26   4   4         23.39         20.85        44.93 o                         
 -24   4   4         22.67         27.72        30.15 o                         
 -22   4   4         12.20          6.24        28.24 o                         
 -20   4   4         26.59         42.27        24.25 o                         
 -18   4   4        163.89        118.10        23.71 o                         
 -16   4   4        256.33        220.39        23.81 o                         
 -14   4   4          2.41         10.33        16.21 o                         
 -12   4   4         77.12         62.83        15.92 o                         
 -10   4   4        205.98        199.84        26.25 o                         
  -8   4   4          1.41          4.60        12.71 o                         
  -6   4   4        337.97        317.19        15.48 o                         
  -4   4   4        430.85        486.06        16.37 o                         
  -2   4   4         27.74         31.03        11.33 o                         
   0   4   4        292.48        318.58        12.94 o                         
   2   4   4       1662.52       1763.98        29.41 o                         
   4   4   4        219.22        247.12        11.84 o                         
   6   4   4         33.05         58.48         9.93 o                         
   8   4   4        301.24        345.63        15.86 o                         
  10   4   4          9.57         21.42        12.85 o                         
  12   4   4       3581.38       3460.03        52.43 o                         
  14   4   4       1860.17       1837.21        36.29 o                         
  16   4   4         16.55         10.38        14.62 o                         
  18   4   4          0.47         -3.21        16.41 o                         
  20   4   4        294.72        345.20        31.05 o                         
  22   4   4         48.31         54.68        30.17 o                         
  24   4   4         42.94         78.43        43.31 o                         
  26   4   4        196.73        176.83        48.16 o                         
  28   4   4         93.12         45.39        46.12 o                         
 -27   5   4        288.74        251.76        61.26 o                         
 -25   5   4       1136.74       1337.68       118.20 o                         
 -23   5   4       1650.55       1489.04       118.20 o                         
 -21   5   4        242.16        165.55        28.48 o                         
 -19   5   4         30.78         27.96        23.91 o                         
 -17   5   4          0.47         -1.41        21.95 o                         
 -15   5   4       1172.72       1140.07        48.05 o                         
 -13   5   4        162.26        241.26        21.18 o                         
 -11   5   4       1409.76       1265.55        39.25 o                         
  -9   5   4        238.02        229.95        17.06 o                         
  -7   5   4       1513.36       1527.00        35.31 o                         
  -5   5   4        852.32        902.36        27.84 o                         
  -3   5   4       3477.33       3435.55        57.73 o                         
  -1   5   4       4351.90       4218.91        64.99 o                         
   1   5   4       1177.95       1059.03        28.41 o                         
   3   5   4        113.07        121.98        13.71 o                         
   5   5   4       4639.27       4338.69        65.73 o                         
   7   5   4       4181.80       3974.75        56.58 o                         
   9   5   4       1785.33       1785.07        36.98 o                         
  11   5   4         10.42         59.01        15.68 o                         
  13   5   4         18.38         19.05        14.90 o                         
  17   5   4        163.59        163.46        20.74 o                         
  19   5   4       2068.47       2004.70        59.88 o                         
  21   5   4        409.22        420.36        34.05 o                         
  23   5   4        217.05        203.89        47.92 o                         
  25   5   4        136.63        126.55        65.23 o                         
  27   5   4        595.65        584.67        62.81 o                         
 -24   6   4         10.50        -25.40        52.97 o                         
 -22   6   4        172.90        175.78        47.55 o                         
 -20   6   4        596.43        573.22        45.25 o                         
 -18   6   4         49.22          2.92        24.42 o                         
 -16   6   4        285.08        220.54        28.54 o                         
 -14   6   4         49.25         72.47        19.93 o                         
 -12   6   4        619.57        570.62        30.10 o                         
 -10   6   4          5.16         -1.56        19.55 o                         
  -8   6   4         17.21         38.26        18.93 o                         
  -6   6   4       2726.61       2726.57        59.52 o                         
  -4   6   4        429.60        415.81        22.28 o                         
  -2   6   4         76.41         68.20        15.18 o                         
   0   6   4        579.41        639.32        23.74 o                         
   2   6   4       3878.02       3529.79        58.46 o                         
   4   6   4        659.84        747.70        25.06 o                         
   6   6   4          4.40          2.23        14.84 o                         
   8   6   4       1032.99        962.26        37.09 o                         
  10   6   4       1507.85       1379.45        41.81 o                         
  12   6   4          0.10         -3.18        16.27 o                         
  14   6   4          1.39        -15.80        17.30 o                         
  16   6   4        143.90        129.11        20.76 o                         
  18   6   4        121.71        118.64        21.70 o                         
  20   6   4         78.88         97.24        31.52 o                         
  22   6   4         89.26        141.68        33.01 o                         
  24   6   4        340.97        429.81        54.78 o                         
 -23   7   4         56.85         67.18        79.64 o                         
 -21   7   4        217.12        240.73        73.51 o                         
 -19   7   4         17.25        240.51       166.49 o                         
 -17   7   4        975.78       1043.45        70.32 o                         
 -15   7   4          7.01          5.22        20.79 o                         
 -13   7   4        224.14        283.83        25.01 o                         
 -11   7   4        137.44        152.67        24.27 o                         
  -9   7   4         29.50         30.36        19.77 o                         
  -7   7   4         17.71         20.76        21.40 o                         
  -5   7   4        147.98        132.18        22.42 o                         
  -3   7   4         58.38         55.48        17.30 o                         
  -1   7   4       1321.77       1269.93        34.71 o                         
   1   7   4          6.56         11.03        16.48 o                         
   3   7   4        130.23        140.27        19.04 o                         
   5   7   4         47.12         40.88        19.47 o                         
   7   7   4        670.61        671.46        37.66 o                         
   9   7   4       1068.42       1189.78        61.59 o                         
  11   7   4          6.27         23.14        28.92 o                         
  13   7   4        782.43        826.82        36.94 o                         
  15   7   4         74.62        104.84        23.71 o                         
  17   7   4        794.60        727.64        41.62 o                         
  19   7   4          4.00        -18.56        39.15 o                         
  21   7   4          0.18        -26.90        40.49 o                         
 -18   8   4        192.93        213.34        68.47 o                         
 -16   8   4        222.50        169.17        48.54 o                         
 -14   8   4         92.91         97.76        50.22 o                         
 -12   8   4          2.83        -12.06        30.22 o                         
 -10   8   4        146.44        241.64        57.30 o                         
  -8   8   4        446.80        484.23        46.07 o                         
  -6   8   4         77.44        141.01        36.39 o                         
  -4   8   4         19.79          9.38        32.54 o                         
  -2   8   4         63.01         31.53        28.11 o                         
   0   8   4       2502.65       2631.17       103.09 o                         
   2   8   4       1106.67       1115.46        42.91 o                         
   4   8   4       1125.98       1183.44        73.65 o                         
   6   8   4        233.91        297.77        39.64 o                         
   8   8   4        102.80        111.62        28.41 o                         
  10   8   4        244.22        271.37        31.94 o                         
  12   8   4         62.33         83.91        28.03 o                         
  14   8   4        216.74        303.50        39.36 o                         
  16   8   4        982.73       1184.76        61.10 o                         
  18   8   4        188.85        154.24        64.87 o                         
 -15   9   4          0.01         -5.05        67.75 o                         
 -13   9   4         22.81         26.58        41.44 o                         
 -11   9   4          6.21        -40.01        59.10 o                         
  -9   9   4         36.98         52.50        47.62 o                         
  -7   9   4         86.08        108.72        39.36 o                         
  -5   9   4         14.95         67.61        37.02 o                         
  -3   9   4         37.19         91.09        36.96 o                         
  -1   9   4        212.05        258.95        39.76 o                         
   1   9   4          8.21        -11.63        33.84 o                         
   3   9   4         98.89         31.02        35.99 o                         
   5   9   4         11.85          5.89        35.43 o                         
   7   9   4         17.97        -34.45        34.45 o                         
   9   9   4         23.68         32.10        41.39 o                         
  11   9   4         50.57         85.21        33.91 o                         
  13   9   4         74.78         55.03        41.51 o                         
  15   9   4          2.47         -7.78        50.25 o                         
  -8  10   4          7.22         22.99        85.41 o                         
  -6  10   4         61.23         83.99        52.88 o                         
  -4  10   4          3.98          1.44        46.89 o                         
  -2  10   4         15.09        -27.64        45.05 o                         
   0  10   4        382.08        376.25        61.66 o                         
   2  10   4        154.80        138.16        42.02 o                         
   4  10   4        226.73        162.12        54.35 o                         
   6  10   4        192.78        194.47        55.86 o                         
   8  10   4         86.10         30.41        45.05 o                         
 -29   1   5          5.44        -21.03        38.09 o                         
 -27   1   5        296.67        257.02        36.08 o                         
 -25   1   5       1520.66       1687.50        61.30 o                         
 -23   1   5       1158.73       1312.55        43.99 o                         
 -21   1   5       1528.53       1775.42        82.39 o                         
 -19   1   5          3.43         14.29        15.23 o                         
 -17   1   5       1270.54       1321.72        34.86 o                         
 -15   1   5       3387.16       3553.90        54.13 o                         
 -13   1   5       7440.09       7638.65       105.17 o                         
 -11   1   5          1.07         16.14        13.62 o                         
  -9   1   5       5767.35       6191.59        99.90 o                         
  -7   1   5         17.29         57.50        12.87 o                         
  -5   1   5        329.65        356.08        24.22 o                         
  -3   1   5         12.65         -5.55        11.97 o                         
  -1   1   5       6683.23       6922.27       116.57 o                         
   1   1   5        621.41        655.69        21.86 o                         
   3   1   5       1785.36       2165.62        39.54 o                         
   5   1   5      13051.54      13413.14       194.87 o                         
   7   1   5      11596.53      11853.63       194.78 o                         
   9   1   5      15212.18      14561.73       237.84 o                         
  11   1   5       4865.70       4636.48        71.92 o                         
  13   1   5        183.17        248.37        15.08 o                         
  15   1   5       2261.89       2103.34        39.93 o                         
  17   1   5        934.66        874.36        24.18 o                         
  19   1   5         87.97        102.48        18.21 o                         
  21   1   5        511.91        543.82        32.00 o                         
  23   1   5         37.60         33.94        23.50 o                         
  25   1   5        125.29        118.33        31.38 o                         
  27   1   5        319.50        404.29        45.00 o                         
  29   1   5        789.21        834.16        58.14 o                         
 -30   2   5          2.11        -23.84        48.38 o                         
 -28   2   5         13.04         37.76        37.35 o                         
 -26   2   5        101.88         77.95        28.51 o                         
 -24   2   5         49.77          1.83        25.17 o                         
 -22   2   5        307.98        298.42        25.83 o                         
 -20   2   5       2024.76       2011.26        49.05 o                         
 -18   2   5       2822.67       2840.06        56.03 o                         
 -16   2   5        417.28        462.97        23.68 o                         
 -14   2   5        227.77        243.31        17.31 o                         
 -12   2   5          7.70          8.69        12.92 o                         
 -10   2   5        936.85        967.93        34.16 o                         
  -8   2   5        191.51        196.74        22.85 o                         
  -6   2   5       1412.61       1437.08        33.21 o                         
  -4   2   5          6.34         46.04        11.67 o                         
  -2   2   5       1036.07       1190.16        32.46 o                         
   0   2   5       3557.60       3688.09        67.36 o                         
   2   2   5       9279.52       8932.31       138.28 o                         
   4   2   5        977.75        885.13        22.91 o                         
   6   2   5       2381.94       2290.37        39.32 o                         
   8   2   5       2693.16       2614.19        44.82 o                         
  10   2   5       4776.43       4589.39        71.69 o                         
  12   2   5      10209.40       9550.07       117.73 o                         
  14   2   5         19.82         22.56        12.26 o                         
  16   2   5        121.30        155.40        15.53 o                         
  18   2   5        909.15        954.90        31.46 o                         
  20   2   5         70.81         62.95        20.20 o                         
  22   2   5          0.98         16.70        25.97 o                         
  24   2   5        118.30        153.39        31.11 o                         
  26   2   5        257.86        254.87        35.78 o                         
  28   2   5        157.44        155.16        39.90 o                         
 -29   3   5         20.76        -49.01        49.01 o                         
 -27   3   5          9.82         -1.04        46.12 o                         
 -25   3   5         14.30         22.57        43.42 o                         
 -23   3   5        638.72        581.34        41.02 o                         
 -21   3   5        532.33        425.93        41.51 o                         
 -19   3   5         67.30         45.82        22.09 o                         
 -17   3   5        546.85        567.51        29.93 o                         
 -15   3   5         99.66        135.82        21.49 o                         
 -13   3   5        294.15        326.79        17.05 o                         
 -11   3   5        944.49       1007.70        41.74 o                         
  -9   3   5       1226.45       1433.48        39.93 o                         
  -7   3   5       3917.21       4147.70        60.27 o                         
  -5   3   5       3092.52       3225.07        48.47 o                         
  -3   3   5        557.97        503.89        18.71 o                         
  -1   3   5          4.20          5.23         9.92 o                         
   1   3   5       2072.77       2254.06        35.39 o                         
   3   3   5         94.88        113.49         9.24 o                         
   5   3   5        249.33        269.75        12.88 o                         
   7   3   5        586.85        692.56        20.74 o                         
   9   3   5      14883.22      14463.59       200.80 o                         
  11   3   5       1301.55       1245.04        32.72 o                         
  13   3   5        353.11        373.94        19.75 o                         
  15   3   5        592.04        644.73        25.88 o                         
  17   3   5       2210.50       2081.10        46.28 o                         
  19   3   5         73.84         97.10        18.70 o                         
  21   3   5         17.60        -14.76        25.55 o                         
  23   3   5         18.63         35.42        27.70 o                         
  25   3   5         56.94         60.74        34.25 o                         
  27   3   5         91.35         41.09        36.45 o                         
  29   3   5          7.54         33.13        44.59 o                         
 -28   4   5        185.82         67.86        48.34 o                         
 -26   4   5          7.47         -6.33        43.39 o                         
 -24   4   5          0.06         19.06        43.24 o                         
 -22   4   5        750.35        759.89        63.46 o                         
 -20   4   5       2070.59       2020.04       142.62 o                         
 -18   4   5       2717.36       2675.80        71.77 o                         
 -16   4   5       2874.77       2888.06        64.88 o                         
 -14   4   5         49.28         64.69        18.29 o                         
 -12   4   5        150.04        189.37        24.81 o                         
 -10   4   5         48.14         57.80        13.25 o                         
  -8   4   5       2258.15       2279.61        90.89 o                         
  -6   4   5        492.62        505.87        22.48 o                         
  -4   4   5        328.94        400.84        25.79 o                         
  -2   4   5        343.30        372.90        17.15 o                         
   0   4   5        582.76        600.67        28.57 o                         
   2   4   5       3232.91       2988.41        43.50 o                         
   4   4   5       9629.45       9144.09       111.99 o                         
   6   4   5       4985.07       4628.01        61.83 o                         
   8   4   5        553.08        506.33        18.56 o                         
  10   4   5       2910.14       2722.27        50.06 o                         
  12   4   5       2989.58       2925.08        53.82 o                         
  14   4   5       5107.45       5081.21        76.18 o                         
  16   4   5        283.85        314.64        20.19 o                         
  18   4   5        220.34        244.98        21.96 o                         
  20   4   5         97.78        117.52        25.65 o                         
  22   4   5         25.74         33.95        32.53 o                         
  24   4   5        181.40        193.74        47.36 o                         
  26   4   5        203.02        202.32        49.69 o                         
  28   4   5         10.49        -14.63        45.08 o                         
 -25   5   5         16.58        -11.66        44.06 o                         
 -23   5   5         37.84         54.20        44.84 o                         
 -21   5   5          1.79        -21.27        27.88 o                         
 -19   5   5        206.15        134.84        27.10 o                         
 -17   5   5        326.76        290.54        29.63 o                         
 -15   5   5        635.40        636.11        33.23 o                         
 -13   5   5        415.93        384.36        41.63 o                         
 -11   5   5       1731.88       1745.46        60.53 o                         
  -9   5   5          3.57          6.11        18.10 o                         
  -7   5   5          9.21         25.15        14.81 o                         
  -5   5   5          0.01         -2.55        15.46 o                         
  -3   5   5        358.06        394.61        21.42 o                         
  -1   5   5        287.35        275.64        17.26 o                         
   1   5   5        121.27        121.05        14.33 o                         
   3   5   5       1977.94       1813.12        34.37 o                         
   5   5   5        619.28        578.89        19.94 o                         
   7   5   5        591.08        609.28        23.78 o                         
   9   5   5       1714.67       1715.12        39.54 o                         
  11   5   5          3.34         25.82        15.60 o                         
  13   5   5          8.46         16.78        16.32 o                         
  15   5   5        112.74        141.71        19.34 o                         
  17   5   5          0.51         -3.16        20.33 o                         
  19   5   5        393.63        463.29        33.91 o                         
  21   5   5         75.89         62.67        29.52 o                         
  23   5   5          7.13          1.80        41.79 o                         
  25   5   5         24.68         29.81        76.40 o                         
 -24   6   5          0.00          3.34        43.90 o                         
 -22   6   5        291.06        255.62        83.24 o                         
 -20   6   5        836.60        911.73        97.30 o                         
 -18   6   5        567.24        574.50        34.34 o                         
 -16   6   5        263.98        192.82        33.40 o                         
 -14   6   5        204.43        181.04        23.39 o                         
 -12   6   5         60.31         86.93        22.17 o                         
 -10   6   5        942.56        982.59        38.65 o                         
  -8   6   5          7.48        101.66        24.57 o                         
  -6   6   5         47.71         71.23        16.62 o                         
  -4   6   5        219.46        215.20        17.90 o                         
  -2   6   5         18.81          5.87        13.83 o                         
   0   6   5        157.47        170.64        16.87 o                         
   2   6   5       1353.62       1352.16        44.02 o                         
   4   6   5       4115.06       3935.67        63.51 o                         
   6   6   5        892.70        942.55        36.94 o                         
   8   6   5        252.67        220.99        19.56 o                         
  10   6   5        656.77        704.51        30.10 o                         
  12   6   5       1801.98       1865.34        49.33 o                         
  14   6   5       1237.05       1165.67        47.76 o                         
  16   6   5          5.85         12.50        22.10 o                         
  18   6   5        120.03        121.90        25.07 o                         
  20   6   5          0.70         41.34        30.64 o                         
  22   6   5        115.17         97.01        32.67 o                         
  24   6   5          4.29         23.72        42.66 o                         
 -21   7   5         79.53         95.94        46.68 o                         
 -19   7   5         36.49         40.44        42.73 o                         
 -17   7   5         56.44         51.23        34.08 o                         
 -15   7   5        472.58        543.36        37.61 o                         
 -13   7   5        659.67        687.61        31.64 o                         
 -11   7   5       1018.33       1056.50        49.36 o                         
  -9   7   5        198.31        216.05        23.67 o                         
  -7   7   5        119.59        156.26        21.42 o                         
  -5   7   5          0.80         -3.73        18.33 o                         
  -3   7   5         59.10         92.87        19.14 o                         
  -1   7   5        302.68        358.76        47.08 o                         
   1   7   5        599.25        602.80        32.43 o                         
   3   7   5        140.18        119.52        39.53 o                         
   5   7   5        335.56        402.39        32.89 o                         
   7   7   5       2211.46       2355.94        75.98 o                         
   9   7   5       1178.93       1147.49        49.37 o                         
  11   7   5       1013.59       1207.86        59.01 o                         
  13   7   5         38.50         19.19        21.74 o                         
  15   7   5        302.36        345.42        29.05 o                         
  17   7   5          2.08         26.72        30.62 o                         
  19   7   5        349.87        360.37        73.51 o                         
  21   7   5         36.51          7.21        61.26 o                         
 -18   8   5         16.14        -59.82        59.82 o                         
 -16   8   5         73.05         58.38        63.42 o                         
 -14   8   5          1.25         21.26        33.20 o                         
 -12   8   5         58.86        136.45        31.35 o                         
 -10   8   5         53.48         33.45        29.62 o                         
  -8   8   5         19.81         25.06        28.31 o                         
  -6   8   5         39.69         16.46        27.92 o                         
  -4   8   5         39.17         -8.05        22.41 o                         
  -2   8   5          8.32        -10.44        25.59 o                         
   0   8   5         11.20        -22.83        22.83 o                         
   2   8   5         26.26         49.85        27.88 o                         
   4   8   5          6.33         21.52        25.82 o                         
   6   8   5        343.23        365.42        34.54 o                         
   8   8   5         11.83        -11.43        27.13 o                         
  10   8   5        592.71        619.26        46.64 o                         
  12   8   5        188.43        189.08        29.78 o                         
  14   8   5        269.62        251.13        48.66 o                         
  16   8   5          4.63        -41.85        41.85 o                         
  18   8   5         49.30        105.35        47.93 o                         
 -13   9   5        144.32        128.19        51.19 o                         
 -11   9   5        277.49        394.32        63.06 o                         
  -9   9   5         44.79        114.19        70.99 o                         
  -7   9   5         97.99         71.73        38.04 o                         
  -5   9   5        184.21        167.38        41.11 o                         
  -3   9   5        109.15        137.10        49.66 o                         
  -1   9   5         52.55         32.56        42.95 o                         
   1   9   5         27.70         27.14        44.69 o                         
   3   9   5        524.18        486.44        76.26 o                         
   5   9   5        393.61        433.17        47.83 o                         
   7   9   5       2896.30       2939.08       167.99 o                         
   9   9   5          3.49         34.75        32.73 o                         
  11   9   5        347.53        454.86        45.11 o                         
  13   9   5         58.95         92.09        35.91 o                         
  -6  10   5         71.04        153.03        53.76 o                         
  -4  10   5         26.03         92.61        51.98 o                         
  -2  10   5         68.09         62.10        64.87 o                         
   0  10   5        207.79        218.67        56.05 o                         
   2  10   5          2.07         40.05        47.90 o                         
   4  10   5        137.22        151.24        42.36 o                         
   6  10   5         73.29        146.20        51.38 o                         
 -30   0   6        753.20        657.56        66.44 o                         
 -28   0   6         43.06        -44.49        44.49 o                         
 -26   0   6         65.66         37.48        44.42 o                         
 -24   0   6        223.11        158.56        45.36 o                         
 -22   0   6        216.74        202.02        34.49 o                         
 -20   0   6       2883.92       3095.36        77.32 o                         
 -18   0   6        328.15        343.65        29.12 o                         
 -16   0   6       3298.81       3427.48        89.76 o                         
 -14   0   6       1157.69       1126.58        48.40 o                         
 -12   0   6       1276.13       1453.09        51.70 o                         
 -10   0   6       4050.98       3715.77       122.56 o                         
  -8   0   6       5313.41       5529.41       120.14 o                         
  -6   0   6      14932.32      14966.80       344.51 o                         
  -4   0   6       4390.27       4542.62       117.21 o                         
  -2   0   6         75.77         59.12        20.31 o                         
   0   0   6       6559.06       7034.35       169.96 o                         
   2   0   6        796.83        768.29        42.80 o                         
   4   0   6      18701.03      20478.22       464.79 o                         
   6   0   6         47.39         29.82        18.45 o                         
   8   0   6         95.52        123.22        26.06 o                         
  10   0   6        283.62        331.68        32.80 o                         
  12   0   6       4857.39       4514.49       124.34 o                         
  14   0   6      22524.54      20810.13       480.58 o                         
  16   0   6        314.76        410.88        41.77 o                         
  18   0   6        678.78        741.24        75.86 o                         
  20   0   6         39.20         65.97        39.28 o                         
  22   0   6        715.81        833.88        61.14 o                         
  24   0   6       1091.36       1160.59        91.17 o                         
  26   0   6        328.11        349.01        51.05 o                         
  28   0   6         11.18         74.24        70.63 o                         
 -29   1   6         24.37         39.59        40.55 o                         
 -27   1   6         54.28         80.77        32.30 o                         
 -25   1   6          6.65        -11.78        29.04 o                         
 -23   1   6        165.63         94.71        24.46 o                         
 -21   1   6          6.19         -8.03        18.16 o                         
 -19   1   6        214.13        234.12        20.96 o                         
 -17   1   6          8.09         13.14        16.31 o                         
 -15   1   6         85.05         78.36        16.37 o                         
 -13   1   6       2256.26       2350.56        47.84 o                         
 -11   1   6        866.73        884.49        32.46 o                         
  -9   1   6         57.58         35.87        15.05 o                         
  -7   1   6          0.11         11.32        14.08 o                         
  -5   1   6        159.54        160.04        16.92 o                         
  -3   1   6        362.96        407.54        21.33 o                         
  -1   1   6       1473.83       1383.87        37.28 o                         
   1   1   6        143.45        119.96        15.57 o                         
   3   1   6          6.47         46.33        10.76 o                         
   5   1   6        230.48        226.92        17.12 o                         
   7   1   6         33.32         44.37        17.27 o                         
   9   1   6       3532.13       3246.01        67.10 o                         
  11   1   6        456.55        481.19        26.59 o                         
  13   1   6        294.38        292.14        17.03 o                         
  15   1   6        281.51        261.08        17.25 o                         
  17   1   6        943.46       1081.12        43.09 o                         
  19   1   6       1133.16       1086.12        36.94 o                         
  21   1   6          0.74          4.21        21.40 o                         
  23   1   6        379.72        472.82        38.40 o                         
  25   1   6         30.20         75.98        30.28 o                         
  27   1   6        108.21        127.96        38.97 o                         
  29   1   6        319.93        290.71        45.12 o                         
 -28   2   6        171.69        103.47        52.24 o                         
 -26   2   6         55.42         30.15        27.88 o                         
 -24   2   6          1.74        -25.31        25.31 o                         
 -22   2   6        143.82        163.24        24.54 o                         
 -20   2   6        951.09       1008.95        40.94 o                         
 -18   2   6        635.91        709.10        30.44 o                         
 -16   2   6       1385.43       1404.89        39.65 o                         
 -14   2   6        152.97        189.11        20.35 o                         
 -12   2   6        780.12        848.93        26.67 o                         
 -10   2   6       2761.04       2842.72        55.43 o                         
  -8   2   6       8168.97       8145.57       127.75 o                         
  -6   2   6       1288.16       1325.42        47.28 o                         
  -4   2   6       3203.23       3469.18        60.68 o                         
  -2   2   6         67.25        102.61        15.64 o                         
   0   2   6       1073.98       1141.23        34.33 o                         
   2   2   6          0.06         19.03        14.07 o                         
   4   2   6         28.78         50.12        11.49 o                         
   6   2   6       3343.52       3406.26        59.49 o                         
   8   2   6       1744.30       1766.96        45.61 o                         
  10   2   6       9605.15       9258.23       142.83 o                         
  12   2   6        175.86        209.61        18.75 o                         
  14   2   6       5485.93       5196.76        76.26 o                         
  16   2   6       1662.43       1542.05        35.63 o                         
  18   2   6        284.66        309.42        25.15 o                         
  20   2   6        362.54        415.97        28.83 o                         
  22   2   6        291.36        301.80        46.13 o                         
  24   2   6        313.87        347.41        36.41 o                         
  26   2   6        222.92        245.60        41.95 o                         
  28   2   6         34.12         46.28        37.87 o                         
 -27   3   6         16.20         52.22        49.91 o                         
 -25   3   6          2.25        -10.05        58.26 o                         
 -23   3   6        144.63        121.96        32.93 o                         
 -21   3   6        140.07        108.17        31.06 o                         
 -19   3   6         63.15        109.58        24.42 o                         
 -17   3   6        634.45        707.63        43.42 o                         
 -15   3   6       1396.72       1265.12        46.92 o                         
 -13   3   6       3364.68       3349.90        60.40 o                         
 -11   3   6       4925.76       4837.23        83.66 o                         
  -9   3   6       1726.21       1628.29        40.53 o                         
  -7   3   6        119.69        148.37        14.28 o                         
  -5   3   6       1453.50       1436.86        31.49 o                         
  -3   3   6       2251.24       2201.60        48.24 o                         
  -1   3   6       2310.71       2324.28        44.37 o                         
   1   3   6         86.09         79.02        15.44 o                         
   3   3   6       1352.72       1313.68        34.25 o                         
   5   3   6         87.74        130.59        12.06 o                         
   7   3   6       7232.63       6915.92        93.02 o                         
   9   3   6       3524.70       3401.90        62.95 o                         
  11   3   6       1355.20       1289.46        42.40 o                         
  13   3   6        652.38        644.38        28.35 o                         
  15   3   6        348.20        386.49        22.07 o                         
  17   3   6       3689.11       3383.14        63.06 o                         
  19   3   6       2233.61       2206.15        64.73 o                         
  21   3   6        609.04        709.96        54.20 o                         
  23   3   6        162.99        170.41        32.33 o                         
  25   3   6         76.65        105.80        36.69 o                         
  27   3   6        110.30        120.76        47.36 o                         
 -26   4   6          4.71         44.04        46.68 o                         
 -24   4   6         49.29         56.65        45.56 o                         
 -22   4   6         19.69         23.04        30.35 o                         
 -20   4   6         31.28         53.91        29.71 o                         
 -18   4   6        231.03        190.86        31.27 o                         
 -16   4   6        455.00        449.52        45.04 o                         
 -14   4   6        259.12        257.11        25.10 o                         
 -12   4   6         31.05         25.28        19.01 o                         
 -10   4   6        164.74        163.73        18.38 o                         
  -8   4   6         78.79        141.22        21.11 o                         
  -6   4   6        509.46        535.09        24.52 o                         
  -4   4   6         40.91         63.25        14.26 o                         
  -2   4   6        893.62        966.52        27.95 o                         
   0   4   6          1.49        -13.89        14.31 o                         
   2   4   6        163.16        160.20        14.43 o                         
   4   4   6        688.32        649.38        20.27 o                         
   6   4   6         14.40         45.80        15.42 o                         
   8   4   6       1955.92       1867.98        39.46 o                         
  10   4   6       1767.23       1672.56        43.13 o                         
  12   4   6         11.51         13.58        17.29 o                         
  14   4   6        144.93        176.70        19.01 o                         
  16   4   6        663.16        800.85        33.64 o                         
  18   4   6        207.79        185.90        23.50 o                         
  20   4   6         13.11         16.72        31.72 o                         
  22   4   6        201.46        278.36        66.31 o                         
  24   4   6         55.59         71.22        57.30 o                         
  26   4   6         42.11         90.06        46.63 o                         
 -25   5   6         82.15         71.85        46.75 o                         
 -23   5   6         27.61         59.96        52.97 o                         
 -21   5   6          0.84         57.89        42.07 o                         
 -19   5   6         91.33        113.89        39.43 o                         
 -17   5   6        250.30        291.92        29.84 o                         
 -15   5   6       1670.97       1630.16        49.96 o                         
 -13   5   6       1720.98       1756.00        49.67 o                         
 -11   5   6       1865.97       1891.73        49.95 o                         
  -9   5   6        929.51        898.08        54.79 o                         
  -7   5   6        112.69        110.90        20.20 o                         
  -5   5   6       1015.79       1049.30        33.74 o                         
  -3   5   6       4916.41       4610.89        80.55 o                         
  -1   5   6        555.77        584.74        38.57 o                         
   1   5   6        570.14        535.58        21.30 o                         
   3   5   6         19.72         17.89        12.23 o                         
   5   5   6        183.20        204.24        18.94 o                         
   7   5   6       1283.94       1253.93        42.90 o                         
   9   5   6       1639.79       1654.44        43.12 o                         
  11   5   6       3542.50       3457.58        75.41 o                         
  13   5   6        204.96        234.54        27.29 o                         
  15   5   6       2423.45       2361.34        57.53 o                         
  17   5   6        791.10        760.79        35.08 o                         
  19   5   6        438.82        429.11        36.18 o                         
  21   5   6       2103.33       2248.40        94.27 o                         
  23   5   6         11.57         14.25        43.24 o                         
  25   5   6         44.84         83.69        50.81 o                         
 -24   6   6          9.21         86.32        44.67 o                         
 -22   6   6        432.92        280.37        76.40 o                         
 -20   6   6          5.30         23.27        42.66 o                         
 -18   6   6        452.47        414.58        73.86 o                         
 -16   6   6         99.64         83.65        26.01 o                         
 -14   6   6        183.57        243.42        44.29 o                         
 -12   6   6         47.73         21.48        22.79 o                         
 -10   6   6        907.19        939.34        38.91 o                         
  -8   6   6        835.43        904.94        47.83 o                         
  -6   6   6        366.16        423.23        29.28 o                         
  -4   6   6        348.76        331.04        20.55 o                         
  -2   6   6         42.85         21.87        15.28 o                         
   0   6   6          9.90          9.93        21.57 o                         
   2   6   6        136.71        130.11        16.80 o                         
   4   6   6         91.59        101.04        17.77 o                         
   6   6   6        944.63        919.55        31.80 o                         
   8   6   6         37.32         48.58        19.86 o                         
  10   6   6        373.29        419.92        31.56 o                         
  12   6   6       1243.42       1372.81        51.91 o                         
  14   6   6         39.68         68.74        24.14 o                         
  16   6   6       1925.74       2032.39        54.86 o                         
  18   6   6         14.61         24.53        35.68 o                         
  20   6   6         12.24         77.77        29.89 o                         
  22   6   6        130.35        169.04        46.10 o                         
 -21   7   6         62.65         13.74        45.56 o                         
 -19   7   6         12.04         -1.59        43.30 o                         
 -17   7   6         59.39         40.31        41.97 o                         
 -15   7   6          8.40        -14.97        33.06 o                         
 -13   7   6        128.26        151.26        26.80 o                         
 -11   7   6        158.84        183.76        29.91 o                         
  -9   7   6        512.81        418.89        30.28 o                         
  -7   7   6          4.25          5.10        19.78 o                         
  -5   7   6        799.21        870.81        34.21 o                         
  -3   7   6        204.74        191.99        19.24 o                         
  -1   7   6        113.71        114.17        22.03 o                         
   1   7   6          0.02        -10.49        42.04 o                         
   3   7   6        101.54        131.31        27.65 o                         
   5   7   6        122.01        159.01        28.05 o                         
   7   7   6         38.04         37.19        26.21 o                         
   9   7   6       1514.11       1469.86        55.29 o                         
  11   7   6        220.06        294.21        66.22 o                         
  13   7   6        741.77        760.68        49.87 o                         
  15   7   6         60.37         26.17        30.96 o                         
  17   7   6        111.42        116.16        33.26 o                         
  19   7   6        443.12        314.96        69.91 o                         
  21   7   6          8.05         14.41        61.26 o                         
 -18   8   6        382.32        287.21        50.28 o                         
 -16   8   6         73.88         40.67        43.75 o                         
 -14   8   6        309.85        231.01        33.47 o                         
 -12   8   6        459.54        497.19        34.99 o                         
 -10   8   6         65.51        106.87        31.89 o                         
  -8   8   6        496.13        607.28        37.27 o                         
  -6   8   6       2393.04       2616.51        79.19 o                         
  -4   8   6          8.94         -8.18        23.39 o                         
  -2   8   6         60.01         60.62        43.00 o                         
   0   8   6          0.41         19.13        31.65 o                         
   2   8   6         82.61        107.53        42.50 o                         
   4   8   6        390.53        481.47        37.84 o                         
   6   8   6        129.24        152.04        31.10 o                         
   8   8   6          0.25         23.18        27.63 o                         
  10   8   6        102.77        155.53        36.15 o                         
  12   8   6       2734.16       2840.31        91.00 o                         
  14   8   6        248.77        349.33        52.46 o                         
  16   8   6        414.26        464.56        70.27 o                         
 -13   9   6        101.55        124.43        49.32 o                         
 -11   9   6         11.70        -11.74        48.29 o                         
  -9   9   6         11.10          8.54        45.45 o                         
  -7   9   6          6.34         10.56        46.13 o                         
  -5   9   6          3.51        -47.93        47.93 o                         
  -3   9   6          2.88        -18.65        43.55 o                         
  -1   9   6          0.00        -17.69        41.71 o                         
   1   9   6          8.42         12.43        43.82 o                         
   3   9   6         48.14         33.21        45.97 o                         
   5   9   6        244.73        288.75        45.67 o                         
   7   9   6        106.84        123.55        47.13 o                         
   9   9   6          6.21        -26.34        42.05 o                         
  11   9   6        176.03        292.66        40.53 o                         
   0  10   6        164.72        102.04        68.83 o                         
 -29   1   7          0.49        -39.07        39.07 o                         
 -27   1   7          0.01        -36.86        59.43 o                         
 -25   1   7        348.09        365.09        37.46 o                         
 -23   1   7        370.60        390.83        55.86 o                         
 -21   1   7        639.46        628.36        31.90 o                         
 -19   1   7        260.88        267.83        24.73 o                         
 -17   1   7        170.63        194.58        22.22 o                         
 -15   1   7        727.87        797.07        33.03 o                         
 -13   1   7        351.47        334.98        21.12 o                         
 -11   1   7       2476.24       2441.73        55.01 o                         
  -9   1   7       1574.72       1589.06        50.94 o                         
  -7   1   7       1736.45       1865.62        43.04 o                         
  -5   1   7       5317.45       5231.06        95.85 o                         
  -3   1   7      13605.41      14042.79       230.54 o                         
  -1   1   7      12004.69      12215.82       202.25 o                         
   1   1   7        343.66        340.78        22.33 o                         
   3   1   7       1898.87       1943.85        47.74 o                         
   5   1   7       2347.61       2289.42        48.26 o                         
   7   1   7         65.12         85.47        17.44 o                         
   9   1   7         53.72         56.28        19.46 o                         
  11   1   7       2690.53       2361.97        58.04 o                         
  13   1   7          0.77          4.97        13.79 o                         
  15   1   7        642.80        603.97        45.19 o                         
  17   1   7        170.31        221.10        22.69 o                         
  19   1   7       3407.03       2996.18        72.37 o                         
  21   1   7       3760.81       3564.91        84.49 o                         
  23   1   7       1182.34       1207.56        91.98 o                         
  25   1   7         19.47         49.31        36.04 o                         
  27   1   7        492.55        522.20        51.40 o                         
 -28   2   7        411.36        364.84        59.09 o                         
 -26   2   7        238.31        182.50        41.03 o                         
 -24   2   7         41.47         29.88        27.35 o                         
 -22   2   7        136.27        148.12        30.94 o                         
 -20   2   7          0.57        -20.15        20.15 o                         
 -18   2   7         94.25         46.15        23.14 o                         
 -16   2   7        179.96        201.46        21.09 o                         
 -14   2   7         33.29         39.32        17.50 o                         
 -12   2   7        217.82        240.02        21.75 o                         
 -10   2   7          9.28          8.82        15.81 o                         
  -8   2   7       5638.71       5476.69        92.01 o                         
  -6   2   7       6797.87       6401.31       103.93 o                         
  -4   2   7        544.00        528.92        23.24 o                         
  -2   2   7        174.22        193.72        19.81 o                         
   0   2   7        629.10        675.35        27.83 o                         
   2   2   7       2281.88       2164.36        50.74 o                         
   4   2   7       2093.97       2051.86        40.02 o                         
   6   2   7        413.76        441.80        25.13 o                         
   8   2   7       1408.30       1288.30        37.79 o                         
  10   2   7        564.34        633.85        56.48 o                         
  12   2   7       1475.29       1345.97        39.07 o                         
  14   2   7         12.98         14.63        19.96 o                         
  16   2   7       1567.24       1476.86        49.74 o                         
  18   2   7        826.85        871.97        49.83 o                         
  20   2   7          0.01         34.25        32.70 o                         
  22   2   7        424.22        397.83        45.53 o                         
  24   2   7       2304.29       2160.06        80.10 o                         
  26   2   7        223.92        199.57        41.58 o                         
  28   2   7         19.09        -35.58        35.58 o                         
 -27   3   7        113.94         75.37        51.06 o                         
 -25   3   7        139.92         85.92        49.45 o                         
 -23   3   7         68.00         47.67        31.94 o                         
 -21   3   7        397.02        383.47        55.35 o                         
 -19   3   7         13.57         62.43        33.19 o                         
 -17   3   7        111.53        122.92        23.71 o                         
 -15   3   7         50.39         73.60        19.24 o                         
 -13   3   7        558.25        531.45        25.92 o                         
 -11   3   7       2748.47       2774.42        58.70 o                         
  -9   3   7        255.82        244.18        22.73 o                         
  -7   3   7         52.61         33.86        18.16 o                         
  -5   3   7        241.64        253.87        21.61 o                         
  -3   3   7        654.20        704.23        30.39 o                         
  -1   3   7       3639.36       3665.76        71.97 o                         
   1   3   7        735.51        775.16        31.32 o                         
   3   3   7          0.14        -12.94        12.94 o                         
   5   3   7       5222.97       5246.95        88.29 o                         
   7   3   7       3191.90       3115.22        54.19 o                         
   9   3   7         90.15         61.30        19.52 o                         
  11   3   7        300.18        310.86        34.23 o                         
  13   3   7        275.50        304.97        26.16 o                         
  15   3   7         14.51          6.48        16.91 o                         
  17   3   7        135.19        112.16        32.68 o                         
  19   3   7       1131.10       1105.93        56.26 o                         
  21   3   7        114.13        105.01        34.81 o                         
  23   3   7        161.74        181.01        37.83 o                         
  25   3   7         68.80         39.92        35.91 o                         
  27   3   7        411.86        388.38       129.01 o                         
 -26   4   7        428.35        319.47        55.30 o                         
 -24   4   7        325.09        229.09        49.83 o                         
 -22   4   7          7.70         47.65        35.56 o                         
 -20   4   7          2.04         20.55        43.90 o                         
 -18   4   7        133.02        199.31        31.08 o                         
 -16   4   7        186.69        151.68        34.22 o                         
 -14   4   7         13.36         21.19        23.59 o                         
 -12   4   7         47.57         31.20        40.89 o                         
 -10   4   7       1275.41       1244.99        53.30 o                         
  -8   4   7       2769.81       2771.50        57.61 o                         
  -6   4   7       6781.53       6570.23       109.15 o                         
  -4   4   7       5110.34       5003.37        78.47 o                         
  -2   4   7        187.76        196.05        32.15 o                         
   0   4   7        950.81       1041.47        29.71 o                         
   2   4   7       4053.66       3952.31        71.03 o                         
   4   4   7       1725.75       1755.27        42.75 o                         
   6   4   7          9.72          9.99        15.73 o                         
   8   4   7        197.69        199.51        17.36 o                         
  10   4   7         58.22         43.14        20.95 o                         
  12   4   7        104.73        220.02        25.19 o                         
  14   4   7       3310.08       3208.52        72.62 o                         
  16   4   7        543.63        563.25        47.13 o                         
  18   4   7        679.45        728.24        56.56 o                         
  20   4   7         51.73        106.83        41.20 o                         
  22   4   7       1243.30       1168.11        75.11 o                         
  24   4   7        835.15        903.33        70.06 o                         
  26   4   7       1845.30       1883.50        93.26 o                         
 -25   5   7          0.31         10.74        67.03 o                         
 -23   5   7        153.37        101.23        45.18 o                         
 -21   5   7          1.67          0.84        41.25 o                         
 -19   5   7         27.30         28.50        35.11 o                         
 -17   5   7        227.22        188.46        32.29 o                         
 -15   5   7         33.64         31.82        27.57 o                         
 -13   5   7         42.51         23.72        25.00 o                         
 -11   5   7        205.54        218.15        27.47 o                         
  -9   5   7        395.41        399.19        27.55 o                         
  -7   5   7        467.83        480.67        26.29 o                         
  -5   5   7         74.53         83.61        18.43 o                         
  -3   5   7        192.17        235.09        20.52 o                         
  -1   5   7          3.74          7.26        15.01 o                         
   1   5   7       1074.60        976.45        32.07 o                         
   3   5   7          1.01          6.04        16.44 o                         
   5   5   7          7.91        -17.64        19.28 o                         
   7   5   7        216.19        223.47        20.90 o                         
   9   5   7        774.47        793.71        30.70 o                         
  11   5   7         87.46        148.16        34.37 o                         
  13   5   7          4.27          0.72        32.11 o                         
  15   5   7        113.34         94.34        31.91 o                         
  17   5   7        257.80        270.58        29.65 o                         
  19   5   7        218.21        201.45        44.49 o                         
  21   5   7        202.92        219.73        49.18 o                         
  23   5   7          2.46          0.36        43.32 o                         
 -22   6   7         84.30         89.74        47.83 o                         
 -20   6   7          0.87        -10.77        43.98 o                         
 -18   6   7         79.15         68.00        43.71 o                         
 -16   6   7          4.36          5.50        29.55 o                         
 -14   6   7         62.79         63.41        24.57 o                         
 -12   6   7          2.04          4.92        22.40 o                         
 -10   6   7        141.04        149.64        25.18 o                         
  -8   6   7        803.33        817.75        36.78 o                         
  -6   6   7       1285.76       1269.94        42.78 o                         
  -4   6   7       2551.15       2437.42        61.48 o                         
  -2   6   7          4.90         -2.62        16.67 o                         
   0   6   7       2257.05       2138.45        46.27 o                         
   2   6   7        862.56        853.34        34.52 o                         
   4   6   7         74.50         97.18        28.58 o                         
   6   6   7        297.71        339.08        25.57 o                         
   8   6   7        149.46        145.57        22.64 o                         
  10   6   7          3.34        -24.03        32.50 o                         
  12   6   7        193.07        160.56        31.91 o                         
  14   6   7        134.51        163.85        27.95 o                         
  16   6   7        404.11        348.62        32.21 o                         
  18   6   7        179.85        153.62        28.95 o                         
  20   6   7          0.41        -37.97        37.97 o                         
  22   6   7        106.70        130.48        45.51 o                         
 -19   7   7        173.55        121.59        69.19 o                         
 -17   7   7          4.86         -2.83        41.97 o                         
 -15   7   7         12.66         45.28        41.75 o                         
 -13   7   7        797.48        850.56        73.96 o                         
 -11   7   7         58.35         41.93        25.46 o                         
  -9   7   7        603.77        704.16        36.26 o                         
  -7   7   7          0.32         24.83        21.22 o                         
  -5   7   7        707.28        785.80        33.49 o                         
  -3   7   7        944.05       1069.01        50.01 o                         
  -1   7   7        862.55        959.88        54.41 o                         
   1   7   7       1389.47       1277.42        60.37 o                         
   3   7   7        216.04        116.92        70.03 o                         
   5   7   7          0.17        -22.91        27.00 o                         
   7   7   7        178.30        198.88        30.32 o                         
   9   7   7        179.66        246.40        31.52 o                         
  11   7   7          6.62         19.39        40.74 o                         
  13   7   7         92.53         86.81        44.48 o                         
  15   7   7         11.01         18.07        30.47 o                         
  17   7   7        453.53        407.18        55.21 o                         
  19   7   7        299.87        331.54        73.51 o                         
 -16   8   7         34.72         52.10        45.28 o                         
 -14   8   7          4.52         41.62        42.02 o                         
 -12   8   7         20.57         56.34        29.88 o                         
 -10   8   7        200.97        180.24        34.28 o                         
  -8   8   7        180.72        125.91        28.17 o                         
  -6   8   7         45.35         51.88        25.91 o                         
  -4   8   7         31.38         34.07        28.34 o                         
  -2   8   7        152.38        131.96        35.82 o                         
   0   8   7         11.25         12.58        32.42 o                         
   2   8   7        931.09        830.33        61.51 o                         
   4   8   7         15.77         82.32        34.24 o                         
   6   8   7        272.81        342.25        36.95 o                         
   8   8   7          3.91         -8.87        32.87 o                         
  10   8   7        188.89        193.88        49.70 o                         
  12   8   7        137.42        170.91        73.88 o                         
  14   8   7         69.97         99.28        47.79 o                         
  16   8   7        133.66         92.29        58.74 o                         
 -11   9   7         85.80         81.04        49.70 o                         
  -9   9   7        259.79        265.41        56.84 o                         
  -7   9   7          1.12         21.81        46.75 o                         
  -5   9   7         43.83         41.94        48.06 o                         
  -3   9   7        574.50        701.00        75.32 o                         
  -1   9   7       1354.65       1353.78       109.55 o                         
   1   9   7         37.39        109.37        48.43 o                         
   3   9   7        378.77        486.70        63.20 o                         
   5   9   7        224.98        234.42        44.21 o                         
   7   9   7        346.51        292.01        48.27 o                         
   9   9   7         10.19          5.62        45.36 o                         
 -28   0   8        406.68        363.97        77.84 o                         
 -26   0   8        569.40        678.82        63.42 o                         
 -24   0   8        222.28        340.06        51.47 o                         
 -22   0   8        104.03         98.04        33.92 o                         
 -20   0   8        507.29        422.04        38.39 o                         
 -18   0   8       1696.32       1770.64        77.89 o                         
 -16   0   8       2866.96       3009.36        85.18 o                         
 -14   0   8        107.95        208.59        39.00 o                         
 -12   0   8        619.59        662.41        38.73 o                         
 -10   0   8          0.68          5.29        34.54 o                         
  -8   0   8          2.77         23.59        62.34 o                         
  -6   0   8       3686.83       3629.98       105.49 o                         
  -4   0   8      11436.78      11449.98       272.65 o                         
  -2   0   8        350.18        390.37        36.09 o                         
   0   0   8       2267.33       2202.89        76.93 o                         
   2   0   8       4057.69       3725.46       106.48 o                         
   4   0   8      10815.01      10935.23       262.20 o                         
   6   0   8       5501.73       5636.45       149.31 o                         
   8   0   8       1707.39       1876.16       135.14 o                         
  10   0   8        629.09        668.97        47.19 o                         
  12   0   8        155.87        280.26        37.04 o                         
  14   0   8       1384.24       1203.90        65.14 o                         
  16   0   8        225.61        210.88        39.60 o                         
  18   0   8          0.36         21.88        38.79 o                         
  20   0   8        666.97        803.60        60.95 o                         
  22   0   8         75.61         57.56        40.46 o                         
  24   0   8       1697.39       1509.11        83.63 o                         
  26   0   8       3236.10       3091.95       176.58 o                         
  28   0   8        675.97        908.85       113.88 o                         
 -27   1   8         98.06        117.99        75.68 o                         
 -25   1   8        116.93         68.90        36.49 o                         
 -23   1   8          0.24        105.78        57.97 o                         
 -21   1   8        612.02        693.53        40.35 o                         
 -19   1   8        394.24        428.81        27.03 o                         
 -17   1   8        168.57        218.01        23.19 o                         
 -15   1   8         87.03        130.00        27.11 o                         
 -13   1   8        104.38         83.19        18.88 o                         
 -11   1   8         93.83        115.77        18.03 o                         
  -9   1   8        722.52        677.25        28.81 o                         
  -7   1   8        759.80        743.80        45.91 o                         
  -5   1   8          1.13         26.73        19.00 o                         
  -3   1   8          7.47        -18.22        18.22 o                         
  -1   1   8       6112.47       6116.58       110.98 o                         
   1   1   8        351.95        397.22        36.83 o                         
   3   1   8         10.69         17.19        21.01 o                         
   5   1   8         38.78         60.08        20.12 o                         
   7   1   8        981.27       1055.44        37.77 o                         
   9   1   8        119.36        138.24        22.62 o                         
  11   1   8        417.96        441.06        29.01 o                         
  13   1   8        197.93        223.98        26.12 o                         
  15   1   8        256.94        211.50        23.00 o                         
  17   1   8         16.08         21.18        19.49 o                         
  19   1   8         67.06         43.71        20.63 o                         
  21   1   8        231.49        260.63        40.01 o                         
  23   1   8        280.24        287.73        42.35 o                         
  25   1   8         74.35         83.75        38.15 o                         
  27   1   8          9.38        -16.22        35.20 o                         
 -26   2   8        139.34        157.84        74.24 o                         
 -24   2   8         82.95         55.86        93.34 o                         
 -22   2   8         80.53        133.44        29.89 o                         
 -20   2   8        405.03        334.78        26.58 o                         
 -18   2   8        136.62        166.51        23.58 o                         
 -16   2   8       2807.37       2864.28        58.83 o                         
 -14   2   8        302.19        365.72        26.42 o                         
 -12   2   8        127.53        109.14        23.16 o                         
 -10   2   8          0.34        -19.44        19.44 o                         
  -8   2   8        673.09        636.25        35.32 o                         
  -6   2   8        515.81        584.83        28.30 o                         
  -4   2   8       1998.44       1996.34        48.37 o                         
  -2   2   8        577.90        604.37        29.19 o                         
   0   2   8        206.71        179.20        21.94 o                         
   2   2   8       9402.05       9523.77       163.14 o                         
   4   2   8       2312.82       2496.11        52.72 o                         
   6   2   8        634.70        726.77        32.24 o                         
   8   2   8       2994.40       2972.90        59.82 o                         
  10   2   8        736.40        824.12        35.22 o                         
  12   2   8         35.67         63.02        18.54 o                         
  14   2   8       1414.60       1205.92        46.35 o                         
  16   2   8         96.44        150.90        27.12 o                         
  18   2   8        199.68        238.51        35.75 o                         
  20   2   8         25.59         -2.15        40.26 o                         
  22   2   8         29.74        -22.11        32.36 o                         
  24   2   8        255.33        233.42       105.30 o                         
  26   2   8       2833.99       2769.98        92.53 o                         
 -27   3   8         48.15         58.38        73.51 o                         
 -25   3   8        466.29        481.45        91.53 o                         
 -23   3   8        807.88        763.47        70.31 o                         
 -21   3   8        625.53        589.76        47.74 o                         
 -19   3   8       1092.42       1227.85        54.10 o                         
 -17   3   8        257.09        226.71        31.77 o                         
 -15   3   8        445.09        472.06        30.33 o                         
 -13   3   8        325.67        340.35        25.80 o                         
 -11   3   8         34.89         67.18        20.08 o                         
  -9   3   8         33.62         38.05        20.45 o                         
  -7   3   8         13.80          5.27        19.03 o                         
  -5   3   8        313.29        300.44        23.97 o                         
  -3   3   8       2222.20       2210.93        53.82 o                         
  -1   3   8       7446.93       7505.52       153.96 o                         
   1   3   8       5922.15       5849.69       124.69 o                         
   3   3   8         19.35         15.34        17.46 o                         
   5   3   8        385.99        407.19        51.98 o                         
   7   3   8        289.91        305.05        25.39 o                         
   9   3   8       3792.88       3658.19        78.81 o                         
  11   3   8       2431.77       2344.40        73.96 o                         
  13   3   8         74.61         70.39        23.13 o                         
  15   3   8         54.40         50.26        30.36 o                         
  17   3   8         34.82         18.32        33.74 o                         
  19   3   8        192.55        228.17        37.36 o                         
  21   3   8        470.12        481.21        51.19 o                         
  23   3   8       1021.53       1135.03        61.65 o                         
  25   3   8        259.93        347.42        57.24 o                         
 -24   4   8          1.74          6.75        48.29 o                         
 -22   4   8        129.47         -1.32        43.39 o                         
 -20   4   8        112.47        113.93        37.05 o                         
 -16   4   8         96.05        108.70        29.19 o                         
 -14   4   8          5.87         19.32        25.86 o                         
 -12   4   8         17.39         26.09        28.71 o                         
 -10   4   8        470.32        404.31        36.32 o                         
  -8   4   8         22.48         19.87        19.14 o                         
  -6   4   8        296.24        315.12        26.10 o                         
  -4   4   8          7.14        -20.00        20.00 o                         
  -2   4   8        317.69        328.49        25.15 o                         
   0   4   8        492.36        512.41        28.26 o                         
   2   4   8        321.03        330.07        22.40 o                         
   4   4   8         79.94        102.85        20.59 o                         
   6   4   8         72.43         70.45        21.11 o                         
   8   4   8        136.61        142.31        23.04 o                         
  10   4   8        626.29        745.65        36.30 o                         
  12   4   8        667.13        727.97        81.72 o                         
  14   4   8        436.25        470.34        37.98 o                         
  16   4   8        258.00        233.19        54.78 o                         
  18   4   8         75.75         51.17        39.89 o                         
  20   4   8        320.74        285.40        48.92 o                         
  22   4   8        167.79        114.24        46.38 o                         
  24   4   8          4.78        -36.76        42.30 o                         
 -23   5   8        750.57        676.55       138.02 o                         
 -21   5   8        769.60        559.99        65.23 o                         
 -19   5   8        260.28        143.25        46.53 o                         
 -17   5   8        124.00         69.81        30.35 o                         
 -15   5   8        131.67        171.70        41.48 o                         
 -13   5   8        192.57        186.04        46.40 o                         
 -11   5   8         88.21        104.84        26.74 o                         
  -9   5   8         26.40         73.18        28.53 o                         
  -7   5   8       1510.12       1364.22        56.21 o                         
  -5   5   8        125.34        153.84        31.74 o                         
  -3   5   8       6106.79       5892.51       132.52 o                         
  -1   5   8       1401.05       1414.30        47.61 o                         
   1   5   8       1104.58       1068.15        42.33 o                         
   3   5   8       1463.03       1396.06        41.05 o                         
   5   5   8        260.87        282.11        22.51 o                         
   7   5   8       2806.73       2738.46        73.39 o                         
   9   5   8       1376.38       1386.52        66.67 o                         
  11   5   8        171.21        158.23        36.41 o                         
  13   5   8        192.08        123.69        40.36 o                         
  15   5   8         21.18         11.80        25.41 o                         
  17   5   8        481.44        493.22        43.41 o                         
  19   5   8         96.55        138.21        43.79 o                         
  21   5   8        691.13        685.87        62.68 o                         
  23   5   8        590.54        604.88        62.08 o                         
 -22   6   8          0.34        -57.66        57.66 o                         
 -20   6   8         34.87         38.31        44.33 o                         
 -18   6   8        433.59        358.20        76.40 o                         
 -16   6   8          9.96         27.93        40.22 o                         
 -14   6   8        106.87        103.15        26.45 o                         
 -12   6   8          0.48        -25.66        25.66 o                         
 -10   6   8         34.92         11.14        23.57 o                         
  -8   6   8        265.74        342.40        31.72 o                         
  -6   6   8        366.52        377.49        31.65 o                         
  -4   6   8          4.93         36.45        17.97 o                         
  -2   6   8        626.75        717.22        41.90 o                         
   0   6   8        125.28        195.23        26.42 o                         
   2   6   8       1540.90       1526.04        59.91 o                         
   4   6   8        630.44        627.29        73.62 o                         
   6   6   8        400.44        425.10        34.98 o                         
   8   6   8        177.53        163.54        38.20 o                         
  10   6   8         24.81         24.99        30.19 o                         
  12   6   8        470.28        570.55        52.94 o                         
  14   6   8         85.49        113.92        33.99 o                         
  16   6   8         63.79         71.37        26.85 o                         
  18   6   8        326.02        350.13        41.18 o                         
  20   6   8          0.20         39.42        40.25 o                         
 -19   7   8        227.04        121.86        80.00 o                         
 -17   7   8         18.77          3.08        44.93 o                         
 -15   7   8          6.70         43.51        44.71 o                         
 -13   7   8        379.44        346.19        36.17 o                         
 -11   7   8        128.96        123.33        30.95 o                         
  -9   7   8        594.78        562.12        35.05 o                         
  -7   7   8          4.50          2.10        21.79 o                         
  -5   7   8         25.28         36.43        21.90 o                         
  -3   7   8          0.11         14.14        24.62 o                         
  -1   7   8       1077.46       1039.56        42.31 o                         
   1   7   8        198.53        118.50        34.45 o                         
   3   7   8          2.06        -30.51        30.51 o                         
   5   7   8         43.64         49.83        32.94 o                         
   7   7   8        410.62        443.59        59.10 o                         
   9   7   8          0.21         57.47        43.28 o                         
  11   7   8        297.27        162.26        46.93 o                         
  13   7   8        139.51        175.42        47.38 o                         
  15   7   8        144.56        124.17       100.54 o                         
  17   7   8         82.59        120.34        48.47 o                         
 -14   8   8        149.37        137.96       132.98 o                         
 -12   8   8         10.62         38.31        30.80 o                         
 -10   8   8         84.56         92.88        38.32 o                         
  -8   8   8         57.29         67.21        31.78 o                         
  -6   8   8        568.63        678.46        44.41 o                         
  -4   8   8        295.43        329.08        42.74 o                         
  -2   8   8         61.92          5.40        34.52 o                         
   0   8   8        412.51        430.30        44.58 o                         
   2   8   8         78.02         74.18        36.21 o                         
   4   8   8       1421.68       1401.46       146.67 o                         
   6   8   8       1185.08       1233.69        81.76 o                         
   8   8   8        124.44        118.62        56.94 o                         
  10   8   8         48.54         69.72        46.91 o                         
  12   8   8        297.46        328.81        56.11 o                         
  14   8   8          0.09         -8.97        46.13 o                         
  -7   9   8         26.57        105.11        52.66 o                         
  -5   9   8          0.04         -4.85        48.65 o                         
  -3   9   8         59.81         74.70        78.20 o                         
  -1   9   8         34.86         45.49        47.55 o                         
   1   9   8         39.27         94.93        38.57 o                         
   3   9   8        232.49        295.71        64.09 o                         
   5   9   8         20.45        -21.06        37.54 o                         
   7   9   8        281.87        290.19        54.71 o                         
 -27   1   9        195.50        105.92        45.01 o                         
 -25   1   9         37.52          5.03        48.89 o                         
 -23   1   9        684.55        655.76        38.68 o                         
 -21   1   9        941.38        850.42        40.89 o                         
 -19   1   9        923.74        911.42        46.02 o                         
 -17   1   9        214.37        246.10        27.47 o                         
 -15   1   9        411.84        373.98        28.44 o                         
 -13   1   9       2257.69       2377.78        56.27 o                         
 -11   1   9       4493.70       4660.49        85.83 o                         
  -9   1   9        891.35       1125.36        45.65 o                         
  -7   1   9        174.57        181.13        20.37 o                         
  -5   1   9          3.81          6.26        28.30 o                         
  -3   1   9       1575.29       1700.63        48.98 o                         
  -1   1   9          5.28         54.19        20.63 o                         
   1   1   9       2157.55       2177.47        55.74 o                         
   3   1   9        907.93        986.49        41.01 o                         
   5   1   9        275.14        358.67        38.59 o                         
   7   1   9       5912.12       5644.83        88.55 o                         
   9   1   9       1701.43       1835.01        54.18 o                         
  11   1   9       7167.31       7140.10       132.42 o                         
  13   1   9       2622.35       2355.13        63.75 o                         
  15   1   9          6.79          7.42        24.29 o                         
  17   1   9       1033.62       1079.54        56.28 o                         
  19   1   9       1579.91       1411.32        66.21 o                         
  21   1   9         50.89         56.12        35.71 o                         
  23   1   9        680.93        740.42        55.28 o                         
  25   1   9         12.71         60.87        58.53 o                         
 -26   2   9         14.56         65.43        51.68 o                         
 -24   2   9          0.23        -26.25        45.83 o                         
 -22   2   9         53.47         13.53        35.15 o                         
 -20   2   9        325.94        234.36        26.63 o                         
 -18   2   9       1147.23       1227.64        54.31 o                         
 -16   2   9        740.59        733.31        33.38 o                         
 -14   2   9       2010.13       2048.15        53.28 o                         
 -12   2   9         38.08         25.05        23.33 o                         
 -10   2   9        574.46        554.07        34.38 o                         
  -8   2   9          0.88        -18.25        23.41 o                         
  -6   2   9        273.81        280.45        25.43 o                         
  -4   2   9         24.93         50.03        20.69 o                         
  -2   2   9        329.42        327.78        25.42 o                         
   0   2   9        370.61        421.44        27.65 o                         
   2   2   9        330.65        322.89        25.95 o                         
   4   2   9       1972.58       2089.94        50.23 o                         
   6   2   9       3525.18       3527.55        76.14 o                         
   8   2   9        463.88        500.33        28.15 o                         
  10   2   9         17.95         11.39        21.96 o                         
  12   2   9        104.39         56.23        23.27 o                         
  14   2   9       2224.73       2045.33        69.61 o                         
  16   2   9       2390.84       2350.91        76.28 o                         
  18   2   9          0.75        -18.68        31.40 o                         
  20   2   9        426.02        434.77        44.18 o                         
  22   2   9        167.29        210.95        39.88 o                         
  24   2   9         28.37         79.80        38.38 o                         
  26   2   9         13.04         27.66        38.61 o                         
 -25   3   9          1.62         47.75        73.88 o                         
 -23   3   9         98.27         41.15        72.43 o                         
 -21   3   9          4.45         66.10        36.42 o                         
 -19   3   9        448.15        473.79        40.10 o                         
 -17   3   9        344.57        309.00        35.80 o                         
 -15   3   9        667.22        672.27        41.33 o                         
 -13   3   9        512.06        481.34        57.60 o                         
 -11   3   9        257.86        274.83        32.81 o                         
  -9   3   9         33.42         57.87        26.80 o                         
  -7   3   9        233.82        257.40        33.15 o                         
  -5   3   9          1.38        -24.58        24.58 o                         
  -3   3   9        935.32        985.59        78.57 o                         
  -1   3   9        744.92        806.92        41.70 o                         
   1   3   9       2964.48       3160.32        81.82 o                         
   3   3   9       4110.79       4072.12        84.68 o                         
   5   3   9       1700.19       1817.20        62.25 o                         
   7   3   9         86.78         81.37        32.12 o                         
   9   3   9       1377.96       1345.36        48.54 o                         
  11   3   9        938.32        927.66        48.24 o                         
  13   3   9        795.06        879.31        48.46 o                         
  15   3   9         52.47         85.07        32.32 o                         
  17   3   9        882.42        925.40        66.09 o                         
  19   3   9         18.14         69.59        34.34 o                         
  21   3   9        309.02        309.20        41.25 o                         
  23   3   9         26.27         38.98        36.86 o                         
  25   3   9        225.91        263.16        72.07 o                         
 -24   4   9        121.60         39.58        46.75 o                         
 -22   4   9        127.10         38.48        56.22 o                         
 -20   4   9         59.93         19.52        43.46 o                         
 -18   4   9        739.08        803.00        92.41 o                         
 -16   4   9       3667.29       3637.45       191.64 o                         
 -14   4   9        871.22        895.81        73.76 o                         
 -12   4   9        136.56        158.52        33.95 o                         
 -10   4   9        103.79        121.81        31.61 o                         
  -8   4   9       1712.79       1716.27        52.02 o                         
  -6   4   9         46.17        137.17        36.68 o                         
  -4   4   9          8.66         18.55        33.89 o                         
  -2   4   9         90.04        112.00        28.98 o                         
   0   4   9         76.94         42.10        19.55 o                         
   2   4   9        981.14        937.56        35.19 o                         
   4   4   9       3121.67       3263.85        74.04 o                         
   6   4   9       2017.44       2022.21        56.72 o                         
   8   4   9       2504.50       2406.85        62.10 o                         
  10   4   9         16.69         16.30        36.29 o                         
  12   4   9       1188.37       1112.77        54.42 o                         
  14   4   9       2517.96       2362.43        90.88 o                         
  16   4   9       1427.50       1435.47        75.68 o                         
  18   4   9        345.21        388.66        51.58 o                         
  20   4   9         26.36         42.52        41.79 o                         
  22   4   9        651.05        793.66        67.27 o                         
  24   4   9         36.77         99.26        48.41 o                         
 -21   5   9         66.12         62.53        45.45 o                         
 -19   5   9          6.52         99.51        44.23 o                         
 -17   5   9          0.15         -9.86        41.80 o                         
 -15   5   9          1.99         51.06        42.52 o                         
 -13   5   9        201.45        224.67        31.33 o                         
 -11   5   9          9.03          5.48        29.57 o                         
  -9   5   9          0.30        -21.03        28.12 o                         
  -7   5   9        217.91        167.41        32.72 o                         
  -5   5   9         69.91         89.94        23.03 o                         
  -3   5   9        175.67        201.71        25.56 o                         
  -1   5   9        482.64        447.56        27.50 o                         
   1   5   9         83.68         89.89        21.82 o                         
   3   5   9        171.85        154.74        25.00 o                         
   5   5   9        195.21        161.44        37.39 o                         
   7   5   9         25.02         35.38        28.56 o                         
   9   5   9       1100.78       1189.96        65.93 o                         
  11   5   9          1.75         23.85        47.93 o                         
  13   5   9        185.75        210.31        41.51 o                         
  15   5   9          5.86         39.09        50.09 o                         
  17   5   9         63.22         45.36        41.48 o                         
  19   5   9         70.90        126.98        74.24 o                         
  21   5   9          0.43         19.37        44.33 o                         
 -20   6   9         64.32         53.71        50.81 o                         
 -18   6   9        529.62        627.04        90.09 o                         
 -16   6   9        416.81        230.44        49.73 o                         
 -14   6   9        696.02        605.71        56.51 o                         
 -12   6   9         21.24         44.85        27.17 o                         
  -8   6   9        294.17        294.88        59.99 o                         
  -6   6   9         83.52         94.85        30.81 o                         
  -4   6   9         55.30        103.55        26.76 o                         
  -2   6   9         55.10         65.99        25.54 o                         
   0   6   9        170.84        167.45        27.26 o                         
   2   6   9         15.02          0.28        28.13 o                         
   4   6   9        587.41        597.39        48.94 o                         
   6   6   9        825.00        818.44        47.15 o                         
   8   6   9        384.75        391.94        45.51 o                         
  10   6   9        105.69        154.45        39.74 o                         
  12   6   9        320.97        244.28        42.15 o                         
  14   6   9       1580.69       1394.87        83.13 o                         
  16   6   9        489.26        536.63        69.39 o                         
  18   6   9         54.82         23.24        34.21 o                         
  20   6   9         85.99         91.28        43.57 o                         
 -17   7   9          0.68         50.64        46.89 o                         
 -15   7   9         58.80        117.42        46.61 o                         
 -13   7   9        413.45        429.06        47.28 o                         
 -11   7   9        272.79        265.07        56.19 o                         
  -9   7   9        112.92        142.96        44.96 o                         
  -7   7   9         35.16         13.69        25.48 o                         
  -5   7   9          1.66        -24.22        24.22 o                         
  -3   7   9          5.64        -14.28        23.68 o                         
  -1   7   9        379.74        393.92        34.57 o                         
   1   7   9        172.07        272.68        32.19 o                         
   3   7   9        499.80        517.25        45.51 o                         
   5   7   9        201.23        197.24        74.96 o                         
   7   7   9         14.54         -5.41        45.41 o                         
   9   7   9       1512.91       1662.24        91.31 o                         
  11   7   9        603.18        701.89        95.50 o                         
  13   7   9        308.20        300.72        53.85 o                         
  15   7   9         25.30          9.23        44.94 o                         
  17   7   9        363.07        359.88        59.10 o                         
 -12   8   9         86.27         68.42        32.78 o                         
 -10   8   9          6.63          4.31        35.99 o                         
  -8   8   9         12.07         -9.42        35.81 o                         
  -6   8   9        182.84        168.92        40.73 o                         
  -4   8   9         10.09         43.27        51.98 o                         
  -2   8   9        427.49        429.76        46.11 o                         
   0   8   9         97.00        114.05        61.54 o                         
   2   8   9        109.77         33.14        35.02 o                         
   4   8   9        165.29         99.53        49.35 o                         
   6   8   9         80.09        142.66        49.85 o                         
   8   8   9        290.34        241.76        54.98 o                         
  10   8   9          9.36        -26.14        45.51 o                         
  12   8   9         98.32         90.26        50.39 o                         
  -3   9   9         61.81         64.97        50.45 o                         
  -1   9   9        166.23        248.92        42.93 o                         
   1   9   9         37.73         78.06        40.25 o                         
   3   9   9        596.33        554.24       105.23 o                         
 -26   0  10        423.44        289.16        78.56 o                         
 -24   0  10         36.74         63.78        45.77 o                         
 -22   0  10         13.41        -33.92        33.92 o                         
 -20   0  10        167.14        110.03        43.04 o                         
 -18   0  10        741.81        714.65        94.42 o                         
 -16   0  10       1103.90       1185.06        70.79 o                         
 -14   0  10       3004.82       3226.64       110.63 o                         
 -12   0  10        298.20        250.98        41.53 o                         
 -10   0  10        277.16        238.31        39.23 o                         
  -8   0  10       4193.05       4213.19       189.55 o                         
  -6   0  10       1665.66       1797.72        74.91 o                         
  -4   0  10       2210.33       2359.68        85.60 o                         
  -2   0  10       1814.68       2080.43       107.39 o                         
   0   0  10        100.10        112.44        34.26 o                         
   2   0  10       1624.13       1836.61        75.62 o                         
   4   0  10        671.35        627.63        92.97 o                         
   6   0  10         89.43        165.64        36.65 o                         
   8   0  10        780.88       1095.67        71.48 o                         
  10   0  10       3662.46       3263.40       211.54 o                         
  12   0  10       2476.66       2345.21        92.55 o                         
  14   0  10       2003.77       2010.07       135.50 o                         
  16   0  10       4634.93       4367.58       136.21 o                         
  18   0  10       4743.96       4632.42       143.62 o                         
  20   0  10         16.57         49.82        41.67 o                         
  22   0  10       1136.85       1315.34       123.25 o                         
  24   0  10          4.43        -71.35        71.35 o                         
 -25   1  10          3.18         -5.14        48.39 o                         
 -23   1  10         41.35         92.26        37.14 o                         
 -21   1  10        130.37        148.60        29.06 o                         
 -19   1  10         23.70         -0.34        25.81 o                         
 -17   1  10          9.56        -15.91        34.75 o                         
 -15   1  10          3.56          7.24        23.09 o                         
 -13   1  10        528.23        517.64        31.12 o                         
 -11   1  10        307.07        357.15        32.47 o                         
  -9   1  10        366.84        391.23        30.17 o                         
  -7   1  10        615.29        634.02        34.85 o                         
  -5   1  10        218.88        251.67        27.18 o                         
  -3   1  10        180.94        192.34        25.29 o                         
  -1   1  10          0.95          9.04        22.25 o                         
   1   1  10        109.61        125.43        24.71 o                         
   3   1  10         21.06         16.37        22.39 o                         
   5   1  10         14.57         16.84        22.50 o                         
   7   1  10          1.68         -2.19        19.80 o                         
   9   1  10        144.61        169.46        28.16 o                         
  11   1  10        514.64        519.24        35.67 o                         
  13   1  10        949.09       1032.40        46.04 o                         
  15   1  10         64.71        100.08        27.57 o                         
  17   1  10        653.30        752.47        51.94 o                         
  19   1  10         25.34        -34.80        52.11 o                         
  21   1  10          7.04         19.44        36.65 o                         
  23   1  10       1007.04       1120.03        64.40 o                         
  25   1  10         41.19         60.19        38.56 o                         
 -24   2  10         86.50        111.39       121.08 o                         
 -22   2  10         96.24        -44.15        73.88 o                         
 -20   2  10        133.49        118.76        54.57 o                         
 -18   2  10        631.18        596.64        47.01 o                         
 -16   2  10       1118.81       1151.24        50.66 o                         
 -14   2  10        644.21        617.19        33.99 o                         
 -12   2  10        127.61        126.01        26.73 o                         
 -10   2  10        118.53        112.39        26.20 o                         
  -8   2  10        925.08       1011.56        48.48 o                         
  -6   2  10       1478.51       1492.80        49.46 o                         
  -4   2  10       3525.28       3688.95        79.96 o                         
  -2   2  10        629.89        647.29        34.18 o                         
   0   2  10        902.39        951.50        41.31 o                         
   2   2  10          1.99          9.55        22.60 o                         
   4   2  10       1106.36       1140.96        41.84 o                         
   6   2  10        613.99        725.43        37.50 o                         
   8   2  10        704.48        815.91        41.33 o                         
  10   2  10        614.43        613.39        43.45 o                         
  12   2  10        146.72        148.94        34.55 o                         
  14   2  10       2178.48       2175.42        74.59 o                         
  16   2  10       2552.93       2237.62        76.80 o                         
  18   2  10        616.50        689.19        50.67 o                         
  20   2  10        328.76        328.24        44.18 o                         
  22   2  10        952.45        910.94        59.12 o                         
  24   2  10         99.30        110.67        41.43 o                         
 -23   3  10          2.31        -26.70        66.31 o                         
 -21   3  10          0.50        -27.95        43.98 o                         
 -19   3  10        300.82        255.31        41.08 o                         
 -17   3  10        153.29        104.09        32.03 o                         
 -15   3  10        693.82        651.79        41.85 o                         
 -13   3  10       1303.50       1267.65        51.93 o                         
 -11   3  10       1645.00       1690.32        63.50 o                         
  -9   3  10       2293.12       2405.53        90.10 o                         
  -7   3  10        858.47        947.02        48.67 o                         
  -5   3  10        125.62        117.11        30.35 o                         
  -3   3  10        754.37        764.46        43.61 o                         
  -1   3  10        221.45        218.48        32.31 o                         
   1   3  10        172.64        205.39        32.02 o                         
   3   3  10        272.63        290.24        30.29 o                         
   5   3  10        110.58        148.72        32.30 o                         
   7   3  10        200.80        234.74        46.43 o                         
   9   3  10       1409.14       1498.03        62.37 o                         
  11   3  10       3860.38       3699.57        97.49 o                         
  13   3  10       1511.13       1452.83       105.62 o                         
  15   3  10        130.21         68.76        33.91 o                         
  17   3  10         87.92         88.73        36.03 o                         
  19   3  10       1607.55       1569.87        68.46 o                         
  21   3  10       1741.48       1719.23        72.75 o                         
  23   3  10        132.67        131.05        55.07 o                         
 -22   4  10          9.82        -31.55        44.84 o                         
 -20   4  10         95.49         44.42        44.33 o                         
 -18   4  10         15.74         54.00        43.69 o                         
 -16   4  10          1.11         34.62        39.01 o                         
 -14   4  10          9.63          0.19        28.27 o                         
 -12   4  10         45.35         66.92        32.42 o                         
 -10   4  10         49.03        -23.86        31.05 o                         
  -8   4  10        142.46        151.29        34.04 o                         
  -6   4  10        251.09        240.58        43.04 o                         
  -4   4  10        307.35        377.91       108.47 o                         
  -2   4  10         26.73         22.70        35.67 o                         
   0   4  10        112.46        116.60        27.94 o                         
   2   4  10        309.97        324.84        29.93 o                         
   4   4  10         55.98         73.73        31.65 o                         
   6   4  10        125.35        117.46        32.09 o                         
   8   4  10        372.99        403.80        33.37 o                         
  10   4  10        118.95         74.24        39.24 o                         
  12   4  10        254.08        278.79        45.10 o                         
  14   4  10        121.83         89.12        42.16 o                         
  16   4  10        544.80        535.91        55.03 o                         
  18   4  10        170.00        215.39        47.87 o                         
  20   4  10         29.80        -15.64        43.79 o                         
  22   4  10          0.12         49.66        46.88 o                         
 -21   5  10         58.31         88.25        46.17 o                         
 -19   5  10         34.22          8.31        43.26 o                         
 -17   5  10         20.76         13.00        43.52 o                         
 -15   5  10         10.36         11.04        41.48 o                         
 -13   5  10        641.42        613.06        74.81 o                         
 -11   5  10       3147.42       3085.17       345.23 o                         
  -9   5  10        857.28        875.41        75.49 o                         
  -7   5  10          3.03         53.47        35.20 o                         
  -5   5  10         65.26         40.70        23.27 o                         
  -3   5  10         51.95         47.14        22.90 o                         
  -1   5  10       1478.93       1555.12        54.11 o                         
   1   5  10        403.38        477.21        85.64 o                         
   3   5  10        111.49         90.57        31.35 o                         
   5   5  10        104.58         73.21        45.41 o                         
   7   5  10         46.79         15.69        39.71 o                         
   9   5  10        239.62        275.48        46.49 o                         
  11   5  10       1201.39       1114.77        67.13 o                         
  13   5  10       2061.74       1903.06        83.92 o                         
  15   5  10        203.23        302.31        50.81 o                         
  17   5  10        197.78        208.07       102.34 o                         
  19   5  10       1979.09       1922.64        91.47 o                         
 -18   6  10        148.46        230.58        56.58 o                         
 -16   6  10        345.99        309.20        51.06 o                         
 -14   6  10         18.31        -16.82        41.42 o                         
 -12   6  10        113.83        103.19        36.21 o                         
 -10   6  10         14.47         -2.04        33.50 o                         
  -8   6  10        125.31        175.93        35.44 o                         
  -6   6  10        826.44        805.44        72.29 o                         
  -4   6  10        205.08        210.05        35.99 o                         
  -2   6  10          5.90         20.19        25.54 o                         
   0   6  10         28.96         25.38        25.24 o                         
   2   6  10        273.22        337.08        46.30 o                         
   4   6  10        146.23        117.63        67.39 o                         
   6   6  10        278.49        306.06        37.21 o                         
   8   6  10        593.67        640.25       126.85 o                         
  10   6  10        139.80        133.61        41.27 o                         
  12   6  10        137.18         93.23        41.93 o                         
  14   6  10       1022.02        982.18       125.77 o                         
  16   6  10        668.15        662.28        52.35 o                         
  18   6  10          2.36         -8.68        33.86 o                         
 -15   7  10          0.95        -21.13        43.61 o                         
 -13   7  10        261.89        335.21        52.65 o                         
 -11   7  10        132.27         66.03        36.02 o                         
  -9   7  10         34.39         -6.79        33.84 o                         
  -7   7  10        133.28         80.86        32.87 o                         
  -5   7  10         79.69        133.63        27.84 o                         
  -3   7  10         37.50         38.19        25.40 o                         
  -1   7  10         41.60         67.61        29.03 o                         
   1   7  10        166.41        239.08        73.51 o                         
   3   7  10          5.99         49.09        34.26 o                         
   5   7  10         17.87         61.93        46.87 o                         
   7   7  10         90.05         10.83        53.69 o                         
   9   7  10          0.26        -41.72        41.72 o                         
  11   7  10        165.61         52.87        75.32 o                         
  13   7  10        411.58        369.17        57.67 o                         
  15   7  10         97.55        150.63        78.56 o                         
 -10   8  10         11.01         21.70        47.70 o                         
  -8   8  10        360.18        371.15        46.81 o                         
  -6   8  10        492.66        425.52        90.09 o                         
  -4   8  10          5.55        -34.32        35.05 o                         
  -2   8  10        967.15        825.80        57.69 o                         
   0   8  10        151.07         86.64        38.35 o                         
   2   8  10        248.56        182.77        51.71 o                         
   4   8  10        196.30        163.46        52.64 o                         
   6   8  10         10.80         18.73        47.31 o                         
   8   8  10        216.92        183.12        65.59 o                         
 -23   1  11        285.21        271.22        35.94 o                         
 -21   1  11        128.05         88.31        31.76 o                         
 -19   1  11        262.36        281.68        34.04 o                         
 -17   1  11         26.89          5.88        28.25 o                         
 -15   1  11          0.03        -26.33        26.33 o                         
 -13   1  11        607.31        524.92        38.91 o                         
 -11   1  11       1590.93       1586.28        48.88 o                         
  -9   1  11        583.43        578.25        35.86 o                         
  -7   1  11        594.09        685.16        37.65 o                         
  -5   1  11         80.96        101.31        26.06 o                         
  -3   1  11        292.27        288.58        29.84 o                         
  -1   1  11       3266.93       3337.22        77.54 o                         
   1   1  11       7626.33       8309.61       151.87 o                         
   3   1  11        141.35        183.89        28.78 o                         
   5   1  11        569.07        549.22        36.36 o                         
   7   1  11       1206.65       1202.44        41.58 o                         
   9   1  11        235.10        275.73        33.07 o                         
  11   1  11          4.76        -12.23        27.21 o                         
  13   1  11       1009.84       1058.03        53.89 o                         
  15   1  11       1044.27       1029.95        58.56 o                         
  17   1  11          6.85         18.02        38.05 o                         
  19   1  11       3160.00       2826.99        94.86 o                         
  21   1  11        410.90        458.38        48.76 o                         
  23   1  11       1151.63       1277.22        68.48 o                         
 -24   2  11        200.43        133.84        53.62 o                         
 -22   2  11         20.57         46.49        48.73 o                         
 -20   2  11         10.89        -35.91        56.58 o                         
 -18   2  11          2.81        -30.39        32.18 o                         
 -16   2  11         31.19         -2.05        27.82 o                         
 -14   2  11         29.56         -5.77        23.83 o                         
 -12   2  11         28.56        -20.00        35.27 o                         
 -10   2  11          1.73        -18.50        24.83 o                         
  -8   2  11        830.84        866.68        47.13 o                         
  -6   2  11        989.46       1009.15        44.15 o                         
  -4   2  11       1068.84       1158.38        49.21 o                         
  -2   2  11       2132.14       2207.64        61.44 o                         
   0   2  11         14.28          4.39        24.85 o                         
   2   2  11        505.92        520.37        41.09 o                         
   4   2  11        549.67        618.66        39.37 o                         
   6   2  11        584.83        663.33        46.54 o                         
   8   2  11         81.23         58.71        37.24 o                         
  10   2  11        106.43         95.55        35.46 o                         
  12   2  11        357.56        371.61        42.43 o                         
  14   2  11        298.58        385.18        43.25 o                         
  16   2  11       2126.39       2035.42        75.80 o                         
  18   2  11         44.35         28.02        37.86 o                         
  20   2  11        246.04        308.79        45.40 o                         
  22   2  11        255.19        317.63        46.36 o                         
 -23   3  11        196.71        169.52       115.68 o                         
 -21   3  11        293.94        262.49        53.25 o                         
 -19   3  11        160.26        107.57        37.98 o                         
 -17   3  11         18.04         -0.93        34.40 o                         
 -15   3  11        152.67        112.48        31.58 o                         
 -13   3  11          2.42        -24.00        40.25 o                         
 -11   3  11        146.36        108.86        32.72 o                         
  -9   3  11          9.66         11.05        30.29 o                         
  -7   3  11        702.16        638.31        45.15 o                         
  -5   3  11          1.78        -28.82        28.82 o                         
  -3   3  11        994.04       1062.70        64.97 o                         
  -1   3  11        161.20        171.63        34.10 o                         
   1   3  11       1877.41       1921.77        68.49 o                         
   3   3  11        707.48        692.46        40.20 o                         
   5   3  11          4.27         33.86        52.84 o                         
   7   3  11        808.87        809.74        43.95 o                         
   9   3  11        155.78        156.43        37.39 o                         
  11   3  11          9.11         11.77        34.46 o                         
  13   3  11        929.15       1003.89        56.68 o                         
  15   3  11        188.93        176.14        38.61 o                         
  17   3  11         53.09        121.23        37.19 o                         
  19   3  11         41.66         70.75        37.82 o                         
  21   3  11        366.91        348.52        45.85 o                         
 -20   4  11         11.18        -18.86        43.96 o                         
 -18   4  11          4.60        -42.04        42.04 o                         
 -16   4  11         45.99        108.21        44.06 o                         
 -14   4  11        159.86         63.91        35.90 o                         
 -12   4  11         27.67         24.62        33.24 o                         
 -10   4  11        195.02        179.93        41.51 o                         
  -8   4  11        263.01        235.74        58.38 o                         
  -6   4  11       1388.71       1371.35        86.85 o                         
  -4   4  11       2692.63       2602.16        98.61 o                         
  -2   4  11       1308.98       1216.27        71.60 o                         
   0   4  11        207.73        274.72        79.28 o                         
   2   4  11        471.95        461.12       118.56 o                         
   4   4  11       2092.34       2083.57        88.88 o                         
   6   4  11        647.35        587.56       131.89 o                         
   8   4  11         54.23         51.85        33.94 o                         
  10   4  11        411.61        341.07        50.66 o                         
  12   4  11         22.72         -3.46        40.76 o                         
  14   4  11        100.96         35.98        52.97 o                         
  16   4  11        628.72        629.88        59.84 o                         
  18   4  11       2739.48       2432.22       100.54 o                         
  20   4  11        138.19         75.46        47.39 o                         
 -19   5  11          8.69          4.82        43.01 o                         
 -17   5  11         20.82         22.10        42.44 o                         
 -15   5  11         32.17         -8.18        44.33 o                         
 -13   5  11         10.01         59.68        42.50 o                         
 -11   5  11         69.71         13.78        42.37 o                         
  -9   5  11        121.07        175.63        37.02 o                         
  -7   5  11         82.46         22.42        32.11 o                         
  -5   5  11         14.62        -29.66        29.66 o                         
  -3   5  11        361.95        301.80        85.91 o                         
  -1   5  11         75.52         38.32        51.45 o                         
   1   5  11         11.45        -22.70        39.75 o                         
   3   5  11        773.08        709.01        58.09 o                         
   5   5  11        530.23        469.97        51.95 o                         
   7   5  11        244.19        261.38        38.81 o                         
   9   5  11          9.37        -34.07        39.98 o                         
  11   5  11          0.18         -6.74        41.02 o                         
  13   5  11         95.44        111.40        46.12 o                         
  15   5  11         12.79         41.44        43.32 o                         
  17   5  11         55.13         96.32        46.07 o                         
  19   5  11         92.47        128.63        48.16 o                         
 -16   6  11          3.49         -2.94        44.06 o                         
 -14   6  11         86.93         62.94        45.56 o                         
 -12   6  11         13.05          4.63        46.98 o                         
 -10   6  11         66.27         70.55        36.58 o                         
  -8   6  11         53.58         96.45        76.04 o                         
  -6   6  11        280.13        234.21        46.54 o                         
  -4   6  11        644.75        660.97        47.84 o                         
  -2   6  11        566.26        504.10        80.43 o                         
   0   6  11         33.96         30.27        41.79 o                         
   2   6  11         75.44         86.72        43.52 o                         
   4   6  11        992.71        873.60       116.40 o                         
   6   6  11        630.50        670.93       119.58 o                         
   8   6  11          0.02         45.94        41.13 o                         
  10   6  11        238.74        226.40        46.34 o                         
  12   6  11         83.25        120.72        44.85 o                         
  14   6  11         24.48         20.71        50.81 o                         
  16   6  11        592.37        651.03        90.93 o                         
 -11   7  11         76.12         35.68        50.88 o                         
  -9   7  11        606.19        618.86        60.93 o                         
  -7   7  11         27.63         24.77        31.23 o                         
  -5   7  11         14.54         42.10        30.65 o                         
  -3   7  11         53.56         91.19        31.44 o                         
  -1   7  11       1247.86       1336.51        78.93 o                         
   1   7  11        138.40        178.74        38.70 o                         
   3   7  11        314.29        348.97        42.66 o                         
   5   7  11          3.75         29.31        36.38 o                         
   7   7  11          0.05         25.52        47.39 o                         
   9   7  11        296.30        223.17        54.83 o                         
  11   7  11         78.56         71.18        51.05 o                         
  -4   8  11         80.67         76.43        58.43 o                         
  -2   8  11         11.38         34.99        46.30 o                         
   0   8  11         56.19         47.75        48.14 o                         
   2   8  11         10.86        -43.24        43.24 o                         
   4   8  11        235.90        211.49        55.30 o                         
 -22   0  12         98.40        125.85        47.39 o                         
 -20   0  12         96.30        150.66        46.46 o                         
 -18   0  12        729.75        715.82        62.90 o                         
 -16   0  12        365.08        402.85        51.98 o                         
 -14   0  12         86.26         87.79        66.31 o                         
 -12   0  12        631.02        615.20        55.28 o                         
 -10   0  12        213.82        191.05        44.06 o                         
  -8   0  12          7.62         20.14        37.70 o                         
  -6   0  12        332.18        371.21       101.98 o                         
  -4   0  12        224.49        208.62        43.09 o                         
  -2   0  12       4785.75       4816.39       263.79 o                         
   0   0  12        137.54        210.58        43.39 o                         
   2   0  12         94.17         66.65        40.97 o                         
   4   0  12       2824.80       2938.17       120.36 o                         
   6   0  12       6268.15       6409.05       148.46 o                         
   8   0  12       1710.94       1643.76        85.37 o                         
  10   0  12        139.15        150.22        74.96 o                         
  12   0  12        370.73        345.22        54.08 o                         
  14   0  12        959.53        971.80        71.72 o                         
  16   0  12        137.78        118.91        47.45 o                         
  18   0  12         87.71         35.32        80.00 o                         
  20   0  12          3.42        -72.07        72.07 o                         
  22   0  12        529.82        487.94       103.79 o                         
 -21   1  12         78.36         70.95        49.93 o                         
 -19   1  12         74.34         60.56        30.85 o                         
 -17   1  12         44.66         60.07        48.37 o                         
 -15   1  12         67.81         43.39        29.45 o                         
 -13   1  12         50.20         60.26        29.34 o                         
 -11   1  12          0.53         -4.23        27.09 o                         
  -9   1  12         75.41         31.30        27.97 o                         
  -7   1  12         78.55         57.41        27.55 o                         
  -5   1  12        118.63        124.57        28.24 o                         
  -3   1  12         11.60         29.35        26.87 o                         
  -1   1  12        753.66        827.18        42.15 o                         
   1   1  12         34.39         21.11        26.67 o                         
   3   1  12        786.84        810.48        43.03 o                         
   5   1  12        536.26        642.66        36.88 o                         
   7   1  12        455.94        504.25        39.11 o                         
   9   1  12        304.63        329.12        36.47 o                         
  11   1  12         76.88         81.50        42.31 o                         
  13   1  12         10.56          6.69        37.11 o                         
  15   1  12         26.84          8.15        38.29 o                         
  17   1  12        111.02        127.26        42.22 o                         
  19   1  12        512.14        505.60        70.92 o                         
  21   1  12         88.18        117.82        40.94 o                         
 -22   2  12         11.25        -32.27        48.51 o                         
 -20   2  12         72.32         49.37        48.41 o                         
 -18   2  12          3.43        -36.90        42.53 o                         
 -16   2  12        184.56        179.12        37.81 o                         
 -14   2  12        336.08        307.29        40.24 o                         
 -12   2  12        145.57        187.39        31.91 o                         
 -10   2  12         62.18         43.49        32.90 o                         
  -8   2  12         98.58         56.73        33.14 o                         
  -6   2  12        690.62        718.87        52.05 o                         
  -4   2  12         10.00        -30.62        30.62 o                         
  -2   2  12        923.98        943.26        52.31 o                         
   0   2  12        576.63        585.59        49.01 o                         
   2   2  12          5.47         11.03        47.11 o                         
   4   2  12       2671.74       2741.35        74.51 o                         
   6   2  12       3073.36       3091.02       124.57 o                         
   8   2  12        605.46        613.67        43.69 o                         
  10   2  12          0.27         15.95        39.39 o                         
  12   2  12         29.26          6.81        39.15 o                         
  14   2  12        307.88        316.11        44.68 o                         
  16   2  12         74.64         51.91        39.18 o                         
  18   2  12        167.24        200.76        44.13 o                         
  20   2  12         46.99         46.63        39.55 o                         
 -21   3  12        632.04        696.23        98.02 o                         
 -19   3  12        223.63        222.85        53.00 o                         
 -17   3  12        125.83         96.39        47.36 o                         
 -15   3  12        167.04         75.89        36.28 o                         
 -13   3  12          0.19        -16.86        33.27 o                         
 -11   3  12        175.42        141.04        46.10 o                         
  -9   3  12         14.71        -50.65        50.65 o                         
  -7   3  12        139.42        107.86        34.98 o                         
  -5   3  12          1.59         19.29        31.82 o                         
  -3   3  12         58.03        173.20        47.79 o                         
  -1   3  12        468.04        447.82        42.36 o                         
   1   3  12       2884.27       2996.76       182.27 o                         
   3   3  12       3101.78       3296.98       101.11 o                         
   5   3  12        391.15        406.13        44.18 o                         
   7   3  12        694.83        664.39        44.27 o                         
   9   3  12       1185.79       1138.66        61.37 o                         
  11   3  12        324.97        352.56        44.61 o                         
  13   3  12        325.20        378.50        44.84 o                         
  15   3  12          1.42         28.88        41.46 o                         
  17   3  12        356.01        312.58        45.77 o                         
  19   3  12          7.72          8.53        37.97 o                         
 -18   4  12          0.07         -5.41        45.61 o                         
 -16   4  12         19.48        -14.40        43.82 o                         
 -14   4  12          1.63         26.31        43.32 o                         
 -12   4  12          3.02         37.92        47.21 o                         
 -10   4  12         51.66         28.10        34.86 o                         
  -8   4  12         19.45        -19.53        42.04 o                         
  -6   4  12         19.25          3.80        42.53 o                         
  -4   4  12        345.92        355.29        90.81 o                         
  -2   4  12        664.58        730.75        98.74 o                         
   0   4  12         45.92        115.52        44.84 o                         
   2   4  12         16.63          2.53        42.29 o                         
   4   4  12         53.53         87.78        44.59 o                         
   6   4  12        158.86        161.43        47.90 o                         
   8   4  12        205.83        208.31        40.22 o                         
  10   4  12        168.46        145.59        48.93 o                         
  12   4  12         62.96         75.31        45.61 o                         
  14   4  12          1.46        -19.61        67.03 o                         
  16   4  12          2.90        -42.47        43.06 o                         
  18   4  12         31.76         -1.84        67.39 o                         
 -17   5  12        192.29        233.73        54.06 o                         
 -15   5  12         66.21         57.11        43.61 o                         
 -13   5  12         34.12         40.15        43.09 o                         
 -11   5  12          7.62         67.95        43.90 o                         
  -9   5  12        243.90        218.23        90.09 o                         
  -7   5  12         12.06          9.01        37.29 o                         
  -5   5  12        155.80        181.49        49.06 o                         
  -3   5  12          0.75         -4.97        32.61 o                         
  -1   5  12        311.23        266.20        40.03 o                         
   1   5  12       2933.90       2650.14       141.98 o                         
   3   5  12       1196.32       1093.79       167.93 o                         
   5   5  12         34.84        -25.91        91.89 o                         
   7   5  12          4.32         35.91        44.71 o                         
   9   5  12       1148.90       1143.87        74.83 o                         
  11   5  12       1302.64       1143.72        98.74 o                         
  13   5  12         25.78         50.12        46.10 o                         
  15   5  12        225.05        203.79        51.47 o                         
 -14   6  12        206.62        159.22        49.40 o                         
 -12   6  12         12.78         34.91        36.04 o                         
 -10   6  12          1.80         30.16        44.81 o                         
  -8   6  12        104.30        155.35        47.63 o                         
  -6   6  12          9.19         12.67        43.31 o                         
  -4   6  12        636.58        518.95        57.84 o                         
  -2   6  12          1.75         23.27        37.83 o                         
   0   6  12        232.34        232.72        47.63 o                         
   2   6  12         82.82         49.97        44.33 o                         
   4   6  12        263.31        337.87        77.12 o                         
   6   6  12        383.93        390.68        43.27 o                         
   8   6  12        470.97        425.65        63.42 o                         
  10   6  12         63.05         87.13        44.08 o                         
  12   6  12          3.14         26.97        44.08 o                         
  -9   7  12         12.00         19.43        44.74 o                         
  -7   7  12        146.63        134.03        34.50 o                         
  -5   7  12         70.91         48.94        38.08 o                         
  -3   7  12        104.55         80.13        57.90 o                         
  -1   7  12        118.30         79.22        39.04 o                         
   1   7  12         87.78         63.18        44.77 o                         
   3   7  12        384.66        342.85        80.36 o                         
   5   7  12        110.47        103.62        70.27 o                         
   7   7  12        278.15        203.25        70.63 o                         
 -19   1  13        566.56        539.53        48.22 o                         
 -17   1  13        204.59        243.89        35.10 o                         
 -15   1  13         17.80        -21.77        29.15 o                         
 -13   1  13          3.50         24.76        29.59 o                         
 -11   1  13        877.23        877.18        46.09 o                         
  -9   1  13        908.08        961.82        47.88 o                         
  -7   1  13       1264.94       1370.12        54.92 o                         
  -5   1  13          1.98         13.53        28.14 o                         
  -3   1  13        454.89        491.37        37.66 o                         
  -1   1  13         97.27         -1.04        28.15 o                         
   1   1  13        331.73        345.93        35.99 o                         
   3   1  13       1903.93       1907.03        62.64 o                         
   5   1  13        271.02        301.65        32.64 o                         
   7   1  13        117.90         73.80        34.79 o                         
   9   1  13       1029.55       1162.88        66.53 o                         
  11   1  13       3424.84       3540.30       104.96 o                         
  13   1  13       1383.24       1342.06        70.78 o                         
  15   1  13          0.41        -13.06        40.14 o                         
  17   1  13        666.70        712.05        58.85 o                         
  19   1  13        770.23        611.91        56.09 o                         
 -20   2  13         11.29        -48.41        48.41 o                         
 -18   2  13         48.01         30.96        47.60 o                         
 -16   2  13        240.40        247.52        45.29 o                         
 -14   2  13        883.01        813.48        53.85 o                         
 -12   2  13        116.58        118.17        37.84 o                         
 -10   2  13        115.97         98.42        36.55 o                         
  -8   2  13         59.72        103.94        39.79 o                         
  -6   2  13        761.51        668.81        48.93 o                         
  -4   2  13          4.82          2.47        43.39 o                         
  -2   2  13        196.82        198.19        59.62 o                         
   0   2  13          3.90         26.97        42.57 o                         
   2   2  13        125.22        125.21        37.33 o                         
   4   2  13        206.78        291.76        37.73 o                         
   6   2  13       1860.05       1893.72        76.52 o                         
   8   2  13        785.84        693.34        47.04 o                         
  10   2  13        373.08        384.88        48.10 o                         
  12   2  13          7.23        -24.91        54.10 o                         
  14   2  13        132.96        121.38        43.31 o                         
  16   2  13        423.63        360.52        80.56 o                         
  18   2  13        529.53        502.07        53.97 o                         
 -17   3  13         99.93         48.01        74.24 o                         
 -15   3  13         35.91         72.19        50.45 o                         
 -13   3  13          1.89         37.68        47.57 o                         
 -11   3  13        453.40        356.25        92.97 o                         
  -9   3  13         72.01         88.42        46.34 o                         
  -7   3  13        140.66        164.30        37.86 o                         
  -5   3  13         41.57         68.19        34.93 o                         
  -3   3  13        108.58        120.16        36.30 o                         
  -1   3  13         13.03        -13.16        32.54 o                         
   1   3  13         44.53         28.49        31.60 o                         
   3   3  13        896.45        924.22        56.80 o                         
   5   3  13        416.88        529.28        57.65 o                         
   7   3  13        352.29        422.57        41.57 o                         
   9   3  13        431.13        453.41        49.14 o                         
  11   3  13        100.04        151.43        42.41 o                         
  13   3  13       1207.51       1203.53        65.01 o                         
  15   3  13         75.77         37.17        47.15 o                         
  17   3  13          5.98         36.29        47.55 o                         
 -16   4  13        373.65        381.25        77.84 o                         
 -14   4  13        270.19        198.43        50.45 o                         
 -12   4  13       1188.56       1067.41       106.67 o                         
 -10   4  13        170.50        242.05        51.95 o                         
  -8   4  13        278.82        285.35        52.75 o                         
  -6   4  13         38.40         36.17        45.05 o                         
  -4   4  13        333.27        326.71        53.62 o                         
  -2   4  13          4.11         30.00        72.07 o                         
   0   4  13       1000.81        999.54       114.60 o                         
   2   4  13         83.50        153.17        50.45 o                         
   4   4  13        325.09        312.05        53.51 o                         
   6   4  13        918.74        851.11        57.04 o                         
   8   4  13       2267.16       2185.55        98.30 o                         
  10   4  13        519.24        537.39        62.43 o                         
  12   4  13         17.20         42.33        49.94 o                         
  14   4  13        555.75        488.62        61.67 o                         
  16   4  13        620.83        619.84        65.93 o                         
 -13   5  13        120.96        101.24        49.73 o                         
 -11   5  13          1.38         28.37        44.49 o                         
  -9   5  13         55.71        104.64        47.61 o                         
  -7   5  13         36.37         71.63        45.95 o                         
  -5   5  13         23.96         21.09        43.75 o                         
  -3   5  13         55.61         40.43        47.57 o                         
  -1   5  13         21.05        -17.05        43.75 o                         
   1   5  13        338.83        350.41        54.27 o                         
   3   5  13          1.63         64.20        46.37 o                         
   5   5  13         58.75         47.93        45.87 o                         
   7   5  13          4.24         -7.39        45.61 o                         
   9   5  13          7.56         71.76        49.67 o                         
  11   5  13         57.08        135.19        50.45 o                         
  13   5  13        140.93        145.34        60.90 o                         
 -10   6  13        163.71        106.31        48.42 o                         
  -8   6  13         25.67         73.62        47.39 o                         
  -6   6  13        471.17        428.84        81.44 o                         
  -4   6  13         20.17         -2.47        43.39 o                         
  -2   6  13          2.98         39.27        45.22 o                         
   0   6  13         69.83         67.72        46.49 o                         
   2   6  13        132.37        265.04        53.33 o                         
   4   6  13        117.26         98.46        57.66 o                         
   6   6  13        667.72        661.32        63.45 o                         
   8   6  13        379.21        333.54        55.76 o                         
 -18   0  14        199.41        159.34        49.43 o                         
 -16   0  14         63.08         94.21        61.98 o                         
 -14   0  14        407.97        341.37        55.01 o                         
 -12   0  14        944.73       1020.33        71.77 o                         
 -10   0  14        696.60        659.04       102.34 o                         
  -8   0  14          2.03        -64.15        64.15 o                         
  -6   0  14       2579.08       2873.92       111.09 o                         
  -4   0  14        626.11        668.02        62.66 o                         
  -2   0  14       1337.46       1494.18        83.74 o                         
   0   0  14          0.27        -42.22        42.22 o                         
   2   0  14         26.04          3.80        43.28 o                         
   4   0  14         37.97         -4.55        44.26 o                         
   6   0  14          2.24        -32.26        38.72 o                         
   8   0  14       1091.77       1229.27        92.97 o                         
  10   0  14       1078.27       1311.48        84.83 o                         
  12   0  14        354.22        461.99       103.06 o                         
  14   0  14        515.98        514.60       108.11 o                         
  16   0  14        885.77        795.69       116.04 o                         
 -17   1  14         17.42         44.43        37.73 o                         
 -15   1  14         17.34        -29.36        36.02 o                         
 -13   1  14         74.60         90.73        53.70 o                         
 -11   1  14          2.17         32.69        31.43 o                         
  -9   1  14        324.54        369.97        39.01 o                         
  -7   1  14        425.53        435.34        38.98 o                         
  -5   1  14         41.45         69.15        42.24 o                         
  -3   1  14         65.59         92.39        32.85 o                         
  -1   1  14         12.07        -27.25        30.02 o                         
   1   1  14        593.80        630.67        72.54 o                         
   3   1  14        168.10         78.91        39.42 o                         
   5   1  14        137.67         32.45        34.60 o                         
   7   1  14        116.39         89.06        37.76 o                         
   9   1  14          8.85         50.59        43.68 o                         
  11   1  14          0.06        -23.50        42.99 o                         
  13   1  14        139.12        194.30        46.53 o                         
  15   1  14        577.99        584.80        62.58 o                         
  17   1  14         15.91        -21.48        40.87 o                         
 -16   2  14          2.80         76.09        50.45 o                         
 -14   2  14        403.07        433.05        46.44 o                         
 -12   2  14        546.76        540.12        50.02 o                         
 -10   2  14         22.42        -13.80        35.64 o                         
  -8   2  14         66.03         82.98        37.19 o                         
  -6   2  14        780.88        826.10        76.65 o                         
  -4   2  14        827.28        736.52        96.00 o                         
  -2   2  14        847.36        830.10        56.87 o                         
   0   2  14         29.92        -19.55        35.96 o                         
   2   2  14        157.48        193.90        42.04 o                         
   4   2  14          0.30        -31.69        31.69 o                         
   6   2  14        274.64        285.61        42.87 o                         
   8   2  14         36.88         88.30        53.94 o                         
  10   2  14        530.67        609.26        58.18 o                         
  12   2  14        212.32        191.10        59.60 o                         
  14   2  14         55.74         64.51        42.73 o                         
  16   2  14        550.82        545.95        57.00 o                         
 -15   3  14         85.29         77.15        50.18 o                         
 -13   3  14          4.36         23.87        48.67 o                         
 -11   3  14        673.41        638.48        73.51 o                         
  -9   3  14        896.41        732.56        67.51 o                         
  -7   3  14        647.02        450.33        59.88 o                         
  -5   3  14        548.64        552.72        62.35 o                         
  -3   3  14         56.80         19.40        55.37 o                         
  -1   3  14        642.22        602.70        79.88 o                         
   1   3  14        128.19         73.58        35.47 o                         
   3   3  14         39.88         81.79        41.85 o                         
   5   3  14         49.79         30.52        41.55 o                         
   7   3  14          0.43         22.04        45.15 o                         
   9   3  14          3.44         26.49        47.78 o                         
  11   3  14        137.21        105.35        44.63 o                         
  13   3  14       1271.29       1144.92        86.37 o                         
  15   3  14        830.29        682.30        69.30 o                         
 -14   4  14          9.86         12.92        46.88 o                         
 -12   4  14          7.42        -44.59        44.59 o                         
 -10   4  14          6.89         35.05        91.89 o                         
  -8   4  14         68.99         83.16        50.20 o                         
  -6   4  14        277.21        183.55        52.43 o                         
  -4   4  14          0.93         50.51        50.20 o                         
  -2   4  14         16.42         28.66        48.11 o                         
   0   4  14          0.00          7.41        47.36 o                         
   2   4  14          3.33        -54.78        54.78 o                         
   4   4  14         85.01         47.57        61.26 o                         
   6   4  14         43.28         71.25        41.98 o                         
   8   4  14         43.92         19.61        50.18 o                         
  10   4  14          0.11         -5.02        49.18 o                         
  12   4  14         15.01         33.37        50.04 o                         
  -9   5  14       1019.51        871.37       103.06 o                         
  -7   5  14        718.38        532.25       131.17 o                         
  -5   5  14        188.92        145.77        52.15 o                         
  -3   5  14        273.49        295.69        54.70 o                         
  -1   5  14        213.05        234.30        54.02 o                         
   1   5  14         11.77        -43.95        74.96 o                         
   3   5  14        124.71        143.72        90.09 o                         
   5   5  14         21.74         41.83        42.18 o                         
   7   5  14        362.89        387.74       119.64 o                         
   9   5  14         62.27         78.47        74.24 o                         
  -2   6  14          2.86         14.30        51.53 o                         
   0   6  14         68.61         91.77        50.38 o                         
   2   6  14         43.38        -20.90        67.75 o                         
 -15   1  15          0.09         28.36        37.44 o                         
 -13   1  15         20.38         14.23        36.79 o                         
 -11   1  15         28.27         58.76        46.98 o                         
  -9   1  15        944.86        822.31        87.65 o                         
  -7   1  15       1010.54       1008.54        60.93 o                         
  -5   1  15        228.65        208.37        43.52 o                         
  -3   1  15          2.20        -37.77        37.77 o                         
  -1   1  15        514.02        538.03        51.83 o                         
   1   1  15        591.67        499.50        75.43 o                         
   3   1  15       1134.92       1100.77        85.88 o                         
   5   1  15        560.90        638.07        45.47 o                         
   7   1  15        161.27        188.96        42.44 o                         
   9   1  15         24.86         29.17        45.26 o                         
  11   1  15          0.06        -22.99        42.49 o                         
  13   1  15        384.66        407.55        55.46 o                         
 -14   2  15         10.66         55.50        51.73 o                         
 -12   2  15          8.56         -9.35        36.37 o                         
 -10   2  15        148.27        161.43        40.55 o                         
  -8   2  15          0.01        -35.62        35.62 o                         
  -6   2  15        252.70        215.13        66.85 o                         
  -4   2  15        421.38        527.81        74.63 o                         
  -2   2  15        847.62        707.21        54.62 o                         
   0   2  15        176.31        144.05        42.41 o                         
   2   2  15          6.50         -9.09        35.16 o                         
   4   2  15          7.25        -28.47        34.71 o                         
   6   2  15        227.92        224.70        43.33 o                         
   8   2  15        164.08        109.64        52.98 o                         
  10   2  15          0.23        -54.66        55.41 o                         
  12   2  15        109.05        132.64        47.54 o                         
 -11   3  15          9.71        -47.83        47.83 o                         
  -9   3  15         21.57         32.32        50.38 o                         
  -7   3  15         75.62        -45.61        45.61 o                         
  -5   3  15        223.60        231.73        56.82 o                         
  -3   3  15          0.05          5.44        67.75 o                         
  -1   3  15        210.07        144.52        76.04 o                         
   1   3  15        318.45        203.89        56.81 o                         
   3   3  15          0.67         -9.30        49.69 o                         
   5   3  15         18.03         79.27        40.03 o                         
   7   3  15        453.88        354.37        51.11 o                         
   9   3  15        298.33        268.08       100.18 o                         
  11   3  15        234.64        157.30        58.49 o                         
  -8   4  15          5.47         10.18        49.31 o                         
  -6   4  15        178.48        188.94        55.28 o                         
  -4   4  15       1298.54       1531.56       126.85 o                         
  -2   4  15        499.05        382.19       107.75 o                         
   0   4  15        271.85         54.93        52.94 o                         
   2   4  15         79.79         92.74        53.48 o                         
   4   4  15        254.57        232.01        61.26 o                         
   6   4  15        437.38        399.21        52.05 o                         
   8   4  15         91.79         56.47        54.42 o                         
  -3   5  15         53.38         75.68        69.91 o                         
  -1   5  15          5.04         52.08        50.61 o                         
   1   5  15         73.84         98.65        56.22 o                         
 -10   0  16        256.54        248.48        52.09 o                         
  -8   0  16        214.42        167.49        50.55 o                         
  -6   0  16         21.17          4.10        57.66 o                         
  -4   0  16         52.77         14.60        45.28 o                         
  -2   0  16        446.83        403.41        57.98 o                         
   0   0  16        658.91        633.67        65.57 o                         
   2   0  16        254.39        126.13        75.68 o                         
   4   0  16         95.18        100.75        77.12 o                         
   6   0  16        942.90       1207.23       143.43 o                         
   8   0  16        126.64        138.38       100.18 o                         
  10   0  16       3333.06       3326.19       203.97 o                         
  -9   1  16         30.16          8.21        37.72 o                         
  -7   1  16          5.74         19.35        39.15 o                         
  -5   1  16         16.47         15.40        40.15 o                         
  -3   1  16         59.91         63.15        40.99 o                         
  -1   1  16         68.71         55.40        40.66 o                         
   1   1  16         82.62         67.21        40.62 o                         
   3   1  16         93.83         88.58        43.46 o                         
   5   1  16         71.45         73.75        41.70 o                         
   7   1  16         85.47        105.02        49.93 o                         
   9   1  16         13.53          3.71        45.73 o                         
  -8   2  16          9.35          8.50        38.64 o                         
  -6   2  16         16.04         50.12        40.15 o                         
  -4   2  16        354.56        323.11        69.70 o                         
  -2   2  16        129.82        170.50        43.36 o                         
   0   2  16        104.64        204.97        45.76 o                         
   2   2  16         25.09         19.21        36.34 o                         
   4   2  16         92.20        137.67        47.13 o                         
   6   2  16        417.80        409.06        51.69 o                         
   8   2  16        841.65        851.43        68.40 o                         
  -5   3  16        167.14        122.90        56.27 o                         
  -3   3  16         14.38         47.51        94.78 o                         
  -1   3  16        136.74         75.73        54.23 o                         
   1   3  16        174.54         26.67        62.34 o                         
   3   3  16        466.50        399.78        63.95 o                         
   5   3  16        842.18        700.79        60.69 o                         
                                                                                
